# Supplementary material for: Pixel: a content management platform for quantitative omics data
Source: PeerJ. 2019 Mar 27;7:e6623. doi: 10.7717/peerj.6623 (PMC6441322; doi:10.7717/peerj.6623)
Supplement: Supplemental Information 1 — Mutli-omics data to be imported in the Pixel Web App to reproduce the case study presented in the main text. [file peerj-07-6623-s001.zip]

Archive with 5 entries (4 files):
- PixelSetA/
- PixelSetA/Dataset3_NAR.txt
- PixelSetA/meta.xlsx
- PixelSetA/nar-03071-h-2014-File008.xlsx
- PixelSetA/NoteBook.txt
