# Supplementary material for: Pixel: a content management platform for quantitative omics data
Source: PeerJ. 2019 Mar 27;7:e6623. doi: 10.7717/peerj.6623 (PMC6441322; doi:10.7717/peerj.6623)
Supplement: Supplemental Information 1 — Mutli-omics data to be imported in the Pixel Web App to reproduce the case study presented in the main text. [file peerj-07-6623-s001.zip › PixelSetA/Dataset3_NAR.txt]

OmicsUnit Value Quality_score
CAGL0A01243g	-4.02261554711204	0
CAGL0B00990g	2.79742645882939	5.69609743465724e-177
CAGL0B02475g	-2.6256934904706	2.59846657497972e-238
CAGL0B04675g	3.16752090606053	2.01231552308989e-164
CAGL0C03443g	-2.68966882727708	8.86425471967202e-132
CAGL0C05071g	-5.28374871837024	0
CAGL0D00198g	3.36342194279978	3.50791862334061e-190
CAGL0D00748g	-1.52313008573556	8.05222383870385e-45
CAGL0D04752g	2.04558266768671	3.78424101938059e-44
CAGL0E01793g	2.70482726888253	4.79801418181665e-164
CAGL0E02255g	-2.03964386357629	3.1239071153622e-218
CAGL0E05456g	-2.35240822479701	4.80459445956662e-250
CAGL0E05808g	-2.77744870082228	0
CAGL0E05984g	-5.59157716411076	0
CAGL0F00363g	-2.20133310062353	1.17266445011544e-279
CAGL0F00605g	1.64287045343745	8.62175226473567e-84
CAGL0F03025g	-3.14136363009789	0
CAGL0G02101g	2.00183876881148	5.6198561785862e-28
CAGL0G04081g	-5.55259688019896	0
CAGL0G06050g	-3.42315708206035	0
CAGL0G06798g	7.18291981341003	0
CAGL0G08448g	-5.56135006034912	0
CAGL0H02491g	-1.69258197104017	4.28952549245674e-104
CAGL0H02563g	-2.17352434125316	1.26570533324821e-201
CAGL0H03399g	-1.98404801388084	2.77148185018038e-229
CAGL0H09966g	3.30601887775991	2.98515256497612e-172
CAGL0I01166g	2.95768931222247	1.27051972619361e-126
CAGL0I01408g	-2.35078881536657	3.57486272932947e-209
CAGL0I04328g	2.42540433496263	2.38881221942718e-33
CAGL0I06050g	-2.04528179299175	1.29161920554511e-184
CAGL0I06204g	4.74151810610922	2.28079314883631e-193
CAGL0I07447g	-1.85398537284875	1.13168081230977e-229
CAGL0I08613g	-2.05829894358736	3.99834570849863e-78
CAGL0J00451g	5.11822346463728	8.81993497457202e-287
CAGL0J03080g	4.03421945561407	4.84489111332564e-30
CAGL0J03916g	3.64963032372882	3.287279213114e-183
CAGL0J06050g	2.49042447119726	7.30298680556339e-145
CAGL0J07062g	-2.94040004486166	0
CAGL0J07612g	2.63287193300278	2.22593014462808e-153
CAGL0K00803g	1.57455539292256	2.52895632135232e-68
CAGL0K02519g	-2.87685421853066	0
CAGL0K05137g	3.88994709919364	5.4050783341156e-248
CAGL0K07546g	-6.22948551921465	5.86154549301746e-105
CAGL0K07568g	-5.68141751450899	0
CAGL0K08756g	2.28528718489467	1.04239368256633e-112
CAGL0K12034g	-1.99802173457129	2.4078087114681e-263
CAGL0K12254g	-1.85249134720777	1.21220290786725e-207
CAGL0L05258g	3.90790155254167	1.32212176969423e-140
CAGL0L05434g	-5.12701462926903	0
CAGL0L06138g	-2.75740449864512	0
CAGL0L07920g	-5.81299148893353	0
CAGL0L08184g	-1.94878828669409	1.02030088268193e-220
CAGL0L13354g	-4.47090268117159	3.71429183546609e-280
CAGL0M00880g	-2.5722956617891	0
CAGL0M01166g	-8.63092451893535	0
CAGL0M02629g	2.46081575863684	1.53718666779418e-49
CAGL0M03773g	-1.99567127655177	8.71095975258021e-170
CAGL0M05401g	3.18539834398811	6.18864228120596e-141
CAGL0M11660g	-2.96087990926398	7.87042337381341e-305
CAGL0M11704g	2.93976978211636	4.595942189577e-72
CAGL0M12551g	2.94227516879918	8.28352646956103e-56
CAGL0A00187g	0.434345402109839	0.000410792460233716
CAGL0A00209g	0.41744189343088	1.52864334338035e-05
CAGL0A00231g	1.15213494648523	3.70555211487305e-24
CAGL0A00363g	0.86992020049503	8.48462847159917e-20
CAGL0A00407g	1.00738246401993	1.86492784401471e-23
CAGL0A00561g	1.18606939497828	4.3237371324207e-10
CAGL0A00627g	-0.555220272921476	6.7363380357521e-11
CAGL0A00649g	-3.61900049639491	3.06053649232356e-18
CAGL0A00847g	-0.590071371334682	3.07764930928111e-08
CAGL0A00935g	-0.65190034275861	2.34988627052981e-13
CAGL0A01045g	0.886304591818314	1.48349583141619e-07
CAGL0A01089g	2.4549180350375	4.26225544309067e-63
CAGL0A01155g	0.556762983812608	0.000104358505512243
CAGL0A01221g	-0.976074776266313	3.14518451181367e-59
CAGL0A01325g	0.406141967989869	0.00163295540581513
CAGL0A01474g	3.97481181431253	6.09685335415359e-164
CAGL0A01606g	-0.986543692359197	5.59785869342801e-13
CAGL0A01628g	-1.33597114030616	2.26171043828513e-59
CAGL0A01650g	-1.56413369295782	3.70664224756633e-76
CAGL0A01672g	-0.280384464486338	2.24688673596209e-05
CAGL0A01738g	-1.57452726099008	2.77994691158609e-141
CAGL0A01782g	0.679824315691828	3.55982050178925e-15
CAGL0A02024g	0.795263119649009	5.52796193956705e-05
CAGL0A02211g	0.48536963773965	1.30311488058411e-08
CAGL0A02255g	1.3131328372152	1.21144936554358e-22
CAGL0A02277g	2.98551656029451	3.19784548342807e-63
CAGL0A02299g	1.08035792396937	2.87769030207378e-38
CAGL0A02321g	-0.66385812324009	8.7081982605079e-28
CAGL0A02486g	0.492063212269128	6.76042508494988e-06
CAGL0A02629g	0.784362453497223	6.66719849600389e-18
CAGL0A02728g	1.00180689858798	1.96173271236495e-09
CAGL0A02750g	1.07187014601053	5.02749469350338e-15
CAGL0A02816g	0.979412811399032	5.04173116222294e-17
CAGL0A02838g	0.648853074619481	4.32409885700625e-05
CAGL0A02882g	1.03626359765567	1.72534810008526e-24
CAGL0A02948g	0.551680301791541	4.60078330066703e-05
CAGL0A02992g	0.455001726415717	0.00223065362299286
CAGL0A03080g	1.46715624128198	5.32783750400915e-32
CAGL0A03102g	2.4786735739226	8.36916381656226e-39
CAGL0A03117g	-0.3533040726397	3.26252941251406e-10
CAGL0A03212g	-1.48894953002015	1.48369389376973e-77
CAGL0A03300g	-5.44455546287757	9.93333293536152e-35
CAGL0A03344g	1.1695362093519	7.75310166448194e-25
CAGL0A03410g	-4.0088935926178	1.17369164399389e-80
CAGL0A03476g	0.52432204680658	3.28572517649321e-08
CAGL0A03542g	-1.43169082681669	8.97189385567813e-103
CAGL0A03564g	0.83176431994181	4.87987486684118e-06
CAGL0A03608g	-2.0768425459041	4.27162293717003e-83
CAGL0A03718g	0.841347720584354	5.50435218884815e-23
CAGL0A03740g	1.44391509727848	5.26436794857462e-13
CAGL0A03784g	0.485443307824012	0.00952734176152632
CAGL0A03806g	-2.00464151483557	1.84655119035413e-06
CAGL0A03872g	1.14425284304819	7.42601977946114e-29
CAGL0A03949g	0.463840174494308	4.09082204104088e-05
CAGL0A04081g	2.27091044777869	8.53385652739113e-75
CAGL0A04147g	0.855241994232342	4.74423054374869e-07
CAGL0A04169g	1.05647235634918	1.04698217642264e-23
CAGL0A04235g	0.759114803367169	8.70863791712999e-09
CAGL0A04301g	-0.444593078386397	3.72599468942357e-11
CAGL0A04323g	-0.80494731128533	3.39901437790849e-14
CAGL0A04345g	0.829800931450929	1.95936464324756e-16
CAGL0A04411g	-0.904551570999719	5.09649197954576e-36
CAGL0A04455g	-0.802140237853656	4.41675302023123e-22
CAGL0A04499g	-0.76299384662607	4.16967301129218e-21
CAGL0A04675g	1.79485052724908	3.87492728539687e-31
CAGL0A04719g	0.894727173171632	2.70304364964126e-21
CAGL0A04807g	1.08857292994937	1.06077660861615e-12
CAGL0A04829g	1.68517451963428	3.11508278480038e-88
CAGL0B00220g	-0.88168186689737	1.89526609203908e-15
CAGL0B00264g	-1.03336069667735	1.31199127880944e-08
CAGL0B00374g	-0.698593356735446	3.79298426149274e-14
CAGL0B00396g	-0.344214562826945	1.06795509019572e-07
CAGL0B00440g	-0.622017799384964	1.36011745558645e-17
CAGL0B00462g	-2.64210688029254	1.08137887010129e-19
CAGL0B00594g	-1.41231627943301	3.09152502525082e-49
CAGL0B00616g	-1.10935199889372	1.21299854323535e-05
CAGL0B00682g	0.602822754312002	9.9406424902692e-08
CAGL0B00726g	-2.57854761168476	3.7860321041379e-14
CAGL0B00748g	0.971967029946437	1.36201864787757e-16
CAGL0B00770g	1.1369866022851	6.37046234609093e-16
CAGL0B00814g	1.01709377966658	6.15438148621464e-17
CAGL0B00902g	-1.00526782928055	8.25437632162544e-20
CAGL0B00968g	-1.24981251122124	1.39242223572938e-10
CAGL0B01078g	1.19524720881579	5.26003160329484e-16
CAGL0B01144g	0.506659941744317	2.41268084916225e-05
CAGL0B01331g	0.716092907128407	2.15083704187285e-09
CAGL0B01419g	0.669260987739652	5.63353623471197e-12
CAGL0B01529g	1.27404056105675	9.99516937567829e-10
CAGL0B01589g	0.465454398178756	0.000532233061587152
CAGL0B01595g	-2.45031660106668	6.85840621846812e-47
CAGL0B01727g	2.22007551341153	4.60763097468622e-45
CAGL0B01771g	-0.635397514294988	7.87509732957132e-14
CAGL0B01875g	-2.4796500527208	2.11617386822143e-35
CAGL0B01881g	-0.421300178106688	7.73997421380407e-10
CAGL0B01947g	-2.47116711467555	6.16597992314596e-286
CAGL0B01969g	-0.687901725764912	4.3187114081716e-08
CAGL0B02035g	0.856012488080857	1.27303644150556e-21
CAGL0B02057g	0.742979537971232	1.11473223239697e-06
CAGL0B02101g	1.03466858621876	4.38955052668117e-14
CAGL0B02321g	-0.697917627862111	1.32672178406229e-28
CAGL0B02343g	-0.902395234118768	2.73564788777057e-13
CAGL0B02365g	0.548410790956953	1.1908722031376e-06
CAGL0B02387g	1.3695189621466	2.70204263321564e-14
CAGL0B02651g	-2.73530105494826	5.18426062211554e-30
CAGL0B02695g	1.07444776882791	2.2970379516622e-15
CAGL0B02717g	-0.635667207177611	1.31728244073708e-29
CAGL0B02739g	-0.777779168793885	1.48780884970863e-21
CAGL0B02755g	-1.07530289086748	8.82561445602101e-43
CAGL0B02772g	0.68164488058433	6.45077725836266e-06
CAGL0B02794g	-0.837845723643996	4.29805533584197e-42
CAGL0B02838g	-1.72346130019863	2.00959279395039e-30
CAGL0B02970g	-1.52251678797519	1.05645088229647e-116
CAGL0B03113g	1.3185088232549	1.95860813961082e-24
CAGL0B03201g	1.32160003402956	1.32273117722353e-11
CAGL0B03223g	-3.60158606055727	6.57097050838267e-09
CAGL0B03289g	0.6045510845601	0.000170135438484568
CAGL0B03421g	1.62362924571105	7.31462767749912e-57
CAGL0B03443g	0.651502832647065	1.89508936560913e-06
CAGL0B03465g	-0.851659982373958	0.000188833745651227
CAGL0B03553g	-0.50255216940868	5.07076840178476e-14
CAGL0B03619g	1.71739087846787	4.05442963934062e-34
CAGL0B03773g	-0.671106111975655	4.63449448470048e-26
CAGL0B03817g	1.72317011340306	3.90541004037767e-35
CAGL0B03883g	-0.362069664784984	2.20630948192679e-05
CAGL0B03899g	0.775412730486528	0.000201260120430727
CAGL0B03949g	1.381772919648	2.86636100679705e-28
CAGL0B03971g	0.644905656561658	2.57009411002125e-09
CAGL0B03993g	-0.814453023865714	3.40339130529891e-35
CAGL0B04015g	0.410060597647926	0.00104986571885835
CAGL0B04037g	0.831199822904271	2.27390192841467e-09
CAGL0B04191g	0.806840427076306	8.96737256422518e-12
CAGL0B04213g	0.595358772547146	0.00243289740851497
CAGL0B04433g	1.55109770589688	9.54984402927336e-66
CAGL0B04477g	-0.368136865685655	5.14574135450059e-06
CAGL0B04543g	1.77000142598941	1.49371930027582e-13
CAGL0B04587g	-0.970290324572866	2.10473282657596e-11
CAGL0B04609g	-0.380072325143514	1.32058269049e-06
CAGL0B04631g	0.53947908974332	6.2519698304226e-07
CAGL0B04763g	0.587510566234031	0.00418437839567424
CAGL0B04807g	0.559387041126488	2.17000563989572e-09
CAGL0B04851g	1.30473174125347	2.77076582414143e-36
CAGL0B04917g	-0.826626649144021	2.00926898578258e-09
CAGL0B04939g	0.523775244319351	9.0721077841373e-06
CAGL0C00110g	-1.86061176760804	1.46495280699258e-219
CAGL0C00209g	0.836186162534596	1.55568634852731e-14
CAGL0C00231g	-1.24378212913273	2.31122165265926e-66
CAGL0C00275g	0.892641697352762	2.60928638997243e-20
CAGL0C00429g	0.636564945191962	3.32241759435677e-09
CAGL0C00451g	1.02244234854865	8.00649304234499e-15
CAGL0C00517g	-0.384646604140908	7.15011274362294e-09
CAGL0C00539g	0.584527746939823	5.69308483122246e-09
CAGL0C00627g	0.844640311243506	2.42623471800617e-07
CAGL0C00649g	0.686138497770036	2.90140124260354e-14
CAGL0C00671g	0.792823106341608	7.256349521555e-11
CAGL0C01325g	-1.43087720765602	3.90497770919056e-93
CAGL0C01375g	0.807123999890032	1.90785904470241e-14
CAGL0C01463g	0.532981332809254	0.000203400628236744
CAGL0C01507g	0.545859057573114	7.27089971999207e-09
CAGL0C01617g	-2.57810627512541	7.33060543849201e-24
CAGL0C01639g	-0.416309062391126	1.49737770491608e-10
CAGL0C01705g	1.53352221249872	7.13065643417664e-32
CAGL0C01749g	2.07651763147883	2.2652020237777e-43
CAGL0C01771g	1.19389057801441	5.62172136723746e-19
CAGL0C01815g	0.649681862922793	2.27100140387523e-06
CAGL0C01837g	-0.623888367209619	6.35061078728882e-08
CAGL0C02167g	0.762646612675109	3.45557931758447e-12
CAGL0C02211g	0.819186694643461	3.18723833472471e-15
CAGL0C02299g	-1.01287752911917	6.93396582522492e-18
CAGL0C02321g	0.545292508058521	0.000751143474321757
CAGL0C02409g	0.739165861281858	7.68042510654292e-08
CAGL0C02431g	1.61613743416628	1.38703282577926e-33
CAGL0C02541g	-0.347348425352702	5.29342813974227e-09
CAGL0C02629g	-3.47999765133385	6.96376498844777e-33
CAGL0C02651g	-0.659435334209732	2.01312132677269e-10
CAGL0C02717g	0.922221218502076	9.32743751775945e-14
CAGL0C02761g	0.541876377245378	5.41263156051637e-07
CAGL0C02783g	-2.02773568572699	1.93008258171563e-07
CAGL0C02827g	5.31397575595215	2.12822163366102e-221
CAGL0C02937g	-0.527540690300855	5.82032454095685e-06
CAGL0C02959g	1.03863588093399	1.90251866897208e-28
CAGL0C03069g	-1.5481465156992	2.19641273572224e-50
CAGL0C03113g	1.13180500200325	5.06167322494141e-30
CAGL0C03201g	0.795027165898521	5.73350084372062e-13
CAGL0C03289g	-0.996153280637451	1.41226498660474e-22
CAGL0C03333g	0.67437402037519	2.8871080782604e-13
CAGL0C03421g	0.628984756980951	5.03152766622207e-10
CAGL0C03465g	0.683756666296232	3.32311431545545e-08
CAGL0C03487g	0.810801871058492	9.95930886831417e-08
CAGL0C03553g	-0.744679272449351	2.36808734829922e-06
CAGL0C03597g	1.18764254070322	7.37022114490613e-35
CAGL0C03740g	-1.12057391765342	9.76590712125642e-28
CAGL0C03850g	1.0687354062716	9.34547997864182e-20
CAGL0C03872g	4.67914306800353	2.63885597945014e-171
CAGL0C04026g	0.441901680593249	0.000768301685279162
CAGL0C04048g	-0.615383569566163	3.14780296524712e-22
CAGL0C04191g	0.77128636436973	2.86381235650389e-09
CAGL0C04213g	-2.7594208596627	5.20432246686671e-12
CAGL0C04279g	-0.773283335537114	1.59722046515586e-16
CAGL0C04301g	0.448164033703275	3.43778901473535e-06
CAGL0C04587g	2.29793025808416	2.25860002796662e-116
CAGL0C04609g	1.69377901329539	2.5660946792219e-37
CAGL0C04719g	-0.934847580030672	9.87086707400823e-09
CAGL0C04763g	-0.951884964459684	4.61894770695096e-20
CAGL0C04785g	-3.44401440942535	1.77448713350625e-13
CAGL0C04873g	-2.07493257369074	8.97650706844491e-73
CAGL0C04917g	-0.821222651339997	1.42741202228174e-10
CAGL0C04933g	0.576329304988032	0.000987713052735411
CAGL0C04939g	-2.40530823846069	1.73295147287585e-42
CAGL0C04983g	-0.535340714945786	4.61433540398162e-17
CAGL0C05093g	1.27780107860317	7.93061295752073e-39
CAGL0C05115g	0.504622852560239	0.000557195693222718
CAGL0C05137g	1.2502445371953	3.15912790039133e-25
CAGL0C05159g	0.560706547054483	2.45380936106548e-07
CAGL0C05225g	0.758874427527176	1.01270361670014e-09
CAGL0C05269g	1.44105231116706	3.74861766495885e-23
CAGL0C05401g	-6.10905867070059	6.71944217005254e-21
CAGL0C05445g	0.731317940279745	4.45363012682763e-10
CAGL0C05467g	-5.17012364061627	2.97828630238747e-140
CAGL0C05555g	-1.0565404978996	2.87595207056197e-29
CAGL0D00154g	-5.40387010807654	3.63868888987429e-183
CAGL0D00418g	0.660255727890022	3.81105769423265e-15
CAGL0D00462g	1.38253290131683	1.52246803803576e-44
CAGL0D00550g	-0.565115187598933	1.49596483495156e-20
CAGL0D00704g	1.42348637202281	8.47991233230995e-28
CAGL0D00770g	0.919750166001935	4.28742948503207e-22
CAGL0D00792g	1.02010675407212	1.44185504043586e-15
CAGL0D00814g	0.715367641867994	2.99572762400131e-11
CAGL0D00902g	0.830110029133747	1.57551369697063e-05
CAGL0D00946g	1.58939625056767	4.81763430514068e-19
CAGL0D01012g	0.498836006558288	1.12061541409541e-05
CAGL0D01078g	0.512495715077062	1.43220509689792e-08
CAGL0D01100g	1.36607819231985	5.70025842424649e-38
CAGL0D01265g	-1.62075008261531	2.03332901079728e-20
CAGL0D01298g	2.4622220639266	1.42648466135699e-138
CAGL0D01320g	-1.1462601689131	4.98508937915148e-31
CAGL0D01474g	1.05823319212474	1.52555737173139e-10
CAGL0D01562g	-0.588512035909412	9.47687785107863e-17
CAGL0D01584g	-0.407996649254377	2.38810059808212e-06
CAGL0D01606g	-0.982271777272919	3.26010708922597e-29
CAGL0D01694g	-2.8923134320087	4.97943081234261e-38
CAGL0D01760g	0.808263703327177	2.52233516072836e-11
CAGL0D01782g	1.09020766414599	6.42810249462395e-26
CAGL0D01936g	1.27284026819308	4.8692291630838e-30
CAGL0D01958g	1.60996955546446	2.13328088486025e-14
CAGL0D01980g	2.21801179357275	2.00482220561307e-32
CAGL0D02068g	0.554303389116964	7.63121791805425e-08
CAGL0D02244g	-2.39712303935945	3.04515029012533e-11
CAGL0D02398g	0.579689590204212	1.64371574188846e-05
CAGL0D02442g	0.418114621181643	6.21636740000643e-05
CAGL0D02530g	5.1656335673204	1.33027395460279e-290
CAGL0D02640g	-0.428334213004324	1.05892713010083e-09
CAGL0D02662g	-0.420617500805523	2.1200944584201e-09
CAGL0D02728g	1.67033230307098	2.82361401305533e-40
CAGL0D02794g	1.0269065099657	3.88750118799251e-25
CAGL0D02816g	-0.616019118378127	8.26941950274383e-12
CAGL0D02882g	-0.865350557341525	2.31358228584303e-26
CAGL0D03036g	1.00825656015926	7.74150328865011e-19
CAGL0D03058g	0.892081847057397	1.48983437353373e-15
CAGL0D03102g	0.527527754445798	0.000304974026887473
CAGL0D03168g	0.59295813770453	6.92304603107556e-09
CAGL0D03256g	-1.0239678878921	1.98617708966379e-25
CAGL0D03278g	-0.744100614629223	5.06538540036339e-17
CAGL0D03322g	-1.17782303465326	1.56875901675276e-76
CAGL0D03344g	0.509222090432139	1.42740293169238e-05
CAGL0D03410g	-0.603851458963131	2.24944495642265e-11
CAGL0D03520g	0.521735884297253	1.07127759113181e-06
CAGL0D03564g	0.633399700198586	1.37062871163765e-07
CAGL0D03762g	-4.44006870550522	1.10862611415096e-18
CAGL0D03894g	-1.02972368862527	3.9612786331349e-48
CAGL0D03916g	1.04289303090529	2.89089482495122e-12
CAGL0D03938g	1.72412613769944	2.51356374143866e-27
CAGL0D03982g	-1.73244575223002	3.6870513494985e-62
CAGL0D04004g	0.605251993819455	6.71816840596519e-08
CAGL0D04026g	-0.498150542811206	0.00019090698610828
CAGL0D04048g	1.09900030133735	1.98373253846306e-24
CAGL0D04246g	0.630248149720777	5.14711724497695e-05
CAGL0D04268g	-0.774712634718915	6.08447242606875e-13
CAGL0D04356g	-1.26673203761777	1.24041933875481e-17
CAGL0D04422g	1.39647265948246	2.07332798413645e-16
CAGL0D04444g	-0.559469918848683	6.67280964163651e-11
CAGL0D04620g	1.72162448099816	3.23750008543341e-47
CAGL0D04642g	0.40877875678321	0.00155496226576317
CAGL0D04928g	-1.04451422369365	1.33547611840553e-16
CAGL0D04950g	0.454904468719201	0.000137610732766746
CAGL0D04972g	0.731837708054024	3.60866130015362e-09
CAGL0D05060g	-0.40742081545058	1.91644263761674e-09
CAGL0D05148g	-0.68480952276503	2.22683163333454e-13
CAGL0D05170g	-1.3459697147129	1.88463617443253e-95
CAGL0D05192g	-1.59803894331179	1.02602717145882e-106
CAGL0D05236g	-2.37578620481245	1.73619446145982e-97
CAGL0D05280g	-1.14455783645492	6.59951731702026e-34
CAGL0D05434g	-1.3320029838173	7.40181966010435e-85
CAGL0D05478g	0.396403824650698	0.000194998178291147
CAGL0D05566g	0.50874932892776	4.9383299864439e-05
CAGL0D05588g	-0.339550838248058	1.94472956121084e-07
CAGL0D05632g	0.543470782053298	0.000816196930451618
CAGL0D05654g	-2.06919963555226	1.64859183784344e-16
CAGL0D05962g	-1.02234314330575	1.54086096467426e-16
CAGL0D06006g	0.988672376807023	1.41465977039484e-13
CAGL0D06050g	-0.930448322986042	5.96421209220969e-36
CAGL0D06292g	0.933865293282554	1.99899290492027e-25
CAGL0D06314g	0.508756176445677	5.54045984621536e-07
CAGL0D06402g	0.774651977174003	1.22656104782507e-07
CAGL0D06710g	-0.819171008443935	1.08735011755894e-29
CAGL0E00187g	1.60764955905949	4.21561994468776e-21
CAGL0E00605g	0.717151912334727	3.32905573751298e-09
CAGL0E00671g	0.582233508397593	1.08192561402672e-05
CAGL0E00803g	1.4240367432088	2.62755792396662e-32
CAGL0E00847g	0.49369766997783	7.15619275626316e-07
CAGL0E00913g	0.731008007644324	3.58091184306783e-14
CAGL0E00957g	0.682878119596977	3.73061616872373e-10
CAGL0E01001g	0.963364365756171	5.19047509795467e-22
CAGL0E01067g	-0.333623491658012	1.10568428148992e-07
CAGL0E01111g	0.678638774567992	7.6756816106793e-09
CAGL0E01243g	1.45655114143281	8.38914496666152e-59
CAGL0E01287g	-0.566789404192422	7.4745640764703e-14
CAGL0E01309g	0.852766285230463	1.98745051354148e-09
CAGL0E01331g	1.87753901586659	3.47175049292157e-62
CAGL0E01353g	-1.76412835246781	1.16594437598025e-176
CAGL0E01507g	-0.855142444805222	6.59006298822139e-14
CAGL0E01529g	-1.51652439532823	4.14026916343527e-84
CAGL0E01595g	-0.626848321681428	3.27950278033605e-13
CAGL0E01705g	3.59346211734459	1.92626313247504e-100
CAGL0E01727g	2.43815631740861	9.37587314561765e-33
CAGL0E01749g	1.20290873748679	1.59858096013442e-05
CAGL0E01771g	-1.61883587170964	3.1029552297881e-67
CAGL0E01837g	-1.31261204020893	1.48973397630199e-60
CAGL0E02035g	-0.779158759604131	6.19243481535098e-15
CAGL0E02145g	-1.62757769079464	3.5582857358043e-41
CAGL0E02167g	0.6701542560859	1.4863570817019e-07
CAGL0E02233g	-2.18895329959003	3.17223352281379e-44
CAGL0E02299g	1.11869966640976	1.37162597016635e-27
CAGL0E02321g	-0.761457893471999	1.14991439830596e-28
CAGL0E02343g	-0.46373341546164	1.31535368657246e-10
CAGL0E02409g	-2.11814848710679	1.34587749074165e-216
CAGL0E02607g	0.701256143902147	1.01814292165548e-10
CAGL0E02629g	0.446039985899701	0.000314415951196427
CAGL0E02651g	-0.71991492069654	3.51380579424023e-09
CAGL0E02717g	-0.703453488376907	1.23367157418875e-17
CAGL0E02827g	0.658835767803108	1.87362961444032e-06
CAGL0E02871g	-1.25260643705438	3.23057891415283e-32
CAGL0E02893g	-0.859308665568208	8.68992338589146e-27
CAGL0E02915g	2.03026323089498	7.96119380209752e-77
CAGL0E02937g	-0.564239617047231	8.63491120015184e-15
CAGL0E03003g	-0.538928462446249	2.66036072872771e-12
CAGL0E03069g	-0.395909097169337	2.24187440583229e-10
CAGL0E03201g	-2.12876933250447	6.69683539415499e-183
CAGL0E03245g	-0.34427776325518	8.07465786812992e-11
CAGL0E03289g	-0.36715041627326	2.59129585823358e-11
CAGL0E03630g	-1.35231329910142	1.75225361000932e-52
CAGL0E03652g	0.545317881208977	0.000189704550403297
CAGL0E03674g	2.04812415950303	1.43145074549998e-28
CAGL0E03718g	0.430361194523454	0.000215064960222672
CAGL0E03740g	0.786233761738948	6.69520403384438e-07
CAGL0E03762g	-1.05694623302158	1.5517759404565e-52
CAGL0E03806g	-0.632744677058882	4.64163969283906e-14
CAGL0E03828g	1.04746774698933	2.91553996261424e-16
CAGL0E03850g	1.89900269104072	8.60773520294115e-66
CAGL0E03894g	1.68690149200079	7.5747689372947e-22
CAGL0E03916g	0.694306399232991	1.83461326608691e-09
CAGL0E03960g	0.778630879589243	2.86009083117802e-18
CAGL0E03982g	0.70413220207905	4.84586095962212e-12
CAGL0E04004g	-0.810515249594864	2.47671790534383e-09
CAGL0E04026g	0.488227066581931	0.000634395134650264
CAGL0E04070g	1.01326350920299	2.60237791701274e-21
CAGL0E04092g	1.62281425170222	8.75084435465742e-84
CAGL0E04158g	-0.883794932469829	1.20799117884931e-09
CAGL0E04180g	-0.517784530327983	2.07230834901585e-08
CAGL0E04224g	-1.13728919494354	2.07893863034327e-40
CAGL0E04246g	0.700909115324786	0.000451073478944583
CAGL0E04312g	-0.766761677762198	2.12457676752317e-37
CAGL0E04334g	-0.825309330813464	1.87916974079407e-40
CAGL0E04400g	-0.427888706469004	3.83464032480881e-07
CAGL0E04422g	1.42749752040963	6.26339660102223e-28
CAGL0E04466g	-1.41748644708263	0.000293686532625908
CAGL0E04510g	0.91643506743298	4.3237371324207e-10
CAGL0E04548g	1.38819140415239	5.015366398312e-36
CAGL0E04554g	-3.05184805875859	1.95049610982994e-21
CAGL0E04598g	0.94273494379347	1.99636863651535e-20
CAGL0E04620g	1.01610260291325	5.85490480623145e-29
CAGL0E04642g	0.753652695170474	5.01312780112958e-08
CAGL0E04664g	0.918964373701537	2.66952879071486e-15
CAGL0E04686g	0.758762057887939	1.20065283518657e-10
CAGL0E04708g	0.650131021008884	0.000342223599217384
CAGL0E04774g	0.626781876623787	5.05637556279583e-05
CAGL0E04796g	0.651196183901102	4.48068327262104e-10
CAGL0E04840g	-4.09193878788557	5.74297157538579e-08
CAGL0E04928g	0.59626405815495	5.78761093051859e-06
CAGL0E05016g	-0.449279997964001	4.51856744024503e-14
CAGL0E05082g	0.757348470754809	4.13732924835513e-08
CAGL0E05148g	1.22992776823651	3.27160357263674e-28
CAGL0E05170g	2.39025290259334	7.67275251625726e-83
CAGL0E05192g	1.80276357699997	1.06519910960208e-32
CAGL0E05214g	2.35857260861021	2.14443961456036e-71
CAGL0E05302g	1.03916923200792	1.72758191755928e-16
CAGL0E05368g	0.889335406707406	3.2696524746321e-05
CAGL0E05390g	-0.832591368180064	7.95096927827765e-46
CAGL0E05434g	-0.516927310556728	7.96044543854537e-11
CAGL0E05478g	-0.326570786784638	1.30177648203529e-07
CAGL0E05522g	-1.40102028592129	2.09044284128814e-75
CAGL0E05566g	-1.0316533478283	3.38243576677757e-55
CAGL0E05588g	-1.11977624898763	3.10543141096313e-24
CAGL0E05632g	-2.2154278409956	4.85473969092336e-202
CAGL0E05654g	-0.990361329421348	5.58911957560581e-57
CAGL0E05676g	-1.26266816588285	3.51148594493663e-54
CAGL0E05698g	-0.684832591125228	7.29947664709563e-13
CAGL0E05874g	-0.566302090225652	2.91643076215291e-20
CAGL0E05918g	-0.440929221851935	1.21599739921753e-07
CAGL0E06006g	0.781408225758094	7.20015555828106e-07
CAGL0E06072g	1.09584630749844	5.66933769399486e-28
CAGL0E06116g	0.765998652674662	5.02373355960962e-11
CAGL0E06204g	0.660066982720715	1.21260849607439e-08
CAGL0E06226g	0.920351549638111	1.68501610167344e-24
CAGL0E06248g	0.548333016193549	0.00107326000343149
CAGL0E06314g	-0.877479055475156	2.24891322817203e-09
CAGL0E06380g	1.82531201541988	9.4415836234353e-25
CAGL0E06424g	1.03225610578183	2.84560675860708e-27
CAGL0E06490g	0.862145889174505	1.00055320714146e-20
CAGL0E06512g	0.705499812889274	3.59120992141275e-11
CAGL0E06644g	-0.760767556539212	1.23543480644383e-15
CAGL0E06666g	-2.80665895421589	6.73455425860381e-89
CAGL0E06688g	-0.94933831524222	2.30935597482081e-23
CAGL0F00209g	-3.85433089037612	5.15453960546855e-44
CAGL0F00231g	-1.01316892498229	7.53587319485807e-41
CAGL0F00319g	-0.786280767934258	6.93954256769877e-25
CAGL0F00407g	-1.72117744682369	3.27957432693796e-143
CAGL0F00429g	-0.382914308515993	4.88554903470138e-07
CAGL0F00517g	0.98782039889379	1.23727027571264e-24
CAGL0F00583g	0.446246054492471	0.000269670529964991
CAGL0F00649g	-2.02681787936454	1.7234661217745e-33
CAGL0F00715g	1.09121234344002	3.30438215395698e-34
CAGL0F00737g	0.380688501554014	0.00122161773258923
CAGL0F00891g	-1.53757290365541	1.80905293865448e-06
CAGL0F00935g	0.635523430434719	0.000156654942644901
CAGL0F01111g	1.64545566156475	6.82294000522847e-18
CAGL0F01177g	-0.773428030479976	2.91051482828332e-27
CAGL0F01243g	-0.989882854728701	1.61423789594607e-42
CAGL0F01265g	-0.613624484089806	2.45594495843843e-25
CAGL0F01397g	0.625092762018036	1.47935747510731e-09
CAGL0F01419g	3.50683054581251	1.38384530126179e-143
CAGL0F01463g	1.73529946694739	1.3077731415641e-87
CAGL0F01485g	7.25255314610567	4.69563872769758e-214
CAGL0F01639g	0.907060936099782	5.13854986296739e-13
CAGL0F01661g	-0.769233887975314	7.5961772184397e-18
CAGL0F01749g	-1.2048195452121	1.75175172808893e-78
CAGL0F01815g	0.880642750921737	1.14716604307824e-06
CAGL0F01859g	-1.65213547883994	2.45578913928555e-53
CAGL0F01903g	0.554977412446431	3.21464673722588e-05
CAGL0F01947g	0.644526885042467	1.07643747652123e-12
CAGL0F01991g	0.631254699622434	1.32661627028547e-05
CAGL0F02013g	1.80690035645951	7.42420649929245e-30
CAGL0F02101g	1.49129906020575	9.17432879743719e-16
CAGL0F02167g	-2.37599096045801	1.14715497478406e-26
CAGL0F02233g	-1.1045334795411	6.74865484745464e-36
CAGL0F02431g	-3.15140782209934	4.30203490317027e-307
CAGL0F02519g	0.59572092641557	1.06793350670168e-05
CAGL0F02563g	-1.2138268923848	7.0327654652802e-87
CAGL0F02585g	1.01809060441384	2.37808881690493e-05
CAGL0F02607g	-3.68714772676969	1.96781124475334e-14
CAGL0F02651g	-6.63556834307786	4.91136748117679e-14
CAGL0F02761g	-0.896985906307606	1.51042757036178e-33
CAGL0F02827g	0.69210126100407	3.90732412858893e-08
CAGL0F02893g	0.614869745527839	2.14256108602404e-06
CAGL0F02915g	0.460727955927022	0.000207870543829134
CAGL0F03003g	-1.50311428140584	5.08950276408179e-76
CAGL0F03069g	1.09700404052244	1.06510528504318e-16
CAGL0F03091g	1.03620610205299	9.79287180285574e-06
CAGL0F03113g	1.37183078318665	4.68239318146875e-26
CAGL0F03135g	0.995929207596264	9.98693521573615e-24
CAGL0F03311g	0.933088090238194	5.89855800157925e-11
CAGL0F03399g	-1.44850330455044	1.36403936979934e-71
CAGL0F03465g	0.42338556298091	0.000324364995011185
CAGL0F03553g	-0.523688028380939	1.41465977039484e-13
CAGL0F03575g	0.740417057094345	1.66661462695232e-08
CAGL0F03817g	-1.49887789827955	5.0800166754582e-38
CAGL0F03905g	0.796509146072039	6.74855591157534e-12
CAGL0F03993g	0.391853142213554	0.000970963166464077
CAGL0F04125g	-1.63494648185683	4.06514593979397e-134
CAGL0F04279g	2.64969362978955	2.41084900875972e-65
CAGL0F04323g	-0.662474190503127	1.4895952066136e-10
CAGL0F04345g	0.859150269639017	1.54282265636568e-16
CAGL0F04367g	0.617857974097559	1.13057684860157e-07
CAGL0F04433g	-0.407517994414996	1.60552804861707e-12
CAGL0F04477g	1.01577687502055	3.08030825735443e-27
CAGL0F04565g	-1.34743102531179	2.31556840127655e-82
CAGL0F04609g	0.725498876702824	3.82720986887684e-14
CAGL0F04631g	-4.31851892314264	3.95131551323713e-128
CAGL0F04697g	-0.55222229163342	5.11835349455465e-08
CAGL0F04719g	1.43851161466696	2.46692551670085e-35
CAGL0F04741g	0.652763706135502	2.56243463854395e-09
CAGL0F04807g	1.09487142109296	2.23094023923776e-19
CAGL0F04829g	0.971435706900564	3.7747384637823e-21
CAGL0F04873g	-0.500429933881586	1.66544791933317e-18
CAGL0F04895g	1.4867506834751	3.0438260011453e-66
CAGL0F04961g	0.65107432867175	8.05583637174771e-05
CAGL0F05115g	0.924267838538751	1.19194464263903e-27
CAGL0F05137g	-1.58159997624462	1.20985008063989e-13
CAGL0F05225g	-0.561689181809185	2.90192739518944e-05
CAGL0F05247g	0.440156202315149	0.00131825985279685
CAGL0F05423g	0.852319940060818	2.7570244057439e-14
CAGL0F05445g	0.983602503077686	1.01552317646903e-12
CAGL0F05599g	0.607926753854325	1.86350040233506e-05
CAGL0F05665g	0.577930792432061	3.00337951119302e-09
CAGL0F05687g	1.17502804567653	3.68888117845822e-39
CAGL0F05775g	0.476753245502568	0.000174514591962125
CAGL0F05863g	1.69368697822201	1.36601533212259e-65
CAGL0F05885g	3.97131079460548	5.20629806332334e-155
CAGL0F05907g	0.473370106603994	3.01984020543762e-05
CAGL0F06017g	1.54506912447023	9.95682155969515e-36
CAGL0F06039g	0.487667116157484	3.02854119753429e-06
CAGL0F06061g	1.26018014585116	2.69440178650151e-26
CAGL0F06127g	0.415842263620689	0.00132244773794945
CAGL0F06149g	-0.519004919169558	4.65700119932103e-11
CAGL0F06171g	0.587253875906282	6.72419978425587e-09
CAGL0F06237g	-0.269755967128277	2.01409985168175e-05
CAGL0F06259g	0.610461496519734	2.40064066698423e-05
CAGL0F06325g	1.28379730190877	8.2828128344453e-33
CAGL0F06413g	-1.01006912767748	5.56869666639703e-70
CAGL0F06435g	-0.456896936492332	1.13783194120625e-05
CAGL0F06633g	0.6476029925251	1.97629576017873e-08
CAGL0F06677g	2.30338245522054	2.85739154837877e-15
CAGL0F06699g	-0.94396691193837	0.000804190387067542
CAGL0F06765g	0.527452301562002	0.000252402891816092
CAGL0F06787g	0.564563546014127	2.44377676903338e-05
CAGL0F06875g	-1.47058796454484	3.02662277247382e-86
CAGL0F06897g	-0.736096465222452	3.5517303648037e-15
CAGL0F06985g	0.607835077545417	3.56653248739038e-05
CAGL0F07051g	0.496769624246072	0.000352622528280978
CAGL0F07095g	0.448273668802754	1.08180295092812e-05
CAGL0F07117g	0.4226589090779	0.00366301685958318
CAGL0F07315g	0.873696369307806	5.41645665697978e-15
CAGL0F07337g	3.83718437238196	2.01358305374561e-87
CAGL0F07447g	2.12542509770195	1.81058552815962e-30
CAGL0F07579g	-0.735151730380549	1.74292080925896e-35
CAGL0F07689g	0.618431962524618	3.52487082933779e-07
CAGL0F07755g	-1.12622072187014	8.43424193983446e-34
CAGL0F07865g	2.88732154874554	9.41195747710439e-116
CAGL0F07975g	1.07623949692977	4.57214599052924e-19
CAGL0F07997g	0.686699265758263	1.0230404996854e-13
CAGL0F08063g	1.22474881588188	9.39938164115271e-27
CAGL0F08085g	0.903935917294333	1.04037646662456e-25
CAGL0F08173g	0.603426202279464	0.0011293529086932
CAGL0F08195g	-4.08442191160317	3.17298075698396e-147
CAGL0F08217g	-2.63509486462746	1.11570782269098e-66
CAGL0F08239g	0.525715419941967	0.000216539204609209
CAGL0F08261g	2.911051635398	5.50689148787429e-117
CAGL0F08305g	0.947938993033564	8.84341814834833e-13
CAGL0F08327g	0.67666304090831	9.67418839625837e-07
CAGL0F08371g	-1.38735989513762	2.93815369123508e-131
CAGL0F08393g	0.678552648267794	7.52783256221266e-09
CAGL0F08503g	-0.425611188413098	4.13129430190661e-08
CAGL0F08525g	-0.760463057211079	2.67239402419159e-21
CAGL0F08679g	0.532350767213137	1.06448416168399e-06
CAGL0F08701g	1.04110066805924	2.98842365254148e-07
CAGL0F08811g	-0.379543522555641	6.0797533782947e-08
CAGL0F08965g	1.10486143228336	4.39899347394929e-37
CAGL0F08987g	0.532120679247537	3.06697206303492e-07
CAGL0F09075g	-1.38088786208975	3.98937715412433e-102
CAGL0F09119g	-0.758584541141539	5.50951242740734e-15
CAGL0G00176g	0.565620718449585	1.0013545565676e-08
CAGL0G00242g	-0.757028109210264	1.61062141032393e-18
CAGL0G00264g	-0.777787926940043	6.27198420070724e-32
CAGL0G00286g	-1.01113070452562	4.595942189577e-72
CAGL0G00352g	0.833003169855231	3.66105370024628e-08
CAGL0G00374g	-0.459900247253381	3.93655420229379e-10
CAGL0G00550g	0.824376133578618	5.89855800157925e-11
CAGL0G00594g	0.509716787116393	3.82160916926569e-07
CAGL0G00858g	-1.11842313422623	4.46467693117266e-20
CAGL0G00924g	-0.67952863795613	7.84979110100907e-19
CAGL0G00946g	-0.684148261147195	1.02423293595486e-13
CAGL0G00968g	0.962947408055434	1.20523566271957e-10
CAGL0G01012g	-2.14883696932816	1.19472267826233e-10
CAGL0G01034g	-0.612509972589378	1.64147552778513e-26
CAGL0G01056g	-2.67674892743002	2.27359249328987e-61
CAGL0G01100g	0.877428127321922	2.50922780925961e-15
CAGL0G01144g	0.63414031372946	9.26771694475548e-09
CAGL0G01188g	0.566009009669354	1.13938962324919e-05
CAGL0G01254g	0.406882129416973	0.000144760083716327
CAGL0G01320g	-0.689904663749387	6.29822624317571e-23
CAGL0G01342g	0.803612839034081	2.33301362162815e-14
CAGL0G01386g	1.26291483807074	2.01926484893398e-22
CAGL0G01408g	2.73356799674267	2.43886080953881e-21
CAGL0G01430g	0.87719242503317	1.63335142989095e-15
CAGL0G01540g	-0.559427466863005	6.1945585612184e-16
CAGL0G01606g	-0.84888893520264	8.97595990052251e-21
CAGL0G01672g	1.0413972058457	6.59915399563571e-27
CAGL0G01738g	-0.939344301999785	8.34727801229827e-23
CAGL0G01804g	1.50098327519811	2.00961967775654e-29
CAGL0G01903g	-0.762256258672365	2.47907661154841e-05
CAGL0G01947g	-0.536860669588532	5.6397959212463e-09
CAGL0G02035g	0.660177571620426	2.13857739594321e-10
CAGL0G02057g	-1.12669670437977	9.88254421988612e-13
CAGL0G02189g	-1.43906126289746	2.52499654896811e-86
CAGL0G02255g	1.87284253580772	2.62959868475215e-90
CAGL0G02409g	0.400841665688381	0.000106877179671702
CAGL0G02585g	-2.00477637732065	4.31224427890249e-148
CAGL0G02651g	0.82700038792146	3.27815019176877e-07
CAGL0G02717g	-0.773233661897549	2.75351717549277e-08
CAGL0G02739g	-2.04193234552007	3.9434057931858e-39
CAGL0G02827g	0.768725634394679	5.03642455855912e-12
CAGL0G02849g	0.662890166195841	1.70577811885169e-07
CAGL0G02893g	-0.500037390554317	9.30175334155935e-07
CAGL0G03025g	-0.581395887378369	8.98544674894409e-09
CAGL0G03157g	-0.394324399280814	5.69271589093886e-09
CAGL0G03201g	-0.566917804702249	8.34216577447509e-09
CAGL0G03245g	1.27673560637993	3.81144289849032e-41
CAGL0G03289g	0.667681094993109	8.57737530654041e-08
CAGL0G03377g	-4.09845826566827	9.93497418762565e-07
CAGL0G03509g	0.732328256992873	6.58111739942309e-12
CAGL0G03531g	-1.24623566041516	1.73214057880814e-23
CAGL0G03597g	-0.570596093635688	2.84555101918296e-15
CAGL0G03685g	-0.404619722184357	0.00136030624655178
CAGL0G03773g	1.07530549973424	4.58863262956874e-11
CAGL0G03883g	0.652000736476208	2.28376846664631e-08
CAGL0G03971g	0.690921469410207	2.66909834672972e-14
CAGL0G04125g	-1.38924589029435	2.15444948522492e-16
CAGL0G04191g	-0.376059126369677	9.89108718332211e-05
CAGL0G04433g	-1.06718008081317	2.05624874899896e-61
CAGL0G04455g	-2.57018487367547	1.25473506140877e-37
CAGL0G04763g	-1.02648066474171	6.83668374853401e-32
CAGL0G04785g	-2.38309144854029	6.86298558353243e-05
CAGL0G04829g	1.29721051393575	1.23110664551929e-19
CAGL0G04895g	0.829943553554243	2.18805674884995e-08
CAGL0G05071g	-0.491748455655826	4.60414350066526e-17
CAGL0G05225g	0.587226743046654	1.28059646857717e-07
CAGL0G05269g	-3.15467081545446	9.87863988432482e-117
CAGL0G05335g	1.10393926978032	1.21385595740404e-34
CAGL0G05357g	1.40771944345338	3.38855535921724e-21
CAGL0G05379g	-0.53938201761116	3.31257687675579e-13
CAGL0G05401g	0.571885426414359	3.55464619015516e-09
CAGL0G05511g	0.932639022547411	3.41793863852326e-15
CAGL0G05544g	-2.17361877337799	2.17772750576235e-178
CAGL0G05566g	1.48598035261294	2.97949254421817e-42
CAGL0G05698g	1.04083857882044	6.37046234609093e-16
CAGL0G05764g	-0.707869777730183	5.49255258484654e-13
CAGL0G05808g	-1.16962238467218	6.31885631733169e-29
CAGL0G05830g	1.23582280513834	1.23046049683007e-38
CAGL0G05896g	0.860707873717188	7.29500321426462e-12
CAGL0G05962g	1.13265732135874	7.7761793772977e-16
CAGL0G06006g	0.69270425581609	1.09244956519965e-12
CAGL0G06094g	0.719484651028118	1.68583618169327e-12
CAGL0G06248g	-1.64210303831009	2.92127944128949e-100
CAGL0G06314g	0.581940008649691	1.2483219403844e-05
CAGL0G06380g	-1.38481837677887	3.05068009290216e-111
CAGL0G06402g	-1.80199227888366	5.13547180434827e-79
CAGL0G06468g	-0.886257753568134	7.96853303864237e-29
CAGL0G06600g	-0.504514419099851	1.37245595839711e-08
CAGL0G06622g	-0.614871365015064	3.77438738827701e-14
CAGL0G06732g	-0.422887534682655	1.017813514058e-12
CAGL0G06842g	1.06502773466322	4.59069646294514e-25
CAGL0G06886g	0.511021649879615	2.30535062292941e-06
CAGL0G07018g	-0.715771296040077	1.88297941649908e-15
CAGL0G07040g	0.541803059076846	1.79411734751738e-05
CAGL0G07062g	1.19466072768811	4.77592578818491e-15
CAGL0G07128g	-0.856849249250045	4.45857787088238e-12
CAGL0G07315g	1.01188108663819	2.1120888977246e-08
CAGL0G07337g	0.942484781228087	6.46545054228589e-14
CAGL0G07403g	2.01844669243863	1.20740797118735e-66
CAGL0G07425g	0.919133259937615	1.45630025976281e-21
CAGL0G07667g	0.619904619280471	2.67082512943235e-12
CAGL0G07689g	0.889794958839341	5.84151480831682e-16
CAGL0G07821g	0.841782026416539	1.47937457585118e-10
CAGL0G07909g	0.992974404570625	5.48014174317039e-24
CAGL0G08019g	-0.981108155424664	1.29390613786119e-30
CAGL0G08041g	-1.4377964549935	1.14684713114603e-107
CAGL0G08085g	-0.792391749836536	2.33845896988001e-35
CAGL0G08107g	-4.88285934947083	1.60975764522682e-89
CAGL0G08151g	1.01323460105409	2.75818380757911e-18
CAGL0G08195g	1.20531991087222	3.5517303648037e-15
CAGL0G08217g	-0.802344519804399	0.00020138887595556
CAGL0G08316g	-0.654179531044269	7.0464794988416e-12
CAGL0G08338g	0.565702202431015	1.83533834700672e-05
CAGL0G08404g	-0.621676880530538	3.8645002084255e-09
CAGL0G08426g	0.539904461414183	0.000698399607617408
CAGL0G08624g	-1.2296633543256	5.94794490404135e-78
CAGL0G08646g	-1.29355535166463	2.44486540558347e-53
CAGL0G08690g	1.35580513558494	9.34182143709022e-33
CAGL0G08910g	-0.522659184446829	2.34388406739714e-07
CAGL0G08932g	0.782473703616817	3.22415119274477e-09
CAGL0G08954g	-1.22034898369574	1.00984223404019e-86
CAGL0G09020g	1.6694622493657	7.50983638198886e-44
CAGL0G09064g	3.37196768815091	1.15188050047642e-115
CAGL0G09086g	-3.07456977818516	3.00948085574307e-14
CAGL0G09108g	-3.69008368175494	0.00170009538684319
CAGL0G09152g	0.806340017773621	4.29564993077871e-05
CAGL0G09174g	0.648601076715133	6.2157390649439e-06
CAGL0G09218g	-0.556888324198929	1.39242223572938e-10
CAGL0G09339g	0.59986404651312	2.46380988508177e-08
CAGL0G09449g	-1.37492102695422	2.3747103229787e-123
CAGL0G09515g	-0.537677077923894	2.22488975480139e-18
CAGL0G09603g	0.952958733154842	2.970471802547e-21
CAGL0G09669g	-0.498324874486689	5.28823193155031e-15
CAGL0G09691g	-0.242852413853629	6.71138007976003e-05
CAGL0G09735g	0.788889760439596	5.04014934728312e-12
CAGL0G09801g	-1.21158101482513	1.28053982936774e-46
CAGL0G09823g	0.572775305297393	5.99965929106739e-06
CAGL0G09933g	0.558216281961125	7.96658985826312e-06
CAGL0G09977g	1.59766090052625	3.39756263783568e-67
CAGL0G09999g	1.01032429257951	5.06455022307243e-09
CAGL0G10109g	-0.908389239070231	4.47846941630669e-30
CAGL0G10131g	-1.36804420627745	4.26738866443297e-66
CAGL0G10153g	-1.77262104016545	8.90232617980102e-66
CAGL0G10175g	5.17437675891739	3.26083452714563e-173
CAGL0H00286g	-0.606228191979727	4.28024488516267e-09
CAGL0H00308g	0.80108115753989	9.30567726410348e-13
CAGL0H00330g	0.826936907372181	1.17499328001394e-07
CAGL0H00352g	0.736091368315035	0.000254002403078149
CAGL0H00528g	-0.985038345392825	4.3436378223732e-14
CAGL0H00572g	0.928869695316548	7.89996419042883e-28
CAGL0H00594g	0.934750861768931	2.91827368437678e-23
CAGL0H00660g	-0.634385050932674	2.27735953106839e-09
CAGL0H00682g	1.6552375285476	2.03176373264262e-59
CAGL0H00704g	1.63852839730988	5.64421893797807e-51
CAGL0H00759g	-1.59731234908893	9.81531482981155e-15
CAGL0H00781g	1.60726465402999	2.02553542424146e-36
CAGL0H00803g	1.08307250716948	8.85637195048062e-22
CAGL0H00825g	2.20325635643313	3.95747278533679e-48
CAGL0H00891g	1.91591162942475	3.87436102545881e-68
CAGL0H00979g	0.681628499120803	1.0614609631562e-08
CAGL0H01001g	0.461317673959959	4.7813827528818e-06
CAGL0H01023g	-0.515889890162575	4.7863935324691e-08
CAGL0H01089g	-1.56356113520979	8.27350813183763e-83
CAGL0H01111g	-1.27916280963875	2.8461356416491e-20
CAGL0H01144g	-2.21367956260152	2.59021599015478e-87
CAGL0H01177g	-0.959956717255775	8.6896896613571e-43
CAGL0H01287g	0.458220608389055	3.11996075864397e-06
CAGL0H01309g	1.23840069933925	1.32347536926494e-27
CAGL0H01375g	-1.27710847416375	1.00172806740409e-49
CAGL0H01419g	-0.561133399669822	7.9188971440096e-16
CAGL0H01441g	-0.505420833008667	2.66008721514942e-09
CAGL0H01529g	1.00916899653471	9.90933474187443e-24
CAGL0H01617g	0.750706041807877	6.36057680900067e-08
CAGL0H01661g	-2.91575018381434	2.28950573139746e-27
CAGL0H01771g	0.424991135738425	0.00701752573503699
CAGL0H01837g	0.879915134574767	6.99277539546431e-07
CAGL0H02101g	2.07026518268891	1.60636769739314e-60
CAGL0H02123g	0.797800721908646	5.5094402747125e-09
CAGL0H02233g	0.457921618653236	0.00117462945175676
CAGL0H02321g	0.832744019223722	4.58643363015542e-10
CAGL0H02343g	0.575001044913863	2.9978517370825e-05
CAGL0H02387g	1.06647858807843	1.13664973940178e-29
CAGL0H02585g	2.32050151699899	1.88463617443253e-95
CAGL0H02739g	0.403488884478374	0.00258539359222847
CAGL0H02893g	1.08817888206437	5.2362158258482e-12
CAGL0H02959g	-0.961620563372984	1.51219603229044e-17
CAGL0H03003g	0.43525709565689	0.000631567987988317
CAGL0H03113g	0.835246106532746	1.83623658056748e-09
CAGL0H03157g	0.602410301957011	1.43831800542302e-06
CAGL0H03289g	1.70481041289222	6.54205124322428e-38
CAGL0H03311g	-1.21183381485447	9.96795347412556e-06
CAGL0H03377g	-0.80254660070871	2.55064376490209e-36
CAGL0H03443g	0.41813119687811	0.000174132848848082
CAGL0H03487g	0.865642294769697	1.25702153919524e-14
CAGL0H03575g	-1.77377209838642	1.68458954273345e-13
CAGL0H03795g	1.95912089612398	4.39597159855891e-80
CAGL0H03839g	1.19834049991731	2.3962387944568e-18
CAGL0H03861g	0.843582078552059	6.90577336795693e-18
CAGL0H03927g	0.831080136622481	2.112934522891e-10
CAGL0H03949g	-0.63150158901829	1.0542900420906e-10
CAGL0H03971g	0.548792238433443	0.00151817623648061
CAGL0H03993g	0.384971704951472	0.000497365527185436
CAGL0H04015g	-4.73571921783693	0.000240409819439962
CAGL0H04037g	1.80511932941095	8.28733243527589e-70
CAGL0H04103g	0.618803753354079	5.12751785614498e-07
CAGL0H04125g	0.610707508983548	3.55947011435492e-11
CAGL0H04279g	-2.32430878967061	5.44845586100119e-28
CAGL0H04323g	1.26689690343262	4.84489111332564e-30
CAGL0H04389g	0.762287760215471	8.76055920764642e-07
CAGL0H04499g	0.516580334690787	0.000115349675809549
CAGL0H04631g	0.927647382419615	1.41050775935762e-22
CAGL0H04653g	0.987382832027308	5.84126037211129e-17
CAGL0H04785g	0.876622061268827	3.23576666445075e-11
CAGL0H04851g	-3.066072800437	2.98374581703491e-48
CAGL0H04961g	0.733315798338568	7.5731408228783e-17
CAGL0H05005g	1.64689544831359	9.44358432336177e-45
CAGL0H05115g	-0.697309710981365	2.71600679013821e-08
CAGL0H05181g	0.781449977527398	6.24382639766436e-05
CAGL0H05247g	-0.604548962764704	9.07197209209771e-08
CAGL0H05291g	-0.772938409976079	3.18293936709792e-09
CAGL0H05357g	0.615267032143509	1.40524365304751e-05
CAGL0H05445g	1.18150161476701	5.05806522204841e-28
CAGL0H05555g	-0.698130298319865	3.10532539002768e-13
CAGL0H05621g	-1.18346954211099	1.80258271393552e-65
CAGL0H05665g	1.1043940694715	8.578663198881e-33
CAGL0H05753g	0.556647569428351	7.01443899136451e-05
CAGL0H05775g	0.759153206640178	1.44568984935677e-06
CAGL0H05841g	1.08490819475646	1.92894497571787e-14
CAGL0H05885g	0.607393277576957	8.55987717427589e-07
CAGL0H05995g	-4.06384876428889	3.1192232510377e-51
CAGL0H06105g	0.728813453233974	3.53688467562502e-13
CAGL0H06127g	-0.480083795199239	6.76011211616343e-13
CAGL0H06215g	0.444327002872296	2.44911211408675e-06
CAGL0H06237g	-1.8385207530008	1.86552448142461e-54
CAGL0H06281g	1.12305722994987	1.61453658310475e-26
CAGL0H06369g	-0.885735167468138	6.50506499417944e-52
CAGL0H06545g	3.6602124989308	2.68123617073072e-156
CAGL0H06655g	0.450667824794314	0.000290588459530373
CAGL0H06699g	1.57360050146164	4.43711445978923e-63
CAGL0H06721g	0.464833299262097	0.000855627302944687
CAGL0H06787g	1.35238581959981	3.31828793856341e-16
CAGL0H06809g	0.696241950365282	3.76419960418415e-06
CAGL0H06853g	0.925365580620505	1.04746474695796e-18
CAGL0H06919g	0.499550136152454	1.52367180466917e-06
CAGL0H07007g	1.13869862162313	7.42204050190455e-20
CAGL0H07161g	-1.04326302865658	1.89026211296507e-09
CAGL0H07271g	-1.10490917061944	9.81532225732161e-19
CAGL0H07359g	0.689473953941868	5.74716879791439e-10
CAGL0H07469g	-3.95273995712575	1.60373202844467e-163
CAGL0H07491g	2.46022717249111	6.60084513456634e-45
CAGL0H07557g	-0.503543255250307	1.00172099835822e-10
CAGL0H07579g	-0.89006427730346	2.93845845055214e-50
CAGL0H07623g	0.670485985140393	1.89508936560913e-06
CAGL0H07645g	-2.11599784768607	2.61949724672222e-21
CAGL0H07667g	-0.866269434681901	3.70364857760184e-11
CAGL0H07755g	0.443462966045671	0.00043166001534457
CAGL0H07887g	-0.809073097196512	1.23465536656933e-40
CAGL0H07909g	0.780418699165365	7.3870947065354e-12
CAGL0H08063g	0.961660761922481	7.65240368093032e-08
CAGL0H08195g	0.958396222040176	1.69708047953362e-27
CAGL0H08217g	0.759655430713187	6.75479191376079e-06
CAGL0H08239g	0.73971311551204	9.4469986522167e-11
CAGL0H08261g	1.27580879081513	3.10755352191694e-12
CAGL0H08305g	1.14854404455862	2.82743792021156e-12
CAGL0H08371g	0.507913735338211	6.93430586160127e-07
CAGL0H08393g	0.626452796872101	6.73628876565907e-12
CAGL0H08415g	-0.314529689536603	3.43340950031131e-05
CAGL0H08437g	0.820841598559948	7.8504650241352e-09
CAGL0H08778g	1.3101742345702	1.03280026977534e-14
CAGL0H08822g	-1.05793668069966	8.76725777474449e-26
CAGL0H08844g	1.56396513672927	1.93081837142995e-55
CAGL0H08910g	-3.81981085945567	3.63347349885249e-70
CAGL0H08954g	-0.535152720788204	9.42566066104288e-10
CAGL0H09064g	1.36319707157443	1.11854604396987e-49
CAGL0H09174g	0.883619112185908	9.23257032176711e-12
CAGL0H09218g	-1.43134182091239	2.53172945691763e-90
CAGL0H09328g	-1.02185064863554	6.91933818870688e-37
CAGL0H09482g	-5.16986059147509	1.23110664551929e-19
CAGL0H09548g	1.15327922855624	1.24670639116693e-29
CAGL0H09592g	3.65732114853833	8.46271105120037e-111
CAGL0H09614g	4.49847093284831	4.99697478954463e-125
CAGL0H09636g	1.18294509453363	8.16679617299676e-23
CAGL0H09680g	0.868862861164366	1.54294972831488e-15
CAGL0H09812g	-0.877447620527542	1.16334206012651e-39
CAGL0H09922g	-1.10208541368693	3.15400074460943e-25
CAGL0H09944g	2.41732433356445	1.41427322605881e-92
CAGL0H09988g	0.587768792722611	2.5300195942137e-06
CAGL0H10010g	4.93132579818257	2.14666305386718e-51
CAGL0H10032g	1.62728604022638	2.30486528212104e-18
CAGL0H10054g	2.21689365370134	4.44725415837246e-31
CAGL0H10076g	2.80516054104124	1.43513153299117e-58
CAGL0H10120g	1.16688673057301	9.45833822320629e-14
CAGL0H10142g	-1.01141325362097	1.20626798808618e-63
CAGL0H10164g	-2.47893844876407	1.31309971200256e-95
CAGL0H10186g	0.468784860430701	4.6776839698493e-05
CAGL0H10252g	-0.370866920706712	1.16147607555442e-06
CAGL0H10296g	0.75081812173961	1.74889420128213e-06
CAGL0H10362g	0.624936431765301	1.19539355380105e-07
CAGL0H10428g	0.84702097632812	8.22438356349415e-12
CAGL0H10450g	-2.76025625024671	1.2858673579272e-09
CAGL0H10516g	0.697465462664903	5.85756105935284e-11
CAGL0I00220g	-4.35530822727981	0
CAGL0I00264g	1.40361778027795	8.91253192473092e-33
CAGL0I00286g	1.48964515374563	7.51414055639402e-54
CAGL0I00352g	0.701285744077582	2.7998196357548e-09
CAGL0I00374g	-0.909554321699335	3.13697201923112e-24
CAGL0I00418g	-0.514093909642499	1.42301684060478e-21
CAGL0I00484g	-0.698657443744769	4.62732288829575e-33
CAGL0I00528g	0.570602162958387	1.93054456024448e-05
CAGL0I00550g	0.78013405655324	0.000394667959756022
CAGL0I00748g	-1.62896832931226	3.22274373817042e-151
CAGL0I00770g	0.84121973360345	5.76402759906307e-13
CAGL0I00836g	0.498460686612071	0.000149242720778481
CAGL0I00858g	-0.418509955702251	2.5814979819087e-06
CAGL0I00880g	-0.735301642220205	4.05505735832519e-15
CAGL0I00902g	1.36805500241479	5.74633933573264e-41
CAGL0I00924g	-0.323815899538868	0.00063919355795464
CAGL0I01012g	0.541353695482398	0.000618766296535159
CAGL0I01100g	1.15944462832638	1.37162597016635e-27
CAGL0I01122g	1.37614880286106	1.08137887010129e-19
CAGL0I01144g	0.881063543631949	8.35127318998599e-09
CAGL0I01188g	-0.446353937266568	1.19186568302598e-11
CAGL0I01254g	-0.450923701150567	1.8120202263446e-09
CAGL0I01276g	-0.705557468924777	1.27372631585335e-05
CAGL0I01298g	-0.864176195818025	1.74001212953227e-20
CAGL0I01320g	0.448838689838708	0.00259579303809563
CAGL0I01430g	-1.22492833154763	2.18976699587604e-70
CAGL0I01518g	0.98132146571801	1.32483501315687e-06
CAGL0I01870g	1.53157609368655	2.37395190462157e-15
CAGL0I01914g	0.982345872437098	5.2362158258482e-12
CAGL0I01936g	-2.92619542782314	2.61333240281333e-10
CAGL0I01980g	0.72696733176233	2.45764027127227e-09
CAGL0I02024g	-0.728016309252979	0.000476279748955298
CAGL0I02046g	1.41945333512366	3.26760439605991e-20
CAGL0I02068g	-4.62865651350793	7.33337736612887e-10
CAGL0I02112g	0.687083755189995	2.1569869392505e-06
CAGL0I02156g	0.964325941193868	6.70549684075405e-21
CAGL0I02178g	0.643748604776601	1.7429748713946e-10
CAGL0I02200g	1.62812366460103	1.80979174503559e-61
CAGL0I02354g	-0.620415375736485	3.05131421633296e-15
CAGL0I02376g	-0.5055041447075	5.84692348782e-08
CAGL0I02398g	-0.560588000884985	7.6169563385732e-19
CAGL0I02420g	1.40151738773432	1.92856393071947e-12
CAGL0I02442g	0.986863993135946	2.1353035634384e-23
CAGL0I02530g	-1.09399491266737	1.45969529555442e-47
CAGL0I02574g	-1.0265791125876	1.11669111394457e-64
CAGL0I02750g	1.08561776796668	7.00162074090499e-22
CAGL0I02904g	-1.01943997488624	1.68862273356481e-36
CAGL0I02970g	0.901156295120821	4.64900172910404e-16
CAGL0I03080g	1.16826391487642	1.79523563601769e-35
CAGL0I03168g	-2.85486288152139	1.144474782136e-36
CAGL0I03190g	-1.49279090765061	3.90497770919056e-93
CAGL0I03498g	-0.374890058725777	8.07779568804905e-06
CAGL0I03520g	0.919729423530598	1.54230711389794e-08
CAGL0I03586g	-2.33517830224403	2.62909676536995e-29
CAGL0I03608g	-0.364420532082748	5.30036542830502e-09
CAGL0I03630g	-0.297533151917903	4.59761079465026e-06
CAGL0I03652g	1.12059266378082	3.37950345041344e-13
CAGL0I03674g	0.805638239591369	3.61716819843638e-16
CAGL0I03696g	0.724926061015529	6.3786008251879e-07
CAGL0I03872g	-0.714356856213056	7.66100014537352e-30
CAGL0I03894g	-0.868575185412085	1.78508646124583e-24
CAGL0I03960g	0.761588966892653	8.96700301693915e-19
CAGL0I04004g	0.921371634881855	4.66950896349825e-06
CAGL0I04048g	2.03904055853878	1.10725953581157e-65
CAGL0I04070g	0.687246197957246	1.7804797063201e-13
CAGL0I04092g	0.660462368693694	9.78034615938882e-13
CAGL0I04114g	0.912898288526915	1.5100578564688e-18
CAGL0I04202g	0.772916255060809	1.39973279413057e-06
CAGL0I04246g	0.640256306841913	2.59505606716612e-05
CAGL0I04422g	0.741565621492936	3.73048735581718e-05
CAGL0I04444g	-1.08277339516503	4.17267555306688e-35
CAGL0I04510g	0.58528533871779	9.63200908550607e-09
CAGL0I04554g	-0.759332917316544	8.30496390832013e-25
CAGL0I04620g	1.38205597645499	3.8418044765218e-19
CAGL0I04664g	-2.0209767487081	0.00858870026284309
CAGL0I04708g	0.559590745174944	1.25509986292063e-06
CAGL0I04752g	-1.31526987407604	3.61222129746926e-86
CAGL0I04796g	1.22328682468015	3.91009242523681e-30
CAGL0I04818g	3.15902945656955	5.55942099962404e-140
CAGL0I04840g	-1.26252022512297	6.38784502178726e-14
CAGL0I04884g	0.790696761908651	4.27930464051143e-18
CAGL0I04906g	0.876530880868046	1.11606639997941e-18
CAGL0I05060g	0.998237377437297	6.34883218983375e-26
CAGL0I05082g	-1.82373126183627	2.23398545154479e-177
CAGL0I05214g	0.97342725254423	4.69055673533911e-18
CAGL0I05236g	1.16676447677502	7.7815111248146e-37
CAGL0I05390g	-0.986965708882145	2.48752285323403e-52
CAGL0I05478g	0.595368067677095	1.84561412512073e-07
CAGL0I05522g	-0.490573419758353	5.78635913271066e-15
CAGL0I05632g	0.689737261526746	5.00839005559799e-09
CAGL0I05698g	0.501855373208251	2.1448695923143e-05
CAGL0I05852g	-0.826882854484559	3.4969127170061e-35
CAGL0I05896g	1.14173014713117	5.61164130649946e-24
CAGL0I05934g	1.04057176200494	3.68277026491178e-14
CAGL0I05940g	0.735627464245648	1.5185054656242e-08
CAGL0I05962g	1.24365108411903	3.61565408797596e-32
CAGL0I05984g	-0.55907372368355	7.95839189245562e-09
CAGL0I06072g	0.736495181790724	3.63591626605888e-11
CAGL0I06094g	0.543176744942149	3.82920995825553e-05
CAGL0I06182g	2.33971777417131	2.04263686771147e-123
CAGL0I06248g	-0.659046236133959	3.01174817847872e-09
CAGL0I06270g	-0.938664529299466	6.95857329011718e-39
CAGL0I06402g	1.08313813280548	3.70555211487305e-24
CAGL0I06424g	1.57018117049071	4.35454905653734e-27
CAGL0I06457g	0.586414031781229	7.17014389553545e-06
CAGL0I06578g	0.655160993032718	6.64650400582111e-06
CAGL0I06644g	-3.90584102191171	8.91909320843564e-38
CAGL0I06787g	1.01907524657997	2.686939137881e-17
CAGL0I06809g	1.16630426196922	4.50606055640949e-15
CAGL0I06831g	-0.526984990212524	1.23721873383152e-13
CAGL0I06875g	0.637921142238809	5.74831825946965e-05
CAGL0I06941g	0.695494004799448	1.25788494809823e-07
CAGL0I06985g	-0.917486109960754	3.09915700116998e-18
CAGL0I07051g	-0.32337152281898	1.1349695907229e-09
CAGL0I07117g	-1.23113526645678	3.32906467585788e-53
CAGL0I07227g	1.35640500850767	8.38287959509608e-56
CAGL0I07249g	-1.70031565527412	1.73358661493109e-07
CAGL0I07271g	1.37813686198534	1.24160887682051e-32
CAGL0I07359g	-1.53462068665062	2.18491431021052e-36
CAGL0I07425g	-0.858738342190889	0.000805802140471143
CAGL0I07513g	0.549884928398136	5.12588398040047e-07
CAGL0I07623g	-0.749709553411421	2.71675730024587e-15
CAGL0I07689g	-0.745609831641234	1.27531372571804e-17
CAGL0I07837g	-0.802373975765384	4.16440122754744e-08
CAGL0I07887g	1.16615169730403	1.42712872414351e-19
CAGL0I08107g	0.466539719574213	6.06310137908414e-05
CAGL0I08239g	0.909109700237018	1.18113070782465e-22
CAGL0I08305g	0.943532072694652	9.33416566620506e-08
CAGL0I08547g	-1.51113888961122	7.96425773527464e-80
CAGL0I08591g	-1.63851954690761	1.11669111394457e-64
CAGL0I08635g	-0.55469106316819	2.28224602000435e-15
CAGL0I08701g	0.515934067806524	7.14687016526353e-05
CAGL0I08723g	1.32988168951106	1.38175775976283e-25
CAGL0I08767g	0.485340375858482	0.00120319234509009
CAGL0I08833g	0.60888042216476	2.35579299649304e-10
CAGL0I08943g	-1.86496804281829	4.8640210743958e-34
CAGL0I08965g	0.846935240983574	1.65388495272941e-18
CAGL0I09064g	0.983584332823254	2.06855307834309e-16
CAGL0I09086g	1.12150243743309	4.61612039089479e-11
CAGL0I09306g	1.09953157638794	8.23708525665346e-13
CAGL0I09328g	1.18582639968202	2.369789865989e-08
CAGL0I09394g	0.531380590794105	8.24892812017764e-07
CAGL0I09460g	0.756970035189704	3.43778901473535e-06
CAGL0I09482g	-0.944888267813142	1.34032429918612e-40
CAGL0I09504g	-0.546402535546094	1.40398328949399e-08
CAGL0I09702g	-1.2255122148437	1.42250887996418e-09
CAGL0I09724g	-2.19009053814189	1.16840825935682e-117
CAGL0I09812g	-1.8636657678919	5.5500148287761e-135
CAGL0I09834g	-3.13260253828724	1.14264589172892e-49
CAGL0I09856g	1.66365917003548	7.62869770125164e-50
CAGL0I09878g	-1.16006966573817	8.26670769886028e-66
CAGL0I09966g	1.64270695481332	1.41950299683819e-24
CAGL0I10010g	-2.75420344598951	4.57157883727649e-29
CAGL0I10200g	-1.65432332198958	3.14025866525021e-19
CAGL0I10406g	0.920222726559231	4.51081864305635e-22
CAGL0I10494g	1.45748039564656	8.02561367290109e-61
CAGL0I10516g	1.50245239739425	8.28528599569005e-60
CAGL0I10538g	0.601152568020314	3.5427002206728e-06
CAGL0I10648g	-0.276571493539531	5.11109286566321e-08
CAGL0I10747g	-1.8851751355198	1.35774239986471e-162
CAGL0I10791g	-1.00029710473381	1.11916405017186e-06
CAGL0I10879g	-0.766526567831898	1.25436320657336e-15
CAGL0I10945g	0.700523059086613	2.06830198732631e-12
CAGL0I10967g	0.631789592851753	1.2468920127666e-11
CAGL0J00187g	0.594279615074016	1.53679703415672e-06
CAGL0J00253g	-1.55483533463496	6.56417412173724e-68
CAGL0J00297g	-0.948517690837799	1.69061671835631e-24
CAGL0J00429g	-1.93923829338894	2.31230179709295e-56
CAGL0J00473g	-0.327412966545203	5.11428317065974e-09
CAGL0J00517g	-0.813611885740397	1.29580863395186e-17
CAGL0J00539g	-0.836790764155533	4.03661390475842e-32
CAGL0J00561g	-0.981779682707153	2.68592422256707e-21
CAGL0J00583g	0.75825894376654	1.76015659521692e-15
CAGL0J00605g	0.805097891430606	8.3914813380603e-20
CAGL0J00803g	0.674410681448997	7.93087849770189e-10
CAGL0J00825g	0.976217643196812	2.41280033081791e-10
CAGL0J00847g	1.13447673636051	4.18270439494207e-13
CAGL0J01001g	1.43769311332258	6.04323212852817e-20
CAGL0J01045g	-0.299308715940136	4.76276555719187e-07
CAGL0J01375g	-0.429021630107385	2.40908135911911e-06
CAGL0J01419g	1.19167760443532	8.13700528625451e-27
CAGL0J01441g	0.864718051933723	3.80481065278413e-14
CAGL0J01463g	-1.78203420106113	4.7409933485448e-56
CAGL0J01529g	-0.544669995652284	7.29478742552511e-16
CAGL0J01595g	-0.837004368636254	2.90689931925907e-47
CAGL0J01661g	1.86856311290916	1.57603833908889e-21
CAGL0J01699g	-0.747700608947937	3.83084472231052e-15
CAGL0J01870g	-1.13597453819862	2.51526196524696e-60
CAGL0J01892g	0.586309122475566	9.4570972970166e-11
CAGL0J01936g	0.645372877566631	6.82741694825958e-09
CAGL0J01958g	0.905105250844696	6.09491850661606e-17
CAGL0J01980g	0.489324914800384	0.000729269808218056
CAGL0J02024g	-3.72914584256722	2.4216512417743e-57
CAGL0J02112g	0.436519843424335	0.00108155372018767
CAGL0J02266g	0.852551294065686	6.72853514255287e-18
CAGL0J02398g	-0.571174836514984	1.96704833511043e-12
CAGL0J02684g	1.25314035576893	6.22878952925572e-33
CAGL0J02706g	-2.43664771101227	8.45940145457552e-29
CAGL0J02816g	-0.627210197709866	4.72190497277597e-24
CAGL0J02904g	1.73178290501078	2.81740646901105e-38
CAGL0J02926g	1.59993474883732	3.38316593652035e-09
CAGL0J02992g	0.574160398839931	8.56637367689844e-09
CAGL0J03124g	0.443002529522699	7.97639488134324e-05
CAGL0J03168g	0.816580218865955	1.21916846267133e-13
CAGL0J03245g	-0.604905086886443	6.45181969108397e-13
CAGL0J03344g	-0.300733045179831	2.66629098351313e-06
CAGL0J03542g	0.883354957753658	1.1473278903735e-10
CAGL0J03564g	0.38904092232622	0.000470233539387236
CAGL0J03608g	-0.540648596885258	2.53741865961924e-16
CAGL0J03674g	1.2118737789077	3.66248146460459e-15
CAGL0J03872g	-0.507051796012471	5.25145780976468e-13
CAGL0J03894g	-1.41601832338621	3.98947313781616e-54
CAGL0J03938g	-1.02311619319386	2.74778695518574e-15
CAGL0J03960g	-0.800553190773815	8.11922093412934e-10
CAGL0J04004g	-1.13209485724798	1.35864548211467e-22
CAGL0J04048g	1.4726984877674	1.11822869259513e-07
CAGL0J04092g	1.60484043776938	4.75222440333533e-28
CAGL0J04246g	0.850725929384803	2.88878547869052e-14
CAGL0J04268g	0.478157366556267	7.1122558759228e-06
CAGL0J04312g	0.725585058239419	1.40130956262028e-12
CAGL0J04422g	0.760926731536164	7.96423571725238e-15
CAGL0J04466g	-0.78215403527814	4.84184554174965e-26
CAGL0J04576g	-0.939820346851284	9.30195545069837e-32
CAGL0J04598g	-0.400762759940289	1.41744816835238e-08
CAGL0J04686g	0.659463127859422	2.33265540693246e-05
CAGL0J04818g	0.583257421945405	5.9840343900904e-09
CAGL0J04840g	0.594094969797158	0.000211203193611369
CAGL0J04950g	3.39531600469423	1.41124675227063e-111
CAGL0J04994g	0.92364388651268	5.1463638036062e-13
CAGL0J05060g	-0.707557352873734	2.58662570895508e-12
CAGL0J05082g	2.67408102447325	8.20125899927196e-84
CAGL0J05126g	-0.659235487047136	2.24949263605529e-07
CAGL0J05324g	1.0860673045607	1.47957794210975e-23
CAGL0J05544g	0.514601184816144	3.53679932441678e-06
CAGL0J05808g	0.53163594604714	0.00953388226995303
CAGL0J05830g	1.79875465143396	1.61351805982979e-30
CAGL0J05852g	1.48562891012809	9.92700837432924e-22
CAGL0J05874g	1.43269843131201	1.71224607097984e-17
CAGL0J05896g	0.609355024566172	0.000209066350444283
CAGL0J05940g	1.23682044597541	6.29953106125077e-35
CAGL0J05962g	0.991093738272141	1.72203163274429e-09
CAGL0J05984g	-0.747934714079483	8.31074668550177e-28
CAGL0J06028g	-6.81675668515682	1.60642378605637e-51
CAGL0J06270g	1.29355342851633	4.04550734128758e-13
CAGL0J06292g	0.9635046992216	7.4535947502716e-09
CAGL0J06402g	-5.303805722432	2.0979886972493e-73
CAGL0J06468g	0.673530076486228	1.896388055659e-12
CAGL0J06490g	-0.870924316007725	3.46336937276008e-12
CAGL0J06512g	-0.554261531265248	1.69304754174973e-14
CAGL0J06666g	-0.7895145994963	9.5436024063945e-13
CAGL0J06842g	0.795128435455914	2.61764899044626e-10
CAGL0J06864g	-1.66218536391164	3.15035216672681e-28
CAGL0J06908g	0.893400432858644	1.11216359841263e-09
CAGL0J06952g	-0.794655080818631	3.34969561321899e-29
CAGL0J07084g	-1.34178942691775	4.3211265702325e-60
CAGL0J07128g	0.408811170676672	0.000166359088274196
CAGL0J07282g	0.653305220928084	0.000422630207146413
CAGL0J07304g	0.962611295664293	2.47900546641101e-07
CAGL0J07502g	-2.00824305767365	9.63773240332821e-132
CAGL0J07568g	1.2194999378796	7.7998590910094e-43
CAGL0J07656g	0.870010269156374	4.16411461036331e-19
CAGL0J08052g	0.546779465321451	3.17655058394506e-07
CAGL0J08096g	1.30580400126435	3.01391826442924e-26
CAGL0J08118g	1.45902982410936	1.2018437898708e-21
CAGL0J08184g	-0.503425826494842	8.22502922191871e-11
CAGL0J08228g	0.770747403771844	6.55953232259185e-12
CAGL0J08294g	-1.09808488383739	2.76038868453856e-54
CAGL0J08316g	-0.868584929362023	2.30079117703912e-14
CAGL0J08349g	1.26889317246491	8.91628941746443e-37
CAGL0J08415g	0.948095644018728	9.40636775908569e-27
CAGL0J08437g	-0.488321850107053	1.91700732110249e-13
CAGL0J08591g	0.746133159230645	3.18723833472471e-15
CAGL0J08613g	0.99154366370208	5.75148603684588e-11
CAGL0J08635g	1.30526868979351	5.40000997923031e-22
CAGL0J08657g	0.804569176945308	8.78469945623493e-12
CAGL0J08756g	0.719784781288108	9.04282403031629e-11
CAGL0J08800g	0.61828310885645	3.66796457244635e-06
CAGL0J08822g	0.879040372183493	2.2461564739198e-07
CAGL0J08954g	1.08519814003157	2.44097920076136e-27
CAGL0J08976g	1.47899765289025	1.56448623108853e-07
CAGL0J09020g	0.500790971323968	3.40924472604572e-05
CAGL0J09042g	-5.47482347027878	6.54918340288737e-26
CAGL0J09130g	0.846309511582213	1.4141034419566e-13
CAGL0J09152g	0.507548320871296	2.91083773709519e-06
CAGL0J09174g	-2.00886031504288	2.82502242972674e-18
CAGL0J09196g	1.68119400022856	8.96846441378025e-57
CAGL0J09240g	-0.870852541559759	5.05785613761466e-39
CAGL0J09262g	1.17393909302151	3.51972276868448e-20
CAGL0J09350g	1.2054141470238	3.51600026992345e-38
CAGL0J09372g	1.01376253943135	3.1049126657639e-07
CAGL0J09482g	-1.18688226518295	7.62445615653782e-12
CAGL0J09570g	0.710484140666779	1.68390168625765e-06
CAGL0J09592g	0.681244702489096	1.31123483757037e-05
CAGL0J09680g	1.02374099987154	3.08314912662765e-10
CAGL0J09812g	1.0322757568376	2.51619906193784e-16
CAGL0J09834g	0.882063637824872	1.30569733507488e-13
CAGL0J10010g	-0.82657865333964	3.51882422601872e-33
CAGL0J10076g	3.16004610121567	1.13800537345303e-90
CAGL0J10120g	0.477298617941418	0.000138547896411752
CAGL0J10186g	0.470424561055345	4.72308068257511e-07
CAGL0J10208g	-0.298667417040418	0.000105829066939374
CAGL0J10318g	2.46326195054996	6.65795401722286e-83
CAGL0J10362g	-0.702125788320693	6.27869251712615e-16
CAGL0J10494g	-1.91939524018042	1.42065883038244e-49
CAGL0J10560g	0.860925827775017	7.57511264541709e-08
CAGL0J10626g	0.758292450290603	1.82382304749722e-06
CAGL0J10824g	0.758482178504128	1.42497192851967e-15
CAGL0J10846g	-1.37707926200971	1.96677189607322e-81
CAGL0J10868g	1.03343625070904	7.55025161798988e-05
CAGL0J10934g	0.476234531845015	7.05057804398528e-05
CAGL0J11132g	0.973747194547263	3.71097027188964e-29
CAGL0J11176g	-0.922653650073658	6.37233328225479e-33
CAGL0J11242g	-0.562537763585138	2.94243161891194e-19
CAGL0J11352g	-0.633033727230518	2.54510425921219e-16
CAGL0J11462g	0.849784141462419	1.86054090312663e-22
CAGL0J11550g	-3.80729224883375	3.67543295145222e-125
CAGL0J11638g	1.59458440940612	4.73366839059393e-27
CAGL0J11660g	0.594392674140782	3.41769807825611e-06
CAGL0J11682g	-0.879964249425151	1.50373886427954e-37
CAGL0J11704g	0.625846826103633	2.89834301607748e-06
CAGL0J11836g	1.03637422242892	5.64528819376928e-16
CAGL0J11880g	0.524471673734472	6.59059687540274e-07
CAGL0J11891g	-0.807425767939113	4.74972343710503e-09
CAGL0K00297g	0.568352777497683	9.96550167815919e-10
CAGL0K00583g	-0.326541477547549	5.12394377109914e-06
CAGL0K00715g	-2.06921869179489	1.80708366707661e-171
CAGL0K00759g	-0.316807440021302	9.22642903249142e-08
CAGL0K00891g	1.79565997077164	4.86039227013279e-40
CAGL0K01133g	1.05164019963541	3.34924255338367e-19
CAGL0K01199g	0.711144157507534	2.46245896954448e-08
CAGL0K01221g	0.589782900049602	2.9867944687762e-07
CAGL0K01287g	0.683832151793595	2.66460301482646e-07
CAGL0K01353g	0.844134525609589	1.76288088953052e-15
CAGL0K01441g	0.598474436435134	2.03160974728874e-05
CAGL0K01529g	-0.808221629102476	5.6191234544624e-14
CAGL0K01551g	-0.56777650547022	2.2755484017774e-19
CAGL0K01595g	0.952837338412547	6.10502622196523e-25
CAGL0K01639g	0.726127342805561	6.77966051633677e-06
CAGL0K01661g	-1.06558357665426	4.95013806685585e-25
CAGL0K01727g	1.43743791202901	7.4609484405435e-31
CAGL0K01749g	0.952130812768469	2.83042483831987e-23
CAGL0K01837g	0.499993762821947	3.22176249279047e-07
CAGL0K01903g	1.06952046486819	0.000918881656515719
CAGL0K01925g	0.601832750330121	3.18115422378834e-08
CAGL0K01969g	-0.880662091068421	2.08361719465555e-13
CAGL0K02145g	0.834186994852092	1.57467676240408e-14
CAGL0K02211g	-0.507874672107496	1.7678270694732e-13
CAGL0K02255g	0.484391682475261	2.30786140556611e-07
CAGL0K02277g	2.73725243304731	5.58376684267378e-103
CAGL0K02365g	-1.20826835071163	4.25898721639143e-34
CAGL0K02453g	-0.404779197998065	7.08819676218056e-09
CAGL0K02541g	-0.444831513697352	2.7389307292066e-13
CAGL0K02629g	1.17611199031475	2.94177818228361e-12
CAGL0K02651g	0.589957242389836	0.000338871483110182
CAGL0K02739g	1.81982386582185	7.02057075287851e-76
CAGL0K02761g	0.413556097384664	0.000422630207146413
CAGL0K02783g	0.875647964631488	5.15233222268757e-11
CAGL0K02805g	1.43653572943769	1.51022451173506e-16
CAGL0K02827g	0.662684315061682	1.99865111232752e-07
CAGL0K02893g	-1.18827764759794	2.25659714276265e-35
CAGL0K02915g	1.10495780828684	2.25748630049705e-13
CAGL0K03025g	0.423155548640416	0.000156654942644901
CAGL0K03069g	1.05308131091152	9.74196255081061e-08
CAGL0K03157g	-3.5737497447576	1.62375922454956e-275
CAGL0K03245g	-0.485060958848707	1.52748934713857e-07
CAGL0K03267g	-1.02852526037735	2.22040223406246e-58
CAGL0K03289g	1.18601468849252	4.51768887669007e-37
CAGL0K03355g	-3.53173921410556	1.37292269005042e-60
CAGL0K03377g	1.13349460679006	1.11863113950087e-31
CAGL0K03399g	0.619623262417601	1.10429866649818e-09
CAGL0K03421g	1.35241704079391	6.58955929430261e-12
CAGL0K03459g	-1.54106808112382	4.47774872726264e-52
CAGL0K03487g	0.604379112009573	1.4976883551146e-09
CAGL0K03575g	1.15657899551425	5.93724350884464e-10
CAGL0K03619g	0.482248852449194	0.00100243591760957
CAGL0K03641g	0.840394932142712	3.11821289183291e-12
CAGL0K03707g	0.413455215756161	0.000763124378852225
CAGL0K03927g	0.639659983534452	6.99424650046666e-10
CAGL0K03949g	0.81488578806465	1.20581185786772e-08
CAGL0K04037g	-0.787518625327637	2.06138217648215e-38
CAGL0K04059g	0.524232207140298	7.71000893167249e-06
CAGL0K04169g	-1.66391167545121	1.04831968710399e-154
CAGL0K04191g	2.54839874137323	1.446501503102e-33
CAGL0K04279g	-1.24998295334926	3.79969509646397e-28
CAGL0K04301g	-0.944435946232903	5.57834220179384e-34
CAGL0K04323g	0.733409891736265	9.14014677173934e-05
CAGL0K04433g	-0.41347208973735	2.39694350961395e-07
CAGL0K04455g	-2.51337634726467	4.59935693095884e-62
CAGL0K04499g	-1.03348025278201	3.68372277122864e-66
CAGL0K04609g	-0.864948779567608	4.25254537210207e-27
CAGL0K04741g	-0.423275303592203	1.00715218647942e-15
CAGL0K04785g	-0.573622553254906	2.90441519478679e-05
CAGL0K04807g	0.902680538757163	9.49802598305825e-17
CAGL0K04829g	0.98835533457319	2.33244178567149e-07
CAGL0K04851g	0.564782536578	0.00226174586912406
CAGL0K04873g	-0.866699914361485	2.37883498431381e-26
CAGL0K05071g	0.819014822661146	4.78078137233717e-07
CAGL0K05093g	0.6504922522476	1.82796677005294e-12
CAGL0K05115g	0.964289618027112	1.15725090156863e-16
CAGL0K05225g	0.660271597387692	1.33385763251799e-10
CAGL0K05269g	0.876412493878579	1.00124851927063e-09
CAGL0K05291g	0.747042327385225	5.4095586838748e-13
CAGL0K05379g	0.776563329014349	5.22900771866072e-16
CAGL0K05401g	1.01928034605102	1.47361144532371e-22
CAGL0K05423g	1.04135286900759	2.35410204504493e-21
CAGL0K05489g	0.602167669295224	5.12576459126859e-05
CAGL0K05643g	1.44883112206528	1.23748317842028e-37
CAGL0K05753g	-0.770682186138355	7.60781205369715e-39
CAGL0K05775g	0.654278405905176	6.42507510842057e-05
CAGL0K05841g	-0.899550526533161	4.43856949664528e-33
CAGL0K05995g	-0.57921222436144	7.17968063551431e-21
CAGL0K06039g	-5.05289596922079	7.45010578769397e-126
CAGL0K06083g	1.23279419992817	7.07010354731957e-11
CAGL0K06127g	NA	1.46462366708499e-17
CAGL0K06215g	-0.595023497024154	2.99692112022929e-18
CAGL0K06237g	-0.829173495428062	1.96500229081072e-29
CAGL0K06259g	2.59468165740591	8.29515131213921e-120
CAGL0K06369g	0.566174258045095	7.01057321066891e-05
CAGL0K06457g	-0.242480786041194	0.000348762717879259
CAGL0K06545g	1.40563964765132	8.42281618145784e-44
CAGL0K06589g	0.506031528652407	0.000477299277124855
CAGL0K06633g	0.787461500779029	1.19070855358201e-05
CAGL0K06655g	-0.476685854843494	8.07465786812992e-11
CAGL0K06699g	0.70202591039508	8.99808004323069e-11
CAGL0K06743g	0.710045926874677	1.23677105288271e-12
CAGL0K07095g	0.983172331531492	1.00722981996838e-24
CAGL0K07271g	-0.511261604650519	4.3436378223732e-14
CAGL0K07337g	-2.21307715528249	7.31122292106036e-25
CAGL0K07392g	0.705923472652261	5.02557198703016e-16
CAGL0K07480g	1.51823780978749	4.02760682405821e-52
CAGL0K07524g	-0.600525266328067	3.63940528594417e-15
CAGL0K07634g	-2.11714086328615	9.59000433793512e-62
CAGL0K07700g	-0.597104047761792	1.22585923866578e-16
CAGL0K07788g	-2.24303546762379	1.47716226060862e-254
CAGL0K07854g	0.785313646091703	1.04155122705481e-05
CAGL0K08030g	0.954076561114432	4.40623162053728e-15
CAGL0K08118g	0.661256745536192	5.83712765712311e-09
CAGL0K08184g	-2.30339586693738	2.18271522289821e-141
CAGL0K08250g	0.519221702509836	4.38280956731672e-06
CAGL0K08338g	-2.61581050960224	3.63868888987429e-183
CAGL0K08514g	-0.607079766148218	9.92700837432924e-22
CAGL0K08536g	1.64806641611113	1.52802395411966e-54
CAGL0K08580g	-0.681774631561072	1.61559674496829e-12
CAGL0K08602g	-1.32812696310296	2.19724186338591e-35
CAGL0K08624g	-0.794257037071213	6.6286243176259e-34
CAGL0K08668g	-4.43373633243769	2.05767689246321e-33
CAGL0K08734g	1.30613417814559	5.84578764641011e-09
CAGL0K08800g	-2.13672443214951	8.62290883884488e-33
CAGL0K08844g	3.05296583042781	2.76643180759069e-149
CAGL0K08866g	1.15871826527658	6.96786353008018e-32
CAGL0K08910g	1.16901460528283	8.42648700718551e-36
CAGL0K09130g	-0.580480521746302	3.65138763262617e-22
CAGL0K09152g	-0.519960148154043	1.87225417724676e-15
CAGL0K09262g	-0.349472405628872	2.80355276167792e-05
CAGL0K09350g	1.50642756040224	3.87575229474297e-19
CAGL0K09372g	-1.04216000867869	1.33469088059916e-06
CAGL0K09394g	1.02018385030688	1.41030462344788e-16
CAGL0K09416g	-0.625828716924283	2.16032225302166e-15
CAGL0K09460g	-0.401826357292435	1.22909503597884e-10
CAGL0K09504g	2.14561793978506	1.9085319156161e-29
CAGL0K09526g	1.25375459483737	1.48618005153904e-39
CAGL0K09548g	-1.81154659722853	2.65057770225793e-31
CAGL0K09570g	-0.82637288589338	7.42726573337865e-24
CAGL0K09702g	2.12582918718175	2.69375996360338e-73
CAGL0K09790g	0.836839321770576	1.22460408550745e-19
CAGL0K09812g	0.675416850963795	3.50180490067943e-08
CAGL0K09878g	-0.808375913349469	6.9823199574662e-23
CAGL0K09988g	0.901162558841971	1.4260090815175e-13
CAGL0K10010g	-0.452551728871828	3.22451917041504e-12
CAGL0K10252g	0.828710553575793	2.18626485534223e-13
CAGL0K10274g	0.900649266519972	1.11284839042498e-17
CAGL0K10296g	0.627368016658799	0.000228113433948067
CAGL0K10318g	0.587637805610423	7.36048967437983e-07
CAGL0K10340g	-0.709654454616183	5.84527924794896e-27
CAGL0K10362g	-0.943267796188111	5.0784772501344e-17
CAGL0K10494g	1.01562228282953	1.43180972985441e-21
CAGL0K10604g	1.09088600052388	2.98446349860042e-21
CAGL0K10626g	1.69511142475154	1.26039825644882e-57
CAGL0K10648g	0.667450146631164	1.29368637241883e-09
CAGL0K10692g	0.941432542874337	6.97577747575095e-14
CAGL0K10714g	0.832007813551546	1.34309471691375e-07
CAGL0K10736g	1.74136725025346	1.95545407455724e-37
CAGL0K10780g	-0.882562714283627	1.89847413083583e-53
CAGL0K10868g	-0.701183961291391	3.63558429622467e-13
CAGL0K10978g	-2.38402877439684	1.15419783354366e-162
CAGL0K11110g	0.481127227920107	0.00060204751286522
CAGL0K11209g	1.05757539071952	6.36879161482278e-17
CAGL0K11275g	0.564595533417628	6.16474018829957e-06
CAGL0K11297g	1.86868095911544	2.61175175835065e-73
CAGL0K11341g	0.441325307626718	0.00243284275069523
CAGL0K11506g	-0.373745950487861	1.41830810614624e-07
CAGL0K11550g	0.695194680173846	2.45643005652042e-08
CAGL0K11572g	1.08045835141726	2.5644241529869e-16
CAGL0K11594g	0.93864897077539	1.04198648476684e-09
CAGL0K11616g	0.950500137650813	2.79397737776686e-12
CAGL0K11638g	-1.94990952966437	1.09164576808702e-44
CAGL0K11836g	1.08895023799678	4.74230740923118e-15
CAGL0K11858g	1.93335438357947	5.95379590030416e-109
CAGL0K11880g	2.12669397781905	8.46635636227377e-109
CAGL0K11902g	-0.699805883691203	4.34579273757078e-18
CAGL0K11990g	1.02758964737161	3.14395582116523e-20
CAGL0K12100g	0.849721894742345	5.83961080315332e-16
CAGL0K12166g	1.158998097047	3.85528698785306e-17
CAGL0K12188g	0.563187104387423	2.81870382881275e-06
CAGL0K12210g	-1.44361590131303	9.21603947268712e-33
CAGL0K12232g	-0.961507353614717	6.46706454227415e-29
CAGL0K12342g	0.790650294592094	1.85593556647974e-15
CAGL0K12452g	0.853892800351365	6.2431738224592e-09
CAGL0K12518g	1.95975102518827	9.18712590239227e-20
CAGL0K12562g	0.6280956628504	2.74700418805373e-08
CAGL0K12628g	-0.920512029140278	6.23457443580339e-30
CAGL0K12650g	0.443870407082615	6.11890977328912e-06
CAGL0K12716g	-3.2041181373393	8.51783533779174e-134
CAGL0K12738g	1.13984833914149	5.73112623111077e-31
CAGL0K12760g	1.9773338847925	1.23338607584278e-40
CAGL0K12782g	1.40549479613984	1.26888852908039e-13
CAGL0K12892g	-1.18664917944447	1.04557964097563e-29
CAGL0K13024g	-0.5874501432079	4.83724563491318e-15
CAGL0L00319g	-0.993344188270752	9.76714931890821e-57
CAGL0L00429g	-1.15815187460962	3.45515039660744e-60
CAGL0L00473g	1.51791170645383	3.18248885080802e-10
CAGL0L00539g	-1.25761729964687	1.06740259881493e-41
CAGL0L00561g	-3.21594084149408	1.48032419521758e-41
CAGL0L00583g	-0.75667260926687	6.47714669574554e-25
CAGL0L00605g	-0.797403807578233	1.50680147988998e-20
CAGL0L00671g	-0.89821233109029	2.41049778915809e-48
CAGL0L00737g	-0.730014945568313	2.36659259593342e-15
CAGL0L00803g	-1.08646187287802	1.11779021544523e-41
CAGL0L00957g	0.994059098041368	1.06111171908854e-10
CAGL0L01045g	-4.19190120479409	0.00427881982994263
CAGL0L01089g	-1.37677849107537	5.44305692876938e-71
CAGL0L01111g	0.856349903193465	3.71819651795476e-16
CAGL0L01177g	1.15903624579132	2.34961100610888e-32
CAGL0L01243g	-0.500885819086821	8.86414685188389e-17
CAGL0L01309g	0.511104335135924	3.69672018399776e-07
CAGL0L01397g	-0.516592603099858	7.97453242932298e-16
CAGL0L01463g	-1.13118463420803	0.000836147282702602
CAGL0L01485g	0.52241974149288	4.4455597041675e-08
CAGL0L01551g	1.00134676905785	4.169564484527e-24
CAGL0L01837g	0.532997991892544	6.99255989157763e-05
CAGL0L01903g	0.785966324236641	3.85575177909011e-15
CAGL0L01925g	1.61915291216367	4.05253287134512e-69
CAGL0L01947g	0.939828688662895	9.02073117707501e-13
CAGL0L02035g	-0.448274282200971	1.23456241061419e-13
CAGL0L02079g	-2.76399996935113	8.66342922363745e-67
CAGL0L02101g	0.496449953517552	0.000214487324760697
CAGL0L02145g	0.548559812361505	1.6343630391846e-06
CAGL0L02211g	0.702831737712867	6.44631360475943e-06
CAGL0L02321g	-1.62217373997518	1.84737978050197e-08
CAGL0L02343g	1.11896442766142	4.75583311384942e-20
CAGL0L02475g	0.975397423084259	2.34910105911392e-24
CAGL0L02563g	-0.323454068953557	8.84838192420392e-07
CAGL0L02717g	-0.774374705322185	1.17908447905952e-19
CAGL0L02827g	-0.629991145342453	3.48717706746482e-09
CAGL0L02937g	-2.26569025343105	1.5997271962187e-118
CAGL0L02959g	0.639671220781721	1.82771113513104e-07
CAGL0L03135g	0.959148355718246	1.52069121323583e-16
CAGL0L03157g	-3.30356320217974	1.51986256992585e-89
CAGL0L03179g	1.1897977140265	5.44045176085029e-21
CAGL0L03267g	-4.28344849414079	2.71442147805704e-182
CAGL0L03289g	-1.25474599214751	2.47093767081486e-107
CAGL0L03377g	1.57823228868154	6.52730632378323e-12
CAGL0L03806g	-0.286274540457458	2.76146556569256e-06
CAGL0L03828g	-1.89399896175924	3.26960776786932e-151
CAGL0L03846g	-0.873863513341515	1.39721100338412e-51
CAGL0L03916g	-2.11283881430116	2.15724028693805e-79
CAGL0L03982g	1.12628300825304	6.77286664356001e-17
CAGL0L04026g	-1.4484369616733	6.61097930766266e-64
CAGL0L04158g	0.656522945989379	4.87703858668329e-07
CAGL0L04268g	1.80241238161813	2.32616864245986e-46
CAGL0L04312g	0.95111842049651	2.88377501835666e-17
CAGL0L04378g	-1.91264726681777	2.38387375870504e-19
CAGL0L04466g	0.495773125651612	1.84655119035413e-06
CAGL0L04598g	1.414091921797	2.5921166949609e-44
CAGL0L04642g	0.897951984610764	1.65669606671922e-21
CAGL0L04664g	-0.580221564057741	1.02527832998658e-08
CAGL0L04686g	-1.82860590533288	3.79558183543147e-27
CAGL0L04708g	-1.4368855407472	6.69772129640437e-61
CAGL0L04730g	0.690917840142143	7.24757279269651e-07
CAGL0L04752g	0.483771259214562	0.000379399460760061
CAGL0L04796g	0.445092686550845	2.21834146594065e-05
CAGL0L04950g	-0.436600241451375	1.1959556441437e-13
CAGL0L05016g	-1.10056544956333	8.76466213319237e-32
CAGL0L05104g	0.86230556579036	5.31119580873436e-11
CAGL0L05126g	0.651365767821325	8.65447172380341e-11
CAGL0L05302g	0.873281540436631	6.06163090225851e-19
CAGL0L05346g	0.71335187141998	1.22028639545427e-07
CAGL0L05522g	0.825913371342715	2.48515549942902e-19
CAGL0L05720g	-2.49616994448367	7.25018233722716e-10
CAGL0L05786g	1.20734496700043	1.43904317456012e-39
CAGL0L05830g	-3.68106658996562	7.49252819981623e-05
CAGL0L05852g	0.513747570900295	3.85586559324968e-07
CAGL0L06006g	0.721324684784489	2.0626102851392e-06
CAGL0L06028g	0.608407963269977	2.06774379314865e-08
CAGL0L06050g	-3.55294417032232	2.81631102260896e-90
CAGL0L06072g	1.92394124730788	1.11174710921538e-38
CAGL0L06116g	0.894585810560688	7.03101099621813e-14
CAGL0L06160g	-1.33579960320682	6.16980177326183e-95
CAGL0L06182g	0.932187010667694	5.2776929828006e-21
CAGL0L06204g	-1.33405890106722	1.31072127571621e-88
CAGL0L06248g	1.80281521580181	8.26348536021379e-38
CAGL0L06374g	1.14641908919602	2.99963403855807e-11
CAGL0L06490g	0.782187864998745	1.30279878456719e-15
CAGL0L06512g	2.50911278721119	2.19833921774111e-15
CAGL0L06578g	-1.42212817802726	2.24491169098075e-20
CAGL0L06600g	1.86650762233934	9.93128045245308e-34
CAGL0L06622g	-0.963752238386042	2.22683163333454e-13
CAGL0L06820g	1.05377293503529	1.85932240578722e-29
CAGL0L06842g	-0.704492160417362	1.85762531360306e-17
CAGL0L06908g	0.444347582106576	1.32299622106344e-06
CAGL0L06930g	0.681184816049947	6.46463109157249e-05
CAGL0L06974g	1.8811750311472	1.22845546866611e-47
CAGL0L07040g	0.523367630043901	0.000599173803383402
CAGL0L07106g	1.16831540796516	6.42836979873747e-22
CAGL0L07128g	1.5238370310126	8.91500645455057e-25
CAGL0L07238g	0.906891056265484	1.72490196913867e-20
CAGL0L07282g	0.447682279364999	3.37625577064343e-05
CAGL0L07436g	0.577204288713964	2.86679584996028e-09
CAGL0L07480g	1.87457019029291	3.3377079547915e-76
CAGL0L07546g	1.94900641816535	4.39840577396669e-95
CAGL0L07590g	-3.90691842745851	1.76786233516354e-05
CAGL0L07656g	-0.377815215330693	5.83956118336054e-08
CAGL0L07700g	0.652715944097825	3.12645871327758e-07
CAGL0L07722g	0.772896347305814	7.01315790490051e-16
CAGL0L07744g	1.48865041998578	4.34463718097249e-43
CAGL0L07766g	-1.73521031272146	8.73834548472897e-05
CAGL0L07788g	0.596612612613679	1.0093347928197e-08
CAGL0L07986g	0.780683300162979	1.50250259229126e-09
CAGL0L08030g	0.441823798177736	0.00170653144697447
CAGL0L08068g	-0.411298372632937	1.03659076227156e-08
CAGL0L08074g	1.25413996997293	4.32028453008308e-19
CAGL0L08228g	0.494240353905787	0.000228113433948067
CAGL0L08294g	-1.39405932834526	1.09371611901296e-86
CAGL0L08316g	0.54647546287197	0.00264100051761191
CAGL0L08338g	1.11714904195448	8.57692702281291e-25
CAGL0L08382g	0.689565769407249	8.61285564551579e-05
CAGL0L08404g	0.468893537510953	0.000783704616465411
CAGL0L08426g	-1.69028273715747	1.63712063680398e-29
CAGL0L08448g	1.66809529045136	1.76780354187452e-75
CAGL0L08492g	0.903892594160332	3.76988563027845e-15
CAGL0L08580g	0.948364156668826	6.38336038574601e-21
CAGL0L08646g	0.519652210582367	1.97921698226572e-05
CAGL0L08756g	-0.430263394167884	1.21176848503755e-12
CAGL0L08932g	0.779086550331148	1.57341050487599e-21
CAGL0L09042g	-0.51416990242579	8.94352989247738e-12
CAGL0L09152g	0.642085331747393	1.19558591332695e-10
CAGL0L09251g	-0.54327104194557	1.97541700230714e-05
CAGL0L09273g	-0.562590968614346	1.17426507022397e-07
CAGL0L09339g	-0.766247401506159	4.63908706858416e-30
CAGL0L09383g	-0.889243505509965	1.15297505012885e-53
CAGL0L09449g	-0.512752818516929	2.34494102182047e-07
CAGL0L09691g	-0.791644824563222	1.88988809960569e-18
CAGL0L09779g	-0.659686996221988	3.85896075057258e-15
CAGL0L09933g	1.50261491415668	1.61939079425197e-47
CAGL0L10252g	1.51339499806393	4.44989249015267e-15
CAGL0L10318g	0.622590868095529	1.92177871416801e-07
CAGL0L10362g	-1.12806294148846	2.67664890697242e-75
CAGL0L10406g	-1.82356161130269	2.83845952041784e-140
CAGL0L10428g	-0.315693889079253	5.13762111805714e-06
CAGL0L10450g	0.441340121055051	0.000469769293091292
CAGL0L10472g	0.959093236258321	4.78256133224671e-17
CAGL0L10494g	-0.488981834461518	1.11273131446649e-10
CAGL0L10538g	-0.608853250105662	3.47717660297163e-13
CAGL0L10582g	1.12983716859218	2.23547585364153e-30
CAGL0L10648g	-0.511424357320939	2.06976889417689e-15
CAGL0L10714g	1.42271747506499	1.54067236437232e-54
CAGL0L10802g	-1.70852445453724	0.000664673586083911
CAGL0L10868g	-1.2221918180805	1.01469095821767e-69
CAGL0L10912g	0.987391278988418	2.09493890775773e-21
CAGL0L11000g	-1.23274502681318	7.75808773642163e-29
CAGL0L11044g	0.638299751207303	1.23840811309261e-06
CAGL0L11066g	-0.507878358528348	4.7714440019492e-12
CAGL0L11088g	-1.27597119601455	1.45320536681877e-31
CAGL0L11154g	-1.11914017843697	3.34163067766175e-38
CAGL0L11286g	-1.37341792760751	1.41613191194754e-16
CAGL0L11374g	0.893246475332504	2.97769419303881e-19
CAGL0L11418g	0.609754570577708	1.17022026177392e-07
CAGL0L11440g	1.10834501796624	1.0110530537197e-28
CAGL0L11506g	-0.541648338156717	1.84981108604952e-19
CAGL0L11550g	0.539346064955718	2.18681759637997e-07
CAGL0L11616g	1.11461993603128	3.27950278033605e-13
CAGL0L11836g	-0.371502210922719	5.69308483122246e-09
CAGL0L11880g	1.39323133290595	6.53696470177486e-40
CAGL0L11990g	2.47832840881178	1.0127777198209e-81
CAGL0L12012g	-1.24577241029336	1.14096391342297e-13
CAGL0L12100g	-3.37449992418156	6.27113830911965e-56
CAGL0L12232g	0.438863363022159	0.000188321263142914
CAGL0L12254g	0.481802130763229	3.99842780254418e-05
CAGL0L12276g	1.70642775942885	3.83928429277707e-21
CAGL0L12298g	1.02161957910922	3.80306005155347e-18
CAGL0L12364g	0.685711751843188	1.65619998595423e-09
CAGL0L12848g	0.675440429279844	4.13294418009647e-10
CAGL0L12936g	0.449904948341903	3.38307247195513e-06
CAGL0L13068g	-1.2555013512597	1.96726982910787e-25
CAGL0L13134g	1.43088946554748	4.0879873504708e-25
CAGL0L13156g	-1.06735003794264	7.053284944521e-23
CAGL0L13200g	0.823188171147619	3.10532539002768e-13
CAGL0L13222g	2.34323896230718	1.56875901675276e-76
CAGL0L13266g	-4.0281250838632	1.1360898631089e-39
CAGL0M00154g	-0.765595904524954	6.82618107618539e-26
CAGL0M00176g	-0.567608988277145	1.010278695379e-16
CAGL0M00242g	-1.7342794387526	3.05518230723008e-102
CAGL0M00374g	-1.08557145312452	3.05095183420085e-27
CAGL0M00484g	-0.663769440079643	2.65142965627416e-18
CAGL0M00572g	-0.418305784307269	3.07480590164654e-05
CAGL0M00594g	0.791011483433038	3.17210644507259e-09
CAGL0M00616g	1.06157461759878	6.33718626331695e-10
CAGL0M00660g	0.743767159475029	1.75978112676631e-15
CAGL0M00704g	-3.26688224195521	2.93287251867791e-19
CAGL0M00726g	-5.59986241453973	7.02040413647147e-54
CAGL0M00748g	-0.47141602464146	2.62755899426569e-08
CAGL0M00946g	0.445934688020749	0.000320208101252852
CAGL0M01078g	0.700614649080293	2.27521150724754e-07
CAGL0M01320g	0.410846973734051	0.00185293705762392
CAGL0M01342g	0.52663398446093	3.46370609058129e-05
CAGL0M01430g	-0.357133071804433	1.63028587790901e-09
CAGL0M01518g	0.664712207443081	2.77417777431187e-05
CAGL0M01606g	0.478456533403612	8.56782006608717e-06
CAGL0M01650g	0.856275576810736	7.03359190235e-17
CAGL0M01694g	-0.540043925916951	8.49705194754935e-11
CAGL0M01716g	-1.73897308311648	1.59672344265568e-98
CAGL0M01760g	0.413233333668479	6.36490193110884e-05
CAGL0M01892g	-1.82729115391141	2.81704909098417e-14
CAGL0M01936g	0.728779753911898	3.37808833415472e-09
CAGL0M02013g	0.935865759425225	4.5118736499783e-09
CAGL0M02057g	0.739986530289098	4.12721185077364e-05
CAGL0M02123g	4.59499459164297	3.84339818436745e-220
CAGL0M02145g	0.833287678599358	7.33672658143344e-10
CAGL0M02167g	-0.901488055380485	1.96833825555514e-39
CAGL0M02189g	1.31358170324272	5.15877391209063e-23
CAGL0M02211g	1.30424406915493	8.06149217582768e-51
CAGL0M02255g	0.860816598238683	8.40540766787336e-10
CAGL0M02299g	0.80773903245909	2.23895613760414e-10
CAGL0M02343g	1.15470381951773	0.00038339967483677
CAGL0M02365g	-0.810872006061939	5.98649331875972e-09
CAGL0M02387g	1.00017204820065	2.40346775020161e-09
CAGL0M02607g	-0.715322371545865	2.71124046527661e-15
CAGL0M02651g	0.569443115133303	2.93316511598527e-05
CAGL0M02717g	-1.89860997938926	3.11912026917703e-66
CAGL0M02915g	-0.976682204251629	8.71599518020406e-15
CAGL0M02937g	0.804693381347648	2.03471487003136e-15
CAGL0M02959g	0.590341445562718	4.21894878232483e-08
CAGL0M02981g	1.15901861777038	1.16832601700501e-17
CAGL0M03003g	1.56507937327268	5.47800075720231e-16
CAGL0M03047g	0.931975895532904	1.11529828899365e-13
CAGL0M03113g	0.845350384499764	1.73925589495428e-12
CAGL0M03157g	0.591898726873538	3.28328921752533e-07
CAGL0M03179g	0.774663787607489	1.02676176290984e-12
CAGL0M03201g	0.59375476980811	2.65452243313923e-07
CAGL0M03245g	0.60469089552228	2.01671687016638e-08
CAGL0M03311g	0.760904981629421	1.01550217757838e-15
CAGL0M03333g	0.755420016489889	1.76170956324889e-15
CAGL0M03355g	0.963917616322429	2.44563259946775e-24
CAGL0M03377g	2.07401565665822	7.77231850740278e-91
CAGL0M03399g	1.49880868047215	6.08212600500762e-28
CAGL0M03421g	-2.25586286572043	2.85341480581828e-06
CAGL0M03531g	0.451088131419213	1.24080768186465e-06
CAGL0M03597g	-0.506819673043112	1.1473278903735e-10
CAGL0M03729g	-0.616535610575776	6.12053382068861e-20
CAGL0M03839g	-1.48457345693929	6.13924317493185e-64
CAGL0M03949g	-1.31079806736849	8.72074200830819e-29
CAGL0M03971g	-0.868087532449102	5.4438309312631e-13
CAGL0M04059g	-0.586944523770525	3.14235449459874e-08
CAGL0M04103g	-2.1930753805058	5.09264381742087e-22
CAGL0M04147g	0.814606575258209	7.64198333947919e-11
CAGL0M04235g	0.58120474374678	1.07736046255499e-05
CAGL0M04301g	-0.946880024525512	6.62547094031283e-16
CAGL0M04323g	1.27124410347772	7.27443334526677e-27
CAGL0M04499g	-1.43478973920981	1.97067962581766e-49
CAGL0M04521g	0.767488225766318	1.00610041919654e-09
CAGL0M04631g	0.425643365715049	0.00491733223232904
CAGL0M04675g	0.558447282878126	2.38804231317695e-06
CAGL0M04697g	0.861357278115945	1.16562244138666e-12
CAGL0M04763g	0.695981820734822	3.82036685779168e-05
CAGL0M04917g	-4.65126492793477	3.40512682152779e-114
CAGL0M05027g	0.391154425876919	0.000288474199835523
CAGL0M05049g	-0.899005085021044	3.86206739168844e-43
CAGL0M05115g	-2.66408412425739	4.25729082894383e-16
CAGL0M05357g	0.521616427679613	3.94594704689799e-07
CAGL0M05379g	0.963538988566647	5.4637048652543e-09
CAGL0M05423g	0.667594784072566	4.35117506823858e-13
CAGL0M05467g	0.646812507860026	8.1179384677537e-05
CAGL0M05511g	0.769172164738355	6.0905240700407e-15
CAGL0M05533g	-1.14808565380997	2.56141762681483e-47
CAGL0M05599g	0.845057753450303	4.07413485524219e-24
CAGL0M05621g	0.571225807134287	0.000157158746694309
CAGL0M05643g	-0.676768223175363	2.7998196357548e-09
CAGL0M05665g	0.659846620890256	2.27139280615418e-06
CAGL0M05687g	0.54393753550022	0.00025327840597069
CAGL0M05797g	0.631182403563732	0.000242916697660627
CAGL0M05841g	-0.833908129153222	7.19479289878353e-34
CAGL0M05951g	0.535998329665806	0.000702891750175399
CAGL0M06171g	1.05030294917613	1.3639791505969e-09
CAGL0M06215g	0.612544564867079	1.9884996702669e-05
CAGL0M06237g	0.902685502273854	9.59574900727709e-21
CAGL0M06281g	-2.99922431511581	5.02999167528339e-23
CAGL0M06325g	-0.739839361058977	1.54802956367863e-15
CAGL0M06369g	-1.02243975793257	1.64131531662936e-42
CAGL0M06413g	1.0447768494015	1.76136953209904e-21
CAGL0M06457g	-1.69437369252044	1.26177439096491e-137
CAGL0M06853g	1.24507087560934	1.98303903854521e-22
CAGL0M07001g	0.575850165427524	0.000234368713064468
CAGL0M07007g	1.17872837394755	6.19874512915922e-15
CAGL0M07095g	0.842621534713638	5.56318749937112e-22
CAGL0M07139g	0.8138703216448	1.73684835092871e-06
CAGL0M07227g	-0.420254860144018	8.21707791960409e-10
CAGL0M07271g	-0.75246941626953	4.54526860736026e-18
CAGL0M07425g	0.745255474024941	6.69390989004473e-09
CAGL0M07546g	0.485421522692173	0.000626996307484654
CAGL0M07568g	0.726005495351701	1.13371845585951e-07
CAGL0M07612g	-1.16394628909714	1.04850404837617e-23
CAGL0M07634g	-3.17729531232975	2.49657002864895e-72
CAGL0M07656g	-0.845179963043854	1.66266626865569e-43
CAGL0M07766g	-1.22300591009357	5.20141242882302e-16
CAGL0M07832g	-1.48595390129895	1.18731920716933e-21
CAGL0M07876g	-0.54146188143137	9.21728907809056e-11
CAGL0M08008g	0.652100889675282	7.22744201136334e-08
CAGL0M08162g	0.649483529811288	2.87613850184359e-09
CAGL0M08206g	-1.07253803451836	6.0188716182216e-60
CAGL0M08360g	0.919495854233194	2.97662179781175e-18
CAGL0M08492g	-0.490364370230857	7.26890008959838e-19
CAGL0M08552g	0.779153460493148	5.36484294639598e-18
CAGL0M08558g	-4.62857091326918	0.00067517201696214
CAGL0M08602g	0.87705146670122	4.01351908431386e-24
CAGL0M08712g	0.495308047648873	5.86730615460326e-06
CAGL0M08778g	-0.753651697697899	1.47779428807589e-05
CAGL0M08866g	0.474452285563412	0.00219639684558829
CAGL0M08910g	0.708976904652912	1.45550453709161e-14
CAGL0M08932g	1.17766442892062	2.13087629762665e-07
CAGL0M08954g	-0.508966537946839	2.01910622362267e-10
CAGL0M09020g	1.95719843131017	9.96288240618609e-11
CAGL0M09042g	-3.98635371130504	5.01718590385509e-25
CAGL0M09086g	1.90808030602831	1.08167476032337e-79
CAGL0M09108g	1.36644384712619	4.59060281818545e-33
CAGL0M09537g	0.740249130310868	0.000150298899982023
CAGL0M09581g	0.496588769370456	2.64264763719602e-08
CAGL0M09636g	0.531205987638612	0.00360642694350779
CAGL0M09647g	-0.625930623140637	1.33586347788962e-08
CAGL0M09713g	0.844023101251724	2.73571832455963e-08
CAGL0M09779g	4.24330465167847	1.61148514950015e-202
CAGL0M09845g	-0.425832557974635	5.07106532237569e-11
CAGL0M10021g	1.23681682718181	1.45657548657442e-09
CAGL0M10153g	-1.88259529364677	1.49884894084575e-19
CAGL0M10219g	-1.61664181434915	4.88204891899642e-60
CAGL0M10439g	1.09252190082269	1.17904416746845e-24
CAGL0M10571g	1.21736736927555	3.05204973720434e-29
CAGL0M10703g	0.99275075511187	1.81066717667627e-16
CAGL0M10725g	-0.508916426439686	3.95363334666676e-11
CAGL0M10769g	0.4921719207082	4.98449772258411e-06
CAGL0M10890g	0.814796237418899	3.00720375682478e-10
CAGL0M10912g	-0.631735877414043	6.62517503534768e-10
CAGL0M10956g	1.97372783215433	9.8066351208543e-77
CAGL0M11044g	-1.65699916932783	6.32329639880443e-10
CAGL0M11066g	1.64806308414148	4.14114117861857e-19
CAGL0M11286g	0.637547250898542	0.000107199282047351
CAGL0M11418g	-0.592708056598679	7.99241018158829e-08
CAGL0M11506g	0.605952986208598	2.92006647871779e-09
CAGL0M11792g	1.31713860649795	2.05554782280153e-27
CAGL0M11902g	-0.645163518522247	1.90113563768677e-14
CAGL0M12100g	-1.62498671769393	1.4109692232645e-14
CAGL0M12188g	-1.07583228213884	7.1280256988403e-40
CAGL0M12298g	0.668436938597564	5.39259906929518e-10
CAGL0M12320g	-0.939337180168118	6.51038051630896e-52
CAGL0M12342g	0.410145591438375	0.000844194169937777
CAGL0M12430g	-1.17256759013169	1.60082751832829e-78
CAGL0M12573g	0.821589269784817	0.000532233061587152
CAGL0M12595g	0.889182901500339	2.33265540693246e-05
CAGL0M12771g	-3.5080312680904	9.85675565097774e-18
CAGL0M12815g	-1.19457310389728	1.8758423028933e-24
CAGL0M12837g	-0.729412575709578	2.78748802326773e-33
CAGL0M12859g	0.765057661111806	3.10546878170804e-18
CAGL0M12881g	0.502378870781635	2.62143151142567e-08
CAGL0M13255g	0.740490407268458	7.59549788504532e-11
CAGL0M13277g	0.629946007829634	8.07465786812992e-11
CAGL0M13321g	0.794045068187381	6.07214746225383e-10
CAGL0M13343g	2.02872428669693	2.61042072024835e-107
CAGL0M13387g	-2.00303230442864	1.91693864300346e-27
CAGL0M13431g	0.426226946577323	0.00143768814294328
CAGL0M13541g	-0.433956000574897	9.92430304669876e-12
CAGL0M13651g	0.820177172754299	1.05014626769135e-17
CAGL0M13673g	0.583854550334865	6.65462845378592e-08
CAGL0M13717g	-1.08422159612939	5.10549512707771e-63
CAGL0M13783g	0.889858532421412	1.37106757624996e-14
CAGL0M13805g	-0.638240511311224	1.1068553394396e-28
CAGL0M13937g	2.33307086846559	1.81808396261013e-63
CAGL0M14003g	0.954045488528589	2.12623250454515e-14
CAGL0M14025g	1.07786413039779	4.05442963934062e-34
CAGL0M14069g	0.659366482285586	1.48587790899796e-05
CAGL0M14113g	-3.60290687968975	0
CAGL0A00297g	-0.407386598857444	0.00154194618958825
CAGL0A00495g	0.599714622854296	1.29273886848945e-12
CAGL0A00891g	0.378614802838123	0.00454854864681485
CAGL0A01001g	-0.533802629390705	1.4041695313802e-06
CAGL0A01067g	-0.492213765307115	2.84073191255526e-13
CAGL0A01870g	0.469796653340233	0.00154545510390416
CAGL0A01914g	0.482498089506268	8.95239797358589e-06
CAGL0A01958g	-0.33797581551341	3.79202655425595e-06
CAGL0A02046g	0.430028189555111	0.00274778759187572
CAGL0A02134g	-0.359959195315739	0.000606240728067019
CAGL0A02530g	0.633448927682224	7.88306601836511e-06
CAGL0A02970g	-2.2147887003604	0.0022497025962478
CAGL0A03432g	-0.651918253655534	1.2169657423594e-07
CAGL0A04257g	-0.312895988106311	2.50670375780985e-07
CAGL0B00352g	-0.492946307580198	4.64218537695436e-13
CAGL0B00484g	-0.353518558492387	5.64058527467752e-09
CAGL0B00506g	-0.577705174210974	8.50541516757027e-14
CAGL0B00528g	-0.516540516143565	9.54967384703083e-10
CAGL0B00792g	-0.361158013188532	1.37216135082389e-07
CAGL0B01485g	-0.286759017306538	0.000278271056660065
CAGL0B01639g	0.559297167546142	2.27799888496864e-05
CAGL0B01925g	0.502881314449124	0.00248843768771437
CAGL0B01991g	-0.368859707360806	0.00102363649347943
CAGL0B02137r	-1.19670714238374	0.000278572563960236
CAGL0B02409g	0.535846483989316	0.000385817256381388
CAGL0B02497g	0.676765709653067	1.85503862878616e-12
CAGL0B02563g	0.515901042964344	5.36790223574422e-05
CAGL0B02904g	-0.580638272308199	0.000627867636752502
CAGL0B03047g	0.521490124915404	1.03194895477783e-09
CAGL0B03069g	1.11771189805404	9.6709015661845e-42
CAGL0B03663g	-0.876932781862699	0.00134296395447491
CAGL0B03685g	1.08739374550987	2.18336335386143e-23
CAGL0B04103g	0.465338027692919	0.00219925727748107
CAGL0B04169g	-0.437681831944093	1.83261049424517e-11
CAGL0B04521g	0.808664745633908	3.21722091834274e-07
CAGL0B04719g	-0.378290889204294	0.00435418677845153
CAGL0C00253g	-0.702909822051678	1.53852287434536e-16
CAGL0C00341g	-0.591944228687173	1.07541830909566e-05
CAGL0C00407g	0.554608419855444	5.52035348444101e-05
CAGL0C01199g	0.393798191327602	0.000240937387165915
CAGL0C01243g	-0.378525142642962	2.12566830948536e-07
CAGL0C01309g	0.325153904957672	0.00777470948062816
CAGL0C01551g	0.397679133719852	7.80744151285684e-05
CAGL0C01793g	0.640556482322697	0.000386314285549037
CAGL0C01919g	-1.21526926295025	0.00457403215183625
CAGL0C02057g	-1.09213765286434	1.13783194120625e-05
CAGL0C02255g	0.743549904458805	0.00302659879018712
CAGL0C02277g	-0.41365606295684	1.95071429214323e-08
CAGL0C02893g	0.46772257445946	7.88120698601322e-05
CAGL0C03399g	0.471071261838771	0.00115068415818016
CAGL0C04169g	-0.240405088476217	0.000674452195204754
CAGL0C05181g	-0.309280837630797	3.34073901153647e-07
CAGL0D00286g	-0.538660905224659	7.26890008959838e-19
CAGL0D00484g	-0.36329487060723	3.48627115536509e-10
CAGL0D00594g	0.43018348162611	0.000247036906510134
CAGL0D00990g	-0.744427781459444	0.00096055689224641
CAGL0D01034g	-0.566913705739354	2.6312329011651e-25
CAGL0D01342g	0.339202130068996	0.00326683918340507
CAGL0D01452g	0.462621664629198	1.48623407251165e-06
CAGL0D01672g	0.656085914183217	0.000525823735381573
CAGL0D01716g	-0.378348155440265	2.06669398107904e-09
CAGL0D02112g	-0.38734430988816	2.68462831327988e-05
CAGL0D02706g	-0.388495072090364	1.24558038464054e-08
CAGL0D02838g	-0.359532498818102	7.52330261205931e-07
CAGL0D02860g	-0.530090515260703	6.24574328506643e-07
CAGL0D03696g	0.398790281525866	0.00243289740851497
CAGL0D03740g	-0.637454176934318	6.70116372047601e-07
CAGL0D04136g	0.435422072838127	0.000712195444742063
CAGL0D04180g	-0.54668396392954	3.45525934055952e-13
CAGL0D05214g	-0.363215510270912	1.56568562443093e-11
CAGL0D06380g	-1.09049579164653	6.25305476171238e-05
CAGL0D06468g	-0.414805605580727	0.00157890904031615
CAGL0D06490g	-0.525023479595923	0.000607677346785174
CAGL0D06512g	0.97928334063664	0.00130978942814842
CAGL0D06688g	-0.341064642761741	6.1200791211615e-10
CAGL0E00275g	-1.22630313915789	7.89781967954582e-28
CAGL0E00495g	0.482005846077514	0.000164016560893973
CAGL0E00649g	-0.274895761307341	0.000158178727497151
CAGL0E01155g	-0.74696518681608	0.000282667822460036
CAGL0E01177g	1.1866858136648	8.65616107985856e-24
CAGL0E01551g	0.587566908223674	6.14714224717846e-06
CAGL0E01639g	0.424768780399764	0.00147700067008929
CAGL0E01903g	-0.320745541365597	6.44008878912599e-05
CAGL0E02431g	-0.48739654570959	3.04524110681724e-09
CAGL0E02541g	-0.545955344999156	1.49898935281534e-09
CAGL0E02783g	0.48941819781377	1.31104589243544e-06
CAGL0E02959g	-0.486619894624823	1.75156227990163e-08
CAGL0E03355g	0.674471788014776	6.47358681797898e-06
CAGL0E03498g	1.01983682870465	0.0105253402415766
CAGL0E03542g	-0.455213752768434	4.09232000604029e-07
CAGL0E03938g	-0.285447659767547	2.03441610674345e-08
CAGL0E04048g	0.490065196180715	0.000278978971500636
CAGL0E04488g	0.536978209854059	7.97508323605683e-05
CAGL0E05500g	-0.279433634550242	1.76155655343554e-07
CAGL0E05764g	-0.359899097030656	9.87961489717769e-07
CAGL0E06292g	-1.75297796019608	7.32584900054997e-13
CAGL0E06358g	0.795262158665751	8.42546013792138e-23
CAGL0F01023g	-0.423408076061346	1.48167035261513e-11
CAGL0F01507g	-0.281925730444157	2.20900134940002e-06
CAGL0F01551g	-0.423665924513349	8.9642233787925e-05
CAGL0F01793g	1.24572546541731	6.4820479242395e-23
CAGL0F01837g	0.858562126032328	8.61285564551579e-05
CAGL0F01881g	-0.425576574471925	2.99281962392844e-06
CAGL0F02387g	-0.353258317314827	2.48232559372118e-10
CAGL0F02541g	-0.309003135976812	1.49860141913783e-07
CAGL0F02805g	-0.383426800575592	0.000623052225168957
CAGL0F03047g	-0.284350545764846	0.000205454113849394
CAGL0F03641g	-0.838039763678883	0.000205049645169422
CAGL0F03971g	0.515906111391508	2.07227869537447e-06
CAGL0F04103g	-0.376309839502539	1.07893614455522e-08
CAGL0F04499g	0.466827493227523	4.72772228862841e-07
CAGL0F04521g	-0.882120907063337	2.94397562421447e-06
CAGL0F05577g	-0.516942889290584	7.81677730951172e-08
CAGL0F05797g	-0.604561724290699	2.22990989738843e-06
CAGL0F06391g	0.491371198447638	5.27209612056393e-05
CAGL0F06545g	-0.368969710300986	0.000944178165863674
CAGL0F06655g	0.523009874775622	8.63157524172636e-05
CAGL0F07821g	0.652938949088801	2.46279459532539e-05
CAGL0F08019g	-0.479272853997093	1.7248605415076e-09
CAGL0F08745g	0.887566723457375	2.23425860002842e-25
CAGL0F09009g	-0.453414165626097	8.52135151391468e-05
CAGL0F09163g	-0.462721813009913	4.10244798411612e-06
CAGL0G00440g	-0.402941920250035	4.1410428870248e-11
CAGL0G01232g	-0.242488486968149	0.000121731481553281
CAGL0G01452g	-0.334177837796731	3.11158456079887e-07
CAGL0G01760g	0.40976594123908	0.000668399865678853
CAGL0G02365g	0.45915121332032	0.00236491971933158
CAGL0G02563g	1.99638736741348	0.00153774124036844
CAGL0G02673g	1.5531022005366	1.63354509279359e-19
CAGL0G02805g	0.373829665021035	0.003596145395197
CAGL0G02915g	1.13052985686558	1.53174865312464e-43
CAGL0G03003g	-0.409947977038984	2.81525309677832e-06
CAGL0G03047g	0.518956385448225	0.00769585415086018
CAGL0G03861g	-0.666095625315133	0.000122261129528567
CAGL0G03905g	1.42851525787052	0.00108510479135484
CAGL0G04279g	-0.669638974734064	3.32401462666914e-05
CAGL0G04345g	-0.307996271021834	0.000705549178473282
CAGL0G04675g	-0.293565555718656	3.26972125557389e-05
CAGL0G04983g	-0.302748110417741	0.000131717493561478
CAGL0G05247g	0.511811947882549	8.18139840304035e-05
CAGL0G05445g	-0.303691072347608	6.04534071332862e-06
CAGL0G05489g	-0.48867355622689	2.90454769923878e-07
CAGL0G05632g	-0.737993221054792	0.000577952309522156
CAGL0G05676g	-0.387172329334707	4.95680424157489e-05
CAGL0G05742g	-0.418098733108204	2.35687100290213e-06
CAGL0G06028g	0.474338615618012	2.31145891578897e-05
CAGL0G06116g	-0.462365523726593	0.000142979809813234
CAGL0G06138g	0.372855232118624	0.000346311256453864
CAGL0G06226g	-0.323503279613723	4.25199676122565e-05
CAGL0G06578g	-0.30075986065958	0.00876064346480961
CAGL0G06820g	-0.54677837338457	2.33086324200407e-07
CAGL0G06864g	-0.406306018467857	1.07777727532615e-05
CAGL0G07106g	-0.264920631079776	4.84127918022405e-05
CAGL0G07491g	0.501671320638552	2.25058069864125e-06
CAGL0G07623g	0.664551507105527	2.74659093930757e-08
CAGL0G07799g	-0.354815553576251	4.80452119694297e-07
CAGL0G07843g	-0.312466193724732	3.88477145834529e-08
CAGL0G08294g	-0.348674305527703	3.40658417022295e-05
CAGL0G08492g	-0.657044316168114	5.14574135450059e-06
CAGL0G09196g	-0.435167957967807	0.000252444826805386
CAGL0G09559g	-0.274481577680742	0.000261184647367318
CAGL0G10021g	-0.459743614755111	2.79468795962132e-05
CAGL0H00396g	-0.487840759234446	2.4501067192402e-10
CAGL0H00440g	-0.295821762788353	5.87301774107206e-05
CAGL0H00484g	-0.572132772284876	9.57534255863153e-07
CAGL0H00506g	0.46362048359923	1.61442916978701e-07
CAGL0H01199g	0.591673634249694	1.42268480193004e-05
CAGL0H01595g	0.348501080172282	0.00927851642690906
CAGL0H01815g	0.442960091431936	4.73975864629274e-05
CAGL0H01881g	0.610731631050764	0.000103308072543292
CAGL0H02057g	-0.339821786005184	9.74604016776701e-08
CAGL0H02497g	-0.408872855668714	7.59712391002043e-08
CAGL0H02519g	-0.476425032012227	0.000181296738700815
CAGL0H02607g	-0.350565022123101	0.000846078291891634
CAGL0H02871g	-0.462817201655606	2.29156773607688e-05
CAGL0H03685g	-0.355070601649945	1.56996439580828e-11
CAGL0H03751g	-0.256212405969759	2.45369005522802e-05
CAGL0H03905g	-0.448061987525535	5.49255258484654e-13
CAGL0H04587g	-0.476029411780539	8.45729786325938e-06
CAGL0H05203g	-0.309706702417816	0.00292535661042011
CAGL0H05335g	0.53342240249942	0.00565960378450843
CAGL0H05401g	-0.36168412875528	0.000369152414683737
CAGL0H05533g	-0.304087317233605	5.00018189357412e-07
CAGL0H05577g	0.399982653681158	7.57219427739388e-05
CAGL0H06567g	-0.274065697052939	0.000131297184808116
CAGL0H06633g	-1.57674855836727	9.55290079928944e-11
CAGL0H06677g	0.623128820563422	1.30284118097842e-07
CAGL0H06941g	0.644072215559264	6.00588936131052e-05
CAGL0H07513g	0.315507515255543	0.0074254476096392
[truncated: 3,254 more rows]
