# Supplementary material for: Pixel: a content management platform for quantitative omics data
Source: PeerJ. 2019 Mar 27;7:e6623. doi: 10.7717/peerj.6623 (PMC6441322; doi:10.7717/peerj.6623)
Supplement: Supplemental Information 1 — Mutli-omics data to be imported in the Pixel Web App to reproduce the case study presented in the main text. [file peerj-07-6623-s001.zip › PixelSetA/meta.xlsx]

## Sheet: Import information for Pixel
Experiment
# This section describes the experimental conditions that were applied to obtain the secondary datafile (see section 'Analysis' below). Note that these experiments can be already published (in this situation a DOI is required) or not (in this situation a laboratory has to be specified).
Omics area	— RNAseq
Completion date	2015
Summary	RNAseq experiments were performed to identify differentially expressed genes during pH shift in the pathogenic yeast Candida glabrata. C. glabrata was cultured by two subsequent overnight cultures in M199 pH4 at 37°C. 10^6 cells/mL were suspended in either M199 pH4 or pH8 for 60 min, at 37°C while shaking. More information can be found in Linde et al. article. Primary datasets can be downloaded f…
Release date	2018
Data source	Published
Reference (entry)	10.1093/nar/gku1357
Analysis
# This section describes the data analyses that were performed on secondary datasets to obtain pixel datasets. The secondary datafile has to be associated to the pixel datasets during the import process.
Name of secondary data file	nar-03071-h-2014-File008.xlsx
Name of notebook file	NoteBook.txt
Description	Differential expression measurements together with statistical p-values were obtained from the Supplementary Table S1 in Linde et al. article. In this file we considered information in the spreadsheet named "Expression_pH_change". Note that logFC represent the ratio between pH4 and pH8 conditions, i.e. log(pH4/pH8). This values were modified to rather represent log(pH8/pH4).
Date of the analysis	2018
Pixel datasets
# This section lists and describes each pixel datasets to be imported in the system. These files have to be associated to the secondary datafile (and the notebook datafile if available) during the import process. A specific comment can be added for each set of Pixel to better describe their differences.
File name	Omics Unit type	Strain (Species)	Comment
Dataset3_NAR.txt	mRNA	ATC2001 (Candida glabrata)	LogFC values comparing pH8 and pH4 mRNA quantities.
