# Supplementary material for: Pixel: a content management platform for quantitative omics data
Source: PeerJ. 2019 Mar 27;7:e6623. doi: 10.7717/peerj.6623 (PMC6441322; doi:10.7717/peerj.6623)
Supplement: Supplemental Information 1 — Mutli-omics data to be imported in the Pixel Web App to reproduce the case study presented in the main text. [file peerj-07-6623-s001.zip › PixelSetA/nar-03071-h-2014-File008.xlsx]

## Sheet: Overview
Overview of sheets
Number	Titlte	Content short
Sheet1	This Overview
Sheet2	Mappingstats	The number of mapped reads per condition
Sheet3	Reannotation	Information for each gene if/how it was changed in this study
Sheet4	NovelProteins	Information about novels proteins: locations, homology, synteny
Sheet5	GO	Gene Ontology terms for novel and splitted genes
Sheet6	ProtDomains	InterProScan Domains for proteins from novel and splitted genes
Sheet7	Expression_GSNO_stress	RNA-Seq statistics for GSNO stress: logFCs, mean normalized counts, pvalues
Sheet8	Expression_pH_change	RNA-Seq statistics for pH change:logFCs, mean normalized counts, pvalues
Sheet9	Splicing_GSNO	Differentially expressed isoforms during GSNO stress
Sheet10	Splicing_pH	Differentially expressed isoforms during pH change
Sheet11	Primers	Primers used in this study
Sheet12	Homologs_GSNO	Names and IDs of Homologs which are DEG in GSNO (Figure 6)
Sheet13	Homologs_pH	Names and IDs of Homologs which are DEG in pH (Figure 5)
	FungiFun2_pH	Over-represented Gene Ontology categories for DEGs in pH
	FungiFun2_GSNO	Over-represented Gene Ontology categories for DEGs in GSNO

## Sheet: Mappingstats
Sample	Library	Strand-specific	PolyA filter	Number read pairs	Mapping total	%Mapping	Unmapped
ph4_1	paired-end	yes	yes	18553309	16656143	89.7745	1897166
ph4_2	paired-end	yes	yes	20919786	20238955	96.7455	680831
ph4_3	paired-end	yes	yes	13828135	13293050	96.1305	535085
ph4_4	single-end	no	no	17447178	16237317	93.0656	1209861
ph8_1	paired-end	yes	yes	17286448	16836029	97.3944	450419
ph8_2	paired-end	yes	yes	15333295	14880124	97.0445	453171
ph8_3	paired-end	yes	yes	15758966	15295659	97.06	463307
ph8_4	single-end	no	no	15459537	14296408	92.4763	1163129
GSNO_1	paired-end	yes	yes	16576232	15992985	96.4814	583247
GSNO_2	paired-end	yes	yes	13340950	12892053	96.6352	448897
GSNO_3	paired-end	yes	yes	14131400	13008146	92.0514	1123254
GSNO_4	single-end	no	no	12324005	11740454	95.2649	583551
YPD_1	paired-end	yes	yes	12989512	12629991	97.2322	359521
YPD_2	paired-end	yes	yes	10366218	9969952	96.1773	396266
YPD_3	paired-end	yes	yes	16953172	16475059	97.1798	478113
YPD_4	single-end	no	no	13496211	12979685	96.1728	516526

## Sheet: Reannotation
CGDB ID	New ID	Manual Best Gene Structure	What changed	Comment
CAGL0A00110g	CAGL0A00110g.1	postPASA	split	CGDB: pseudogene,adhesin; predicted GPI-anchor,44.9% identicial do middle part of GCDB,pValue = 9.986303e-03 GPI anchor big-PI Fungal Predictor
CAGL0A00110g	CAGL0A00110g.2		new from splitted	CGDB: pseudogene,adhesin; predicted GPI-anchor,100% identicial do Cterminus of GCDB
CAGL0A00165g	CAGL0A00165g	postPASA	add UTR (CDS constant)
CAGL0A00187g	CAGL0A00187g	postPASA	add UTR (CDS constant)
CAGL0A00209g	CAGL0A00209g	postPASA	add UTR (CDS constant)
CAGL0A00231g	CAGL0A00231g	postPASA	add UTR (CDS constant)
CAGL0A00253g	CAGL0A00253g	postPASA	add UTR (CDS constant)
CAGL0A00275g	CAGL0A00275g	postPASA	add UTR (CDS constant)
CAGL0A00297g	CAGL0A00297g	postPASA	add UTR (CDS constant)
CAGL0A00319g	CAGL0A00319g	postPASA	add UTR (CDS constant)
CAGL0A00341g	CAGL0A00341g	postPASA	add UTR (CDS constant)
CAGL0A00363g	CAGL0A00363g	postPASA	add UTR (CDS constant)
CAGL0A00385g	CAGL0A00385g	postPASA	add UTR (CDS constant)
CAGL0A00407g	CAGL0A00407g	postPASA	add UTR (CDS constant)
CAGL0A00429g	CAGL0A00429g	postPASA	add UTR (CDS constant)
CAGL0A00451g	CAGL0A00451g	postPASA	add UTR (CDS constant)
CAGL0A00473g	CAGL0A00473g	postPASA	add UTR (CDS constant)
CAGL0A00495g	CAGL0A00495g	postPASA	add UTR (CDS constant)
CAGL0A00517g	CAGL0A00517g	postPASA	add UTR (CDS constant)
CAGL0A00539g	CAGL0A00539g	postPASA	add UTR (CDS constant)
CAGL0A00561g	CAGL0A00561g	postPASA	add UTR (CDS constant)
CAGL0A00583g	CAGL0A00583g	postPASA	add UTR (CDS constant)
CAGL0A00605g	CAGL0A00605g	postPASA	add UTR (CDS constant)
CAGL0A00627g	CAGL0A00627g	postPASA	add UTR (CDS constant)
CAGL0A00649g	CAGL0A00649g	postPASA	add UTR (CDS constant)
CAGL0A00715g	CAGL0A00715g	GCDB	not changed	not found by any tool, ambigious
CAGL0A00737g	CAGL0A00737g	postPASA	add UTR (CDS constant)
CAGL0A00781g	CAGL0A00781g	postPASA	prolonged
CAGL0A00803g	CAGL0A00803g	postPASA	add UTR (CDS constant)
CAGL0A00825g	CAGL0A00825g	postPASA	add UTR (CDS constant)
CAGL0A00847g	CAGL0A00847g	postPASA	add UTR (CDS constant)
CAGL0A00869g	CAGL0A00869g	postPASA	add UTR (CDS constant)
CAGL0A00891g	CAGL0A00891g	postPASA	add UTR (CDS constant)
CAGL0A00913g	CAGL0A00913g	postPASA	add UTR (CDS constant)
CAGL0A00935g	CAGL0A00935g	postPASA	add UTR (CDS constant)
CAGL0A00957g	CAGL0A00957g	postPASA	add UTR (CDS constant)
CAGL0A00979g	CAGL0A00979g	postPASA	add UTR (CDS constant)
CAGL0A01001g	CAGL0A01001g	postPASA	add UTR (CDS constant)
CAGL0A01023g	CAGL0A01023g	AugRNA	add UTR (CDS constant)	unclear
CAGL0A01045g	CAGL0A01045g	postPASA	add UTR (CDS constant)
CAGL0A01067g	CAGL0A01067g	AugRNA	add UTR (CDS constant)
CAGL0A01089g	CAGL0A01089g	postPASA	add UTR (CDS constant)
CAGL0A01111g	CAGL0A01111g	postPASA	add UTR (CDS constant)
CAGL0A01133g	CAGL0A01133g	postPASA	add UTR (CDS constant)
CAGL0A01155g	CAGL0A01155g	postPASA	add UTR (CDS constant)
CAGL0A01177g	CAGL0A01177g	postPASA	add UTR (CDS constant)
CAGL0A01193g	CAGL0A01193g	postPASA	add UTR (CDS constant)
CAGL0A01199g	CAGL0A01199g	AugRNA	add UTR (CDS constant)	unclear
CAGL0A01221g	CAGL0A01221g	postPASA	add UTR (CDS constant)
CAGL0A01243g	CAGL0A01243g	postPASA	add UTR (CDS constant)
CAGL0A01284g	CAGL0A01284g	postPASA	add UTR (CDS constant)
CAGL0A01325g	CAGL0A01325g	postPASA	add UTR (CDS constant)
CAGL0A01366g	CAGL0A01366g	postPASA	add UTR (CDS constant)
CAGL0A01408g	CAGL0A01408g	postPASA	add UTR (CDS constant)
CAGL0A01430g	CAGL0A01430g	postPASA	add UTR (CDS constant)
CAGL0A01452g	CAGL0A01452g	postPASA	add UTR (CDS constant)
CAGL0A01474g	CAGL0A01474g	postPASA	add UTR (CDS constant)
CAGL0A01540g	CAGL0A01540g	postPASA	add UTR (CDS constant)
CAGL0A01562g	CAGL0A01562g	postPASA	add UTR (CDS constant)
CAGL0A01584g	CAGL0A01584g	GCDB	not changed	not found by any tool, ambigious
CAGL0A01606g	CAGL0A01606g	AugRNA	intron added
CAGL0A01628g	CAGL0A01628g	postPASA	add UTR (CDS constant)
CAGL0A01650g	CAGL0A01650g	postPASA	add UTR (CDS constant)
CAGL0A01672g	CAGL0A01672g	postPASA	add UTR (CDS constant)
CAGL0A01694g	CAGL0A01694g	postPASA	add UTR (CDS constant)
CAGL0A01716g	CAGL0A01716g	postPASA	add UTR (CDS constant)
CAGL0A01738g	CAGL0A01738g	postPASA	add UTR (CDS constant)
CAGL0A01760g	CAGL0A01760g	postPASA	add UTR (CDS constant)
CAGL0A01782g	CAGL0A01782g	postPASA	add UTR (CDS constant)
CAGL0A01804g	CAGL0A01804g	postPASA	add UTR (CDS constant)
CAGL0A01826g	CAGL0A01826g	postPASA	add UTR (CDS constant)
CAGL0A01848g	CAGL0A01848g	postPASA	add UTR (CDS constant)
CAGL0A01870g	CAGL0A01870g	postPASA	add UTR (CDS constant)
CAGL0A01892g	CAGL0A01892g	GCDB	not changed	not found by any tool, ambigious
CAGL0A01914g	CAGL0A01914g	postPASA	add UTR (CDS constant)
CAGL0A01958g	CAGL0A01958g	postPASA	add UTR (CDS constant)
CAGL0A01980g	CAGL0A01980g	postPASA	add UTR (CDS constant)
CAGL0A02002g	CAGL0A02002g	postPASA	add UTR (CDS constant)
CAGL0A02024g	CAGL0A02024g	postPASA	add UTR (CDS constant)
CAGL0A02046g	CAGL0A02046g	postPASA	add UTR (CDS constant)
CAGL0A02090g	CAGL0A02090g	postPASA	add UTR (CDS constant)
CAGL0A02112g	CAGL0A02112g	postPASA	add UTR (CDS constant)
CAGL0A02134g	CAGL0A02134g	postPASA	prolonged
CAGL0A02145g	CAGL0A02145g	AugRNA	shortened
CAGL0A02189g	CAGL0A02189g	postPASA	add UTR (CDS constant)
CAGL0A02211g	CAGL0A02211g	postPASA	add UTR (CDS constant)
CAGL0A02233g	CAGL0A02233g	AugRNA	add UTR (CDS constant)
CAGL0A02255g	CAGL0A02255g	AugRNA	add UTR (CDS constant)
CAGL0A02277g	CAGL0A02277g	CGDB	not changed
CAGL0A02299g	CAGL0A02299g	postPASA	add UTR (CDS constant)
CAGL0A02321g	CAGL0A02321g	postPASA	add UTR (CDS constant)
CAGL0A02343g	CAGL0A02343g	GCDB	not changed	not found by any tool, ambigious
CAGL0A02365g	CAGL0A02365g	postPASA	add UTR (CDS constant)
CAGL0A02387g	CAGL0A02387g	postPASA	add UTR (CDS constant)
CAGL0A02409g	CAGL0A02409g	postPASA	add UTR (CDS constant)
CAGL0A02431g	CAGL0A02431g	postPASA	add UTR (CDS constant)
CAGL0A02475g	CAGL0A02475g	postPASA	add UTR (CDS constant)
CAGL0A02486g	CAGL0A02486g	AugRNA	add UTR (CDS constant)	unclear
CAGL0A02508g	CAGL0A02508g	postPASA	add UTR (CDS constant)
CAGL0A02530g	CAGL0A02530g	postPASA	add UTR (CDS constant)
CAGL0A02552g	CAGL0A02552g	postPASA	add UTR (CDS constant)
CAGL0A02574g	CAGL0A02574g	CGDB	not changed	unclear
CAGL0A02596g	CAGL0A02596g	postPASA	add UTR (CDS constant)
CAGL0A02618g	CAGL0A02618g	postPASA	add UTR (CDS constant)
CAGL0A02629g	CAGL0A02629g	postPASA	add UTR (CDS constant)
CAGL0A02651g	CAGL0A02651g	postPASA	add UTR (CDS constant)
CAGL0A02673g	CAGL0A02673g	postPASA	add UTR (CDS constant)
CAGL0A02695g	CAGL0A02695g	postPASA	add UTR (CDS constant)
CAGL0A02706g	CAGL0A02706g	postPASA	add UTR (CDS constant)
CAGL0A02728g	CAGL0A02728g	postPASA	add UTR (CDS constant)
CAGL0A02750g	CAGL0A02750g	postPASA	add UTR (CDS constant)
CAGL0A02772g	CAGL0A02772g	postPASA	add UTR (CDS constant)
CAGL0A02794g	CAGL0A02794g	postPASA	add UTR (CDS constant)
CAGL0A02816g	CAGL0A02816g	postPASA	add UTR (CDS constant)
CAGL0A02838g	CAGL0A02838g	postPASA	add UTR (CDS constant)
CAGL0A02860g	CAGL0A02860g	postPASA	add UTR (CDS constant)
CAGL0A02882g	CAGL0A02882g	postPASA	add UTR (CDS constant)
CAGL0A02904g	CAGL0A02904g	postPASA	add UTR (CDS constant)
CAGL0A02926g	CAGL0A02926g	postPASA	add UTR (CDS constant)
CAGL0A02948g	CAGL0A02948g	postPASA	add UTR (CDS constant)
CAGL0A02970g	CAGL0A02970g	postPASA	add UTR (CDS constant)
CAGL0A02992g	CAGL0A02992g	postPASA	add UTR (CDS constant)
CAGL0A03014g	CAGL0A03014g	postPASA	add UTR (CDS constant)
CAGL0A03036g	CAGL0A03036g	postPASA	add UTR (CDS constant)
CAGL0A03051g	CAGL0A03051g	postPASA	add UTR (CDS constant)
CAGL0A03058g	CAGL0A03058g	postPASA	add UTR (CDS constant)
CAGL0A03080g	CAGL0A03080g	postPASA	add UTR (CDS constant)
CAGL0A03102g	CAGL0A03102g	postPASA	add UTR (CDS constant)
CAGL0A03117g	CAGL0A03117g	postPASA	add UTR (CDS constant)
CAGL0A03146g	CAGL0A03146g	postPASA	add UTR (CDS constant)
CAGL0A03168g	CAGL0A03168g	postPASA	add UTR (CDS constant)
CAGL0A03190g	CAGL0A03190g	postPASA	add UTR (CDS constant)
CAGL0A03212g	CAGL0A03212g	postPASA	add UTR (CDS constant)
CAGL0A03234g	CAGL0A03234g	postPASA	add UTR (CDS constant)
CAGL0A03256g	CAGL0A03256g	postPASA	add UTR (CDS constant)
CAGL0A03278g	CAGL0A03278g	postPASA	add UTR (CDS constant)
CAGL0A03300g	CAGL0A03300g	postPASA	prolonged	unclear
CAGL0A03322g	CAGL0A03322g	postPASA	add UTR (CDS constant)
CAGL0A03344g	CAGL0A03344g	postPASA	add UTR (CDS constant)
CAGL0A03366g	CAGL0A03366g	postPASA	add UTR (CDS constant)
CAGL0A03388g	CAGL0A03388g	postPASA	add UTR (CDS constant)
CAGL0A03410g	CAGL0A03410g	postPASA	add UTR (CDS constant)
CAGL0A03432g	CAGL0A03432g	postPASA	add UTR (CDS constant)
CAGL0A03454g	CAGL0A03454g	postPASA	add UTR (CDS constant)
CAGL0A03476g	CAGL0A03476g	postPASA	add UTR (CDS constant)
CAGL0A03498g	CAGL0A03498g	postPASA	add UTR (CDS constant)
CAGL0A03542g	CAGL0A03542g	postPASA	add UTR (CDS constant)
CAGL0A03564g	CAGL0A03564g	postPASA	add UTR (CDS constant)
CAGL0A03586g	CAGL0A03586g	postPASA	add UTR (CDS constant)
CAGL0A03608g	CAGL0A03608g	postPASA	add UTR (CDS constant)
CAGL0A03630g	CAGL0A03630g	postPASA	add UTR (CDS constant)
CAGL0A03652g	CAGL0A03652g	postPASA	add UTR (CDS constant)
CAGL0A03674g	CAGL0A03674g	postPASA	add UTR (CDS constant)
CAGL0A03696g	CAGL0A03696g	postPASA	add UTR (CDS constant)
CAGL0A03718g	CAGL0A03718g	postPASA	add UTR (CDS constant)
CAGL0A03740g	CAGL0A03740g	AugRNA	add UTR (CDS constant)
CAGL0A03784g	CAGL0A03784g	AugRNA	add UTR (CDS constant)	unclear
CAGL0A03806g	CAGL0A03806g	postPASA	add UTR (CDS constant)
CAGL0A03828g	CAGL0A03828g	postPASA	add UTR (CDS constant)
CAGL0A03872g	CAGL0A03872g	postPASA	add UTR (CDS constant)
CAGL0A03883g	CAGL0A03883g	postPASA	add UTR (CDS constant)
CAGL0A03905g	CAGL0A03905g	postPASA	prolonged
CAGL0A03927g	CAGL0A03927g	postPASA	add UTR (CDS constant)
CAGL0A03949g	CAGL0A03949g	postPASA	add UTR (CDS constant)
CAGL0A03971g	CAGL0A03971g	postPASA	add UTR (CDS constant)
CAGL0A03993g	CAGL0A03993g	postPASA	add UTR (CDS constant)
CAGL0A04015g	CAGL0A04015g	CGDB	not changed
CAGL0A04037g	CAGL0A04037g	postPASA	add UTR (CDS constant)
CAGL0A04059g	CAGL0A04059g	postPASA	add UTR (CDS constant)
CAGL0A04081g	CAGL0A04081g	postPASA	add UTR (CDS constant)
CAGL0A04103g	CAGL0A04103g	postPASA	add UTR (CDS constant)
CAGL0A04125g	CAGL0A04125g	postPASA	add UTR (CDS constant)
CAGL0A04147g	CAGL0A04147g	postPASA	add UTR (CDS constant)
CAGL0A04169g	CAGL0A04169g	postPASA	add UTR (CDS constant)
CAGL0A04191g	CAGL0A04191g	postPASA	add UTR (CDS constant)
CAGL0A04213g	CAGL0A04213g	postPASA	add UTR (CDS constant)
CAGL0A04235g	CAGL0A04235g	postPASA	add UTR (CDS constant)
CAGL0A04257g	CAGL0A04257g	postPASA	add UTR (CDS constant)
CAGL0A04279g	CAGL0A04279g	postPASA	add UTR (CDS constant)
CAGL0A04301g	CAGL0A04301g	postPASA	add UTR (CDS constant)
CAGL0A04323g	CAGL0A04323g	postPASA	add UTR (CDS constant)
CAGL0A04345g	CAGL0A04345g	postPASA	add UTR (CDS constant)
CAGL0A04367g	CAGL0A04367g	postPASA	add UTR (CDS constant)
CAGL0A04389g	CAGL0A04389g	postPASA	add UTR (CDS constant)
CAGL0A04411g	CAGL0A04411g	postPASA	add UTR (CDS constant)
CAGL0A04433g	CAGL0A04433g	postPASA	add UTR (CDS constant)
CAGL0A04455g	CAGL0A04455g	postPASA	add UTR (CDS constant)
CAGL0A04477g	CAGL0A04477g	postPASA	add UTR (CDS constant)
CAGL0A04499g	CAGL0A04499g	postPASA	add UTR (CDS constant)
CAGL0A04521g	CAGL0A04521g	postPASA	add UTR (CDS constant)
CAGL0A04543g	CAGL0A04543g	postPASA	add UTR (CDS constant)
CAGL0A04565g	CAGL0A04565g	postPASA	add UTR (CDS constant)
CAGL0A04587g	CAGL0A04587g	postPASA	add UTR (CDS constant)
CAGL0A04631g	CAGL0A04631g	postPASA	add UTR (CDS constant)
CAGL0A04653g	CAGL0A04653g	postPASA	add UTR (CDS constant)
CAGL0A04675g	CAGL0A04675g	postPASA	add UTR (CDS constant)
CAGL0A04697g	CAGL0A04697g	postPASA	add UTR (CDS constant)
CAGL0A04719g	CAGL0A04719g	postPASA	add UTR (CDS constant)
CAGL0A04741g	CAGL0A04741g	postPASA	add UTR (CDS constant)
CAGL0A04785g	CAGL0A04785g	postPASA	add UTR (CDS constant)
CAGL0A04807g	CAGL0A04807g	postPASA	add UTR (CDS constant)
CAGL0A04829g	CAGL0A04829g	postPASA	add UTR (CDS constant)
CAGL0A04873g	CAGL0A04873g	CGDB	not changed
CAGL0B00110g	CAGL0B00110g.1		split	CGDB pseudogene, adhesin-like; reads look ambiguous, 24.5% identical to middleof CCDB
CAGL0B00110g	CAGL0B00110g.2	AugRNA	new from splitted	CGDB pseudogene, adhesin-like; reads look ambiguous, 28% identical to middleof CCDB
CAGL0B00220g	CAGL0B00220g	AugRNA	add UTR (CDS constant)
CAGL0B00242g	NA	postPASA	removed (overlapping prolonged gene on opposite strand)
CAGL0B00264g	CAGL0B00264g	GCDB	not changed	not found by any tool
CAGL0B00286g	CAGL0B00286g	postPASA	add UTR (CDS constant)
CAGL0B00308g	CAGL0B00308g	postPASA	add UTR (CDS constant)
CAGL0B00330g	CAGL0B00330g	postPASA	add UTR (CDS constant)
CAGL0B00352g	CAGL0B00352g	postPASA	add UTR (CDS constant)
CAGL0B00374g	CAGL0B00374g	postPASA	add UTR (CDS constant)
CAGL0B00396g	CAGL0B00396g	postPASA	add UTR (CDS constant)
CAGL0B00418g	CAGL0B00418g	postPASA	add UTR (CDS constant)
CAGL0B00440g	CAGL0B00440g	postPASA	add UTR (CDS constant)
CAGL0B00462g	CAGL0B00462g	postPASA	add UTR (CDS constant)
CAGL0B00484g	CAGL0B00484g	postPASA	add UTR (CDS constant)
CAGL0B00506g	CAGL0B00506g	postPASA	add UTR (CDS constant)
CAGL0B00528g	CAGL0B00528g	postPASA	add UTR (CDS constant)
CAGL0B00550g	CAGL0B00550g	postPASA	add UTR (CDS constant)
CAGL0B00572g	CAGL0B00572g	GCDB	not changed	not found by any tool
CAGL0B00594g	CAGL0B00594g	CGDB	not changed
CAGL0B00616g	CAGL0B00616g	postPASA	add UTR (CDS constant)
CAGL0B00638g	CAGL0B00638g	postPASA	add UTR (CDS constant)
CAGL0B00660g	CAGL0B00660g	postPASA	add UTR (CDS constant)
CAGL0B00682g	CAGL0B00682g	postPASA	add UTR (CDS constant)
CAGL0B00704g	CAGL0B00704g	postPASA	add UTR (CDS constant)
CAGL0B00726g	CAGL0B00726g	postPASA	add UTR (CDS constant)
CAGL0B00748g	CAGL0B00748g	postPASA	add UTR (CDS constant)
CAGL0B00770g	CAGL0B00770g	postPASA	add UTR (CDS constant)
CAGL0B00792g	CAGL0B00792g	postPASA	add UTR (CDS constant)
CAGL0B00814g	CAGL0B00814g	postPASA	add UTR (CDS constant)
CAGL0B00836g	CAGL0B00836g	postPASA	add UTR (CDS constant)
CAGL0B00858g	CAGL0B00858g	postPASA	add UTR (CDS constant)
CAGL0B00880g	CAGL0B00880g	postPASA	add UTR (CDS constant)
CAGL0B00902g	CAGL0B00902g	postPASA	add UTR (CDS constant)
CAGL0B00924g	CAGL0B00924g	postPASA	add UTR (CDS constant)
CAGL0B00946g	CAGL0B00946g	postPASA	add UTR (CDS constant)
CAGL0B00968g	CAGL0B00968g	postPASA	add UTR (CDS constant)
CAGL0B00990g	CAGL0B00990g	postPASA	add UTR (CDS constant)
CAGL0B01012g	CAGL0B01012g	postPASA	add UTR (CDS constant)
CAGL0B01078g	CAGL0B01078g	CGDB	prolonged
CAGL0B01100g	CAGL0B01100g	postPASA	add UTR (CDS constant)
CAGL0B01122g	CAGL0B01122g	postPASA	add UTR (CDS constant)
CAGL0B01144g	CAGL0B01144g	postPASA	add UTR (CDS constant)
CAGL0B01166g	CAGL0B01166g	postPASA	add UTR (CDS constant)
CAGL0B01188g	CAGL0B01188g	postPASA	add UTR (CDS constant)
CAGL0B01203g	CAGL0B01203g	postPASA	add UTR (CDS constant)
CAGL0B01232g	CAGL0B01232g	AugRNA	add UTR (CDS constant)
CAGL0B01243g	NA	postPASA	removed (overlapping prolonged gene on opposite strand)
CAGL0B01265g	CAGL0B01265g	GCDB	not changed	not found by any tool, expression on opposite strand
CAGL0B01287g	CAGL0B01287g	postPASA	add UTR (CDS constant)
CAGL0B01331g	CAGL0B01331g	postPASA	add UTR (CDS constant)
CAGL0B01353g	CAGL0B01353g	postPASA	add UTR (CDS constant)
CAGL0B01375g	CAGL0B01375g	postPASA	add UTR (CDS constant)
CAGL0B01397g	CAGL0B01397g	postPASA	add UTR (CDS constant)
CAGL0B01419g	CAGL0B01419g	postPASA	add UTR (CDS constant)
CAGL0B01441g	CAGL0B01441g	postPASA	add UTR (CDS constant)
CAGL0B01463g	CAGL0B01463g	postPASA	add UTR (CDS constant)
CAGL0B01485g	CAGL0B01485g	postPASA	add UTR (CDS constant)
CAGL0B01507g	CAGL0B01507g	postPASA	add UTR (CDS constant)
CAGL0B01529g	CAGL0B01529g	postPASA	add UTR (CDS constant)
CAGL0B01551g	CAGL0B01551g	postPASA	add UTR (CDS constant)
CAGL0B01573g	CAGL0B01573g	postPASA	add UTR (CDS constant)
CAGL0B01589g	CAGL0B01589g	postPASA	add UTR (CDS constant)
CAGL0B01595g	CAGL0B01595g	postPASA	add UTR (CDS constant)
CAGL0B01617g	CAGL0B01617g	postPASA	add UTR (CDS constant)
CAGL0B01639g	CAGL0B01639g	postPASA	add UTR (CDS constant)
CAGL0B01683g	CAGL0B01683g	postPASA	add UTR (CDS constant)
CAGL0B01705g	CAGL0B01705g	postPASA	add UTR (CDS constant)
CAGL0B01727g	CAGL0B01727g	postPASA	add UTR (CDS constant)
CAGL0B01743g	CAGL0B01743g	postPASA	shortened
CAGL0B01771g	CAGL0B01771g	postPASA	add UTR (CDS constant)
CAGL0B01793g	CAGL0B01793g	postPASA	prolonged
CAGL0B01815g	CAGL0B01815g	postPASA	add UTR (CDS constant)
CAGL0B01837g	CAGL0B01837g	postPASA	add UTR (CDS constant)
CAGL0B01859g	CAGL0B01859g	postPASA	add UTR (CDS constant)
CAGL0B01875g	CAGL0B01875g	postPASA	add UTR (CDS constant)
CAGL0B01881g	CAGL0B01881g	postPASA	add UTR (CDS constant)
CAGL0B01903g	CAGL0B01903g	postPASA	add UTR (CDS constant)
CAGL0B01925g	CAGL0B01925g	postPASA	add UTR (CDS constant)
CAGL0B01947g	CAGL0B01947g	postPASA	add UTR (CDS constant)
CAGL0B01969g	CAGL0B01969g	postPASA	add UTR (CDS constant)
CAGL0B01991g	CAGL0B01991g	postPASA	add UTR (CDS constant)
CAGL0B02013g	CAGL0B02013g	postPASA	add UTR (CDS constant)
CAGL0B02035g	CAGL0B02035g	postPASA	add UTR (CDS constant)
CAGL0B02057g	CAGL0B02057g	postPASA	add UTR (CDS constant)
CAGL0B02079g	CAGL0B02079g	postPASA	add UTR (CDS constant)
CAGL0B02101g	CAGL0B02101g	postPASA	add UTR (CDS constant)
CAGL0B02123g	CAGL0B02123g	postPASA	add UTR (CDS constant)
CAGL0B02145g	CAGL0B02145g	postPASA	add UTR (CDS constant)
CAGL0B02167g	CAGL0B02167g	postPASA	add UTR (CDS constant)
CAGL0B02189g	CAGL0B02189g	postPASA	add UTR (CDS constant)
CAGL0B02211g	CAGL0B02211g	postPASA	add UTR (CDS constant)
CAGL0B02233g	CAGL0B02233g	postPASA	add UTR (CDS constant)
CAGL0B02255g	CAGL0B02255g	postPASA	add UTR (CDS constant)
CAGL0B02277g	CAGL0B02277g	postPASA	add UTR (CDS constant)
CAGL0B02299g	CAGL0B02299g	postPASA	add UTR (CDS constant)
CAGL0B02321g	CAGL0B02321g	postPASA	add UTR (CDS constant)
CAGL0B02343g	CAGL0B02343g	postPASA	add UTR (CDS constant)
CAGL0B02365g	CAGL0B02365g	AugRNA	add UTR (CDS constant)
CAGL0B02387g	CAGL0B02387g	postPASA	add UTR (CDS constant)
CAGL0B02409g	CAGL0B02409g	postPASA	add UTR (CDS constant)
CAGL0B02431g	CAGL0B02431g	postPASA	add UTR (CDS constant)
CAGL0B02453g	CAGL0B02453g	postPASA	add UTR (CDS constant)
CAGL0B02475g	CAGL0B02475g	postPASA	add UTR (CDS constant)
CAGL0B02497g	CAGL0B02497g	postPASA	add UTR (CDS constant)
CAGL0B02519g	CAGL0B02519g	postPASA	add UTR (CDS constant)
CAGL0B02541g	CAGL0B02541g	postPASA	add UTR (CDS constant)
CAGL0B02563g	CAGL0B02563g	postPASA	add UTR (CDS constant)
CAGL0B02585g	CAGL0B02585g	postPASA	add UTR (CDS constant)
CAGL0B02607g	CAGL0B02607g	postPASA	add UTR (CDS constant)
CAGL0B02629g	CAGL0B02629g	postPASA	add UTR (CDS constant)
CAGL0B02651g	CAGL0B02651g	postPASA	add UTR (CDS constant)
CAGL0B02673g	CAGL0B02673g	postPASA	add UTR (CDS constant)
CAGL0B02695g	CAGL0B02695g	postPASA	add UTR (CDS constant)
CAGL0B02717g	CAGL0B02717g	postPASA	add UTR (CDS constant)
CAGL0B02739g	CAGL0B02739g	postPASA	add UTR (CDS constant)
CAGL0B02755g	CAGL0B02755g	postPASA	add UTR (CDS constant)
CAGL0B02761g	CAGL0B02761g	postPASA	add UTR (CDS constant)
CAGL0B02772g	CAGL0B02772g	CGDB	not changed
CAGL0B02794g	CAGL0B02794g	postPASA	add UTR (CDS constant)
CAGL0B02816g	CAGL0B02816g	postPASA	add UTR (CDS constant)
CAGL0B02838g	CAGL0B02838g	postPASA	prolonged
CAGL0B02860g	CAGL0B02860g	postPASA	add UTR (CDS constant)
CAGL0B02882g	CAGL0B02882g	postPASA	add UTR (CDS constant)
CAGL0B02904g	CAGL0B02904g	postPASA	add UTR (CDS constant)
CAGL0B02926g	CAGL0B02926g	postPASA	add UTR (CDS constant)
CAGL0B02948g	CAGL0B02948g	postPASA	add UTR (CDS constant)
CAGL0B02970g	CAGL0B02970g	postPASA	add UTR (CDS constant)
CAGL0B02992g	CAGL0B02992g.1		split	pseudogene in CGDB,17.9% identical to middle of CGDB
CAGL0B02992g	CAGL0B02992g.2	postPASA	new from splitted	pseudogene in CGDB,100% identical to Nterminus of CGDB
CAGL0B03047g	CAGL0B03047g	postPASA	add UTR (CDS constant)
CAGL0B03069g	CAGL0B03069g	postPASA	add UTR (CDS constant)
CAGL0B03091g	CAGL0B03091g	postPASA	add UTR (CDS constant)
CAGL0B03113g	CAGL0B03113g	postPASA	add UTR (CDS constant)
CAGL0B03179g	CAGL0B03179g	postPASA	add UTR (CDS constant)
CAGL0B03201g	CAGL0B03201g	postPASA	add UTR (CDS constant)
CAGL0B03223g	CAGL0B03223g	postPASA	add UTR (CDS constant)
CAGL0B03245g	CAGL0B03245g	postPASA	add UTR (CDS constant)
CAGL0B03267g	CAGL0B03267g	postPASA	add UTR (CDS constant)
CAGL0B03289g	CAGL0B03289g	postPASA	add UTR (CDS constant)
CAGL0B03311g	CAGL0B03311g	postPASA	add UTR (CDS constant)
CAGL0B03333g	CAGL0B03333g	postPASA	add UTR (CDS constant)
CAGL0B03355g	CAGL0B03355g	postPASA	add UTR (CDS constant)
CAGL0B03377g	CAGL0B03377g	postPASA	add UTR (CDS constant)
CAGL0B03399g	CAGL0B03399g	postPASA	add UTR (CDS constant)
CAGL0B03421g	CAGL0B03421g	postPASA	add UTR (CDS constant)
CAGL0B03443g	CAGL0B03443g	postPASA	add UTR (CDS constant)
CAGL0B03465g	CAGL0B03465g	postPASA	add UTR (CDS constant)
CAGL0B03487g	CAGL0B03487g	postPASA	add UTR (CDS constant)
CAGL0B03509g	CAGL0B03509g	postPASA	add UTR (CDS constant)
CAGL0B03531g	CAGL0B03531g	CGDB	prolonged
CAGL0B03553g	CAGL0B03553g	postPASA	add UTR (CDS constant)
CAGL0B03575g	CAGL0B03575g	postPASA	add UTR (CDS constant)
CAGL0B03597g	CAGL0B03597g	postPASA	add UTR (CDS constant)
CAGL0B03611g	Novel_proteincoding48	postPASA	replaced by Novel_proteincoding48(complete opposite strand)
CAGL0B03619g	CAGL0B03619g	postPASA	add UTR (CDS constant)
CAGL0B03641g	CAGL0B03641g	postPASA	add UTR (CDS constant)
CAGL0B03663g	CAGL0B03663g	postPASA	add UTR (CDS constant)
CAGL0B03685g	CAGL0B03685g	postPASA	add UTR (CDS constant)
CAGL0B03707g	CAGL0B03707g	postPASA	add UTR (CDS constant)
CAGL0B03773g	CAGL0B03773g	postPASA	add UTR (CDS constant)
CAGL0B03795g	CAGL0B03795g	postPASA	add UTR (CDS constant)
CAGL0B03817g	CAGL0B03817g	postPASA	add UTR (CDS constant)
CAGL0B03839g	CAGL0B03839g	postPASA	add UTR (CDS constant)
CAGL0B03855g	CAGL0B03855g	GCDB	not changed	only found by SNAP
CAGL0B03861g	CAGL0B03861g	postPASA	add UTR (CDS constant)
CAGL0B03883g	CAGL0B03883g	postPASA	add UTR (CDS constant)
CAGL0B03899g	CAGL0B03899g	postPASA	add UTR (CDS constant)
CAGL0B03905g	CAGL0B03905g	postPASA	add UTR (CDS constant)
CAGL0B03927g	CAGL0B03927g	postPASA	add UTR (CDS constant)
CAGL0B03949g	CAGL0B03949g	postPASA	add UTR (CDS constant)
CAGL0B03971g	CAGL0B03971g	postPASA	add UTR (CDS constant)
CAGL0B03993g	CAGL0B03993g	postPASA	add UTR (CDS constant)
CAGL0B04015g	CAGL0B04015g	postPASA	add UTR (CDS constant)
CAGL0B04037g	CAGL0B04037g	postPASA	add UTR (CDS constant)
CAGL0B04059g	CAGL0B04059g	postPASA	add UTR (CDS constant)
CAGL0B04103g	CAGL0B04103g	postPASA	add UTR (CDS constant)
CAGL0B04125g	CAGL0B04125g	postPASA	add UTR (CDS constant)
CAGL0B04147g	CAGL0B04147g	postPASA	add UTR (CDS constant)
CAGL0B04169g	CAGL0B04169g	postPASA	add UTR (CDS constant)
CAGL0B04191g	CAGL0B04191g	postPASA	add UTR (CDS constant)
CAGL0B04213g	CAGL0B04213g	postPASA	add UTR (CDS constant)
CAGL0B04235g	CAGL0B04235g	postPASA	add UTR (CDS constant)
CAGL0B04257g	CAGL0B04257g	postPASA	add UTR (CDS constant)
CAGL0B04279g	CAGL0B04279g	postPASA	add UTR (CDS constant)
CAGL0B04301g	CAGL0B04301g	postPASA	add UTR (CDS constant)
CAGL0B04323g	CAGL0B04323g	postPASA	add UTR (CDS constant)
CAGL0B04345g	CAGL0B04345g	postPASA	add UTR (CDS constant)
CAGL0B04367g	CAGL0B04367g	postPASA	add UTR (CDS constant)
CAGL0B04389g	CAGL0B04389g	postPASA	add UTR (CDS constant)
CAGL0B04411g	CAGL0B04411g	postPASA	add UTR (CDS constant)
CAGL0B04433g	CAGL0B04433g	postPASA	add UTR (CDS constant)
CAGL0B04455g	CAGL0B04455g	postPASA	add UTR (CDS constant)
CAGL0B04477g	CAGL0B04477g	postPASA	add UTR (CDS constant)
CAGL0B04499g	CAGL0B04499g	postPASA	add UTR (CDS constant)
CAGL0B04521g	CAGL0B04521g	postPASA	add UTR (CDS constant)
CAGL0B04543g	CAGL0B04543g	postPASA	add UTR (CDS constant)
CAGL0B04565g	CAGL0B04565g	postPASA	prolonged	unclear
CAGL0B04587g	CAGL0B04587g	postPASA	add UTR (CDS constant)
CAGL0B04609g	CAGL0B04609g	postPASA	add UTR (CDS constant)
CAGL0B04631g	CAGL0B04631g	postPASA	add UTR (CDS constant)
CAGL0B04675g	CAGL0B04675g	postPASA	add UTR (CDS constant)
CAGL0B04697g	CAGL0B04697g	postPASA	add UTR (CDS constant)
CAGL0B04719g	CAGL0B04719g	postPASA	prolonged
CAGL0B04741g	CAGL0B04741g	postPASA	add UTR (CDS constant)
CAGL0B04763g	CAGL0B04763g	postPASA	add UTR (CDS constant)
CAGL0B04785g	CAGL0B04785g	postPASA	add UTR (CDS constant)
CAGL0B04807g	CAGL0B04807g	postPASA	add UTR (CDS constant)
CAGL0B04829g	CAGL0B04829g	postPASA	add UTR (CDS constant)
CAGL0B04851g	CAGL0B04851g	postPASA	add UTR (CDS constant)
CAGL0B04873g	CAGL0B04873g	postPASA	add UTR (CDS constant)
CAGL0B04895g	CAGL0B04895g	postPASA	add UTR (CDS constant)
CAGL0B04917g	CAGL0B04917g	postPASA	add UTR (CDS constant)
CAGL0B04939g	CAGL0B04939g	postPASA	add UTR (CDS constant)
CAGL0B04961g	CAGL0B04961g	postPASA	add UTR (CDS constant)
CAGL0B04983g	CAGL0B04983g	postPASA	add UTR (CDS constant)
CAGL0B05049g	CAGL0B05049g	postPASA	add UTR (CDS constant)
CAGL0B05093g	CAGL0B05093g.1		split	pseudogene in CGDB,100% identical to Nterminus of CDGB
CAGL0B05093g	CAGL0B05093g.2		new from splitted	pseudogene in CGDB,55.2% identical to middle part
CAGL0B05093g	CAGL0B05093g.3	postPASA	new from splitted	pseudogene in CGDB,100% identical to middle part
CAGL0C00110g	CAGL0C00110g	postPASA	add UTR (CDS constant)
CAGL0C00209g	CAGL0C00209g	postPASA	add UTR (CDS constant)
CAGL0C00231g	CAGL0C00231g	postPASA	add UTR (CDS constant)
CAGL0C00253g	CAGL0C00253g	postPASA	add UTR (CDS constant)
CAGL0C00275g	CAGL0C00275g	postPASA	add UTR (CDS constant)
CAGL0C00297g	CAGL0C00297g	postPASA	add UTR (CDS constant)
CAGL0C00319g	CAGL0C00319g	postPASA	add UTR (CDS constant)
CAGL0C00341g	CAGL0C00341g	postPASA	add UTR (CDS constant)
CAGL0C00363g	CAGL0C00363g	postPASA	add UTR (CDS constant)
CAGL0C00385g	CAGL0C00385g	postPASA	add UTR (CDS constant)
CAGL0C00407g	CAGL0C00407g	postPASA	add UTR (CDS constant)
CAGL0C00429g	CAGL0C00429g	postPASA	add UTR (CDS constant)
CAGL0C00451g	CAGL0C00451g	postPASA	add UTR (CDS constant)
CAGL0C00473g	CAGL0C00473g	postPASA	add UTR (CDS constant)
CAGL0C00495g	CAGL0C00495g	postPASA	add UTR (CDS constant)
CAGL0C00517g	CAGL0C00517g	postPASA	add UTR (CDS constant)
CAGL0C00539g	CAGL0C00539g	CGDB	not changed
CAGL0C00561g	CAGL0C00561g	postPASA	add UTR (CDS constant)
CAGL0C00583g	CAGL0C00583g	postPASA	add UTR (CDS constant)
CAGL0C00605g	CAGL0C00605g	postPASA	add UTR (CDS constant)
CAGL0C00627g	CAGL0C00627g	postPASA	add UTR (CDS constant)
CAGL0C00649g	CAGL0C00649g	postPASA	add UTR (CDS constant)
CAGL0C00671g	CAGL0C00671g	postPASA	add UTR (CDS constant)
CAGL0C00693g	CAGL0C00693g	postPASA	add UTR (CDS constant)
CAGL0C00715g	CAGL0C00715g	postPASA	add UTR (CDS constant)
CAGL0C00737g	CAGL0C00737g	postPASA	add UTR (CDS constant)
CAGL0C00759g	CAGL0C00759g	postPASA	add UTR (CDS constant)
CAGL0C00781g	CAGL0C00781g	GCDB	not changed	not found by any tool
CAGL0C00847g	CAGL0C00847g	postPASA	add UTR (CDS constant)
CAGL0C00968g	CAGL0C00968g	CGDB	not changed	unclear
CAGL0C01067g	CAGL0C01067g.1		split	CGDB:pseudogene, adhesin-like,100% identical to Nterminus of CGDB
CAGL0C01067g	CAGL0C01067g.2	postPASA	new from splitted	CGDB:pseudogene, adhesin-like,38% identical to middle part
CAGL0C01133g	CAGL0C01133g	AugRNA	add UTR (CDS constant)
CAGL0C01155g	CAGL0C01155g	postPASA	add UTR (CDS constant)
CAGL0C01177g	CAGL0C01177g	postPASA	add UTR (CDS constant)
CAGL0C01199g	CAGL0C01199g	AugRNA	add UTR (CDS constant)
CAGL0C01221g	CAGL0C01221g	postPASA	add UTR (CDS constant)
CAGL0C01243g	CAGL0C01243g	postPASA	add UTR (CDS constant)
CAGL0C01265g	CAGL0C01265g	postPASA	add UTR (CDS constant)
CAGL0C01287g	CAGL0C01287g	postPASA	add UTR (CDS constant)
CAGL0C01309g	CAGL0C01309g	postPASA	add UTR (CDS constant)
CAGL0C01325g	CAGL0C01325g	postPASA	add UTR (CDS constant)
CAGL0C01331g	CAGL0C01331g	postPASA	add UTR (CDS constant)
CAGL0C01353g	CAGL0C01353g	postPASA	add UTR (CDS constant)
CAGL0C01375g	CAGL0C01375g	postPASA	add UTR (CDS constant)
CAGL0C01397g	CAGL0C01397g	postPASA	add UTR (CDS constant)
CAGL0C01419g	CAGL0C01419g	postPASA	add UTR (CDS constant)
CAGL0C01435g	CAGL0C01435g	postPASA	add UTR (CDS constant)
CAGL0C01441g	CAGL0C01441g	postPASA	add UTR (CDS constant)
CAGL0C01463g	CAGL0C01463g	postPASA	add UTR (CDS constant)
CAGL0C01485g	CAGL0C01485g	postPASA	add UTR (CDS constant)
CAGL0C01507g	CAGL0C01507g	postPASA	add UTR (CDS constant)
CAGL0C01529g	CAGL0C01529g	postPASA	add UTR (CDS constant)
CAGL0C01551g	CAGL0C01551g	postPASA	add UTR (CDS constant)
CAGL0C01573g	CAGL0C01573g	postPASA	add UTR (CDS constant)
CAGL0C01595g	CAGL0C01595g	postPASA	add UTR (CDS constant)
CAGL0C01617g	CAGL0C01617g	postPASA	add UTR (CDS constant)
CAGL0C01639g	CAGL0C01639g	postPASA	add UTR (CDS constant)
CAGL0C01661g	CAGL0C01661g	postPASA	add UTR (CDS constant)
CAGL0C01683g	CAGL0C01683g	postPASA	add UTR (CDS constant)
CAGL0C01705g	CAGL0C01705g	postPASA	add UTR (CDS constant)
CAGL0C01727g	CAGL0C01727g	postPASA	add UTR (CDS constant)
CAGL0C01749g	CAGL0C01749g	postPASA	add UTR (CDS constant)
CAGL0C01771g	CAGL0C01771g	postPASA	add UTR (CDS constant)
CAGL0C01793g	CAGL0C01793g	postPASA	add UTR (CDS constant)
CAGL0C01815g	CAGL0C01815g	postPASA	add UTR (CDS constant)
CAGL0C01837g	CAGL0C01837g	postPASA	add UTR (CDS constant)
CAGL0C01859g	CAGL0C01859g	postPASA	add UTR (CDS constant)
CAGL0C01881g	CAGL0C01881g	postPASA	add UTR (CDS constant)
CAGL0C01903g	CAGL0C01903g	postPASA	add UTR (CDS constant)
CAGL0C01919g	CAGL0C01919g	GCDB	not changed	not found by any tool
CAGL0C01925g	CAGL0C01925g	postPASA	add UTR (CDS constant)
CAGL0C01947g	CAGL0C01947g	postPASA	add UTR (CDS constant)
CAGL0C01969g	CAGL0C01969g	postPASA	add UTR (CDS constant)
CAGL0C01991g	CAGL0C01991g	postPASA	add UTR (CDS constant)
CAGL0C02013g	CAGL0C02013g	postPASA	add UTR (CDS constant)
CAGL0C02035g	CAGL0C02035g	AugRNA	add UTR (CDS constant)
CAGL0C02057g	CAGL0C02057g	postPASA	add UTR (CDS constant)
CAGL0C02079g	CAGL0C02079g	postPASA	add UTR (CDS constant)
CAGL0C02101g	CAGL0C02101g	postPASA	add UTR (CDS constant)
CAGL0C02123g	CAGL0C02123g	postPASA	add UTR (CDS constant)
CAGL0C02145g	CAGL0C02145g	postPASA	prolonged
CAGL0C02167g	CAGL0C02167g	postPASA	add UTR (CDS constant)
CAGL0C02189g	CAGL0C02189g	postPASA	add UTR (CDS constant)
CAGL0C02211g	CAGL0C02211g	postPASA	add UTR (CDS constant)
CAGL0C02233g	CAGL0C02233g	postPASA	prolonged
CAGL0C02255g	CAGL0C02255g	postPASA	add UTR (CDS constant)
CAGL0C02277g	CAGL0C02277g	postPASA	add UTR (CDS constant)
CAGL0C02299g	CAGL0C02299g	postPASA	add UTR (CDS constant)
CAGL0C02321g	CAGL0C02321g	postPASA	add UTR (CDS constant)
CAGL0C02343g	CAGL0C02343g	postPASA	add UTR (CDS constant)
CAGL0C02365g	CAGL0C02365g	GCDB	not changed	only found by SNAP
CAGL0C02387g	CAGL0C02387g	postPASA	add UTR (CDS constant)
CAGL0C02409g	CAGL0C02409g	postPASA	add UTR (CDS constant)
CAGL0C02431g	CAGL0C02431g	postPASA	add UTR (CDS constant)
CAGL0C02453g	CAGL0C02453g	postPASA	add UTR (CDS constant)
CAGL0C02475g	CAGL0C02475g	postPASA	add UTR (CDS constant)
CAGL0C02497g	CAGL0C02497g	postPASA	add UTR (CDS constant)
CAGL0C02519g	CAGL0C02519g	postPASA	add UTR (CDS constant)
CAGL0C02541g	CAGL0C02541g	postPASA	prolonged
CAGL0C02563g	CAGL0C02563g	postPASA	add UTR (CDS constant)
CAGL0C02585g	CAGL0C02585g	postPASA	add UTR (CDS constant)
CAGL0C02607g	CAGL0C02607g	postPASA	add UTR (CDS constant)
CAGL0C02623g	CAGL0C02623g	GCDB	not changed	only found by SNAP
CAGL0C02629g	CAGL0C02629g	postPASA	add UTR (CDS constant)
CAGL0C02651g	CAGL0C02651g	postPASA	add UTR (CDS constant)
CAGL0C02673g	CAGL0C02673g	postPASA	add UTR (CDS constant)
CAGL0C02695g	CAGL0C02695g	postPASA	add UTR (CDS constant)
CAGL0C02717g	CAGL0C02717g	postPASA	add UTR (CDS constant)
CAGL0C02739g	CAGL0C02739g	postPASA	add UTR (CDS constant)
CAGL0C02761g	CAGL0C02761g	postPASA	add UTR (CDS constant)
CAGL0C02783g	CAGL0C02783g	postPASA	add UTR (CDS constant)
CAGL0C02805g	CAGL0C02805g	postPASA	add UTR (CDS constant)
CAGL0C02827g	CAGL0C02827g	postPASA	add UTR (CDS constant)
CAGL0C02849g	CAGL0C02849g	postPASA	add UTR (CDS constant)
CAGL0C02871g	CAGL0C02871g	postPASA	add UTR (CDS constant)
CAGL0C02893g	CAGL0C02893g	postPASA	add UTR (CDS constant)
CAGL0C02937g	CAGL0C02937g	postPASA	add UTR (CDS constant)
CAGL0C02959g	CAGL0C02959g	postPASA	add UTR (CDS constant)
CAGL0C02981g	CAGL0C02981g	postPASA	add UTR (CDS constant)
CAGL0C03003g	CAGL0C03003g	postPASA	add UTR (CDS constant)
CAGL0C03025g	CAGL0C03025g	AugRNA	add UTR (CDS constant)
CAGL0C03047g	CAGL0C03047g	postPASA	add UTR (CDS constant)
CAGL0C03069g	CAGL0C03069g	postPASA	add UTR (CDS constant)
CAGL0C03113g	CAGL0C03113g	postPASA	add UTR (CDS constant)
CAGL0C03135g	CAGL0C03135g	postPASA	add UTR (CDS constant)
CAGL0C03179g	CAGL0C03179g	postPASA	add UTR (CDS constant)
CAGL0C03201g	CAGL0C03201g	postPASA	add UTR (CDS constant)
CAGL0C03223g	CAGL0C03223g	postPASA	add UTR (CDS constant)
CAGL0C03245g	CAGL0C03245g	GCDB	not changed	not found by any tool
CAGL0C03267g	CAGL0C03267g	postPASA	add UTR (CDS constant)
CAGL0C03289g	CAGL0C03289g	postPASA	add UTR (CDS constant)
CAGL0C03311g	CAGL0C03311g	AugRNA	add UTR (CDS constant)
CAGL0C03333g	CAGL0C03333g	postPASA	add UTR (CDS constant)
CAGL0C03355g	CAGL0C03355g	postPASA	add UTR (CDS constant)
CAGL0C03369g	CAGL0C03369g	postPASA	add UTR (CDS constant)
CAGL0C03399g	CAGL0C03399g	postPASA	prolonged	unclear
CAGL0C03421g	CAGL0C03421g	postPASA	add UTR (CDS constant)
CAGL0C03443g	CAGL0C03443g	postPASA	add UTR (CDS constant)
CAGL0C03465g	CAGL0C03465g	postPASA	add UTR (CDS constant)
CAGL0C03487g	CAGL0C03487g	postPASA	add UTR (CDS constant)
CAGL0C03509g	CAGL0C03509g	postPASA	add UTR (CDS constant)
CAGL0C03531g	CAGL0C03531g	postPASA	add UTR (CDS constant)
CAGL0C03553g	CAGL0C03553g	postPASA	add UTR (CDS constant)
CAGL0C03575g	CAGL0C03575g	postPASA	add UTR (CDS constant)
CAGL0C03597g	CAGL0C03597g	postPASA	add UTR (CDS constant)
CAGL0C03608g	CAGL0C03608g	AugRNA	add UTR (CDS constant)
CAGL0C03630g	CAGL0C03630g	postPASA	add UTR (CDS constant)
CAGL0C03652g	CAGL0C03652g	postPASA	add UTR (CDS constant)
CAGL0C03674g	CAGL0C03674g	postPASA	add UTR (CDS constant)
CAGL0C03696g	CAGL0C03696g	postPASA	add UTR (CDS constant)
CAGL0C03740g	CAGL0C03740g	postPASA	add UTR (CDS constant)
CAGL0C03762g	CAGL0C03762g	postPASA	add UTR (CDS constant)
CAGL0C03784g	CAGL0C03784g	postPASA	add UTR (CDS constant)
CAGL0C03828g	CAGL0C03828g	GCDB	not changed	not found by any tool
CAGL0C03850g	CAGL0C03850g	postPASA	add UTR (CDS constant)
CAGL0C03872g	CAGL0C03872g	postPASA	add UTR (CDS constant)
CAGL0C03894g	CAGL0C03894g	postPASA	add UTR (CDS constant)
CAGL0C03916g	CAGL0C03916g	postPASA	add UTR (CDS constant)
CAGL0C03938g	CAGL0C03938g	postPASA	add UTR (CDS constant)
CAGL0C03960g	CAGL0C03960g	postPASA	add UTR (CDS constant)
CAGL0C03982g	CAGL0C03982g	postPASA	add UTR (CDS constant)
CAGL0C04004g	CAGL0C04004g	postPASA	add UTR (CDS constant)
CAGL0C04026g	CAGL0C04026g	postPASA	add UTR (CDS constant)
CAGL0C04048g	CAGL0C04048g	postPASA	add UTR (CDS constant)
CAGL0C04092g	CAGL0C04092g	postPASA	add UTR (CDS constant)
CAGL0C04114g	CAGL0C04114g	postPASA	add UTR (CDS constant)
CAGL0C04136g	CAGL0C04136g	postPASA	add UTR (CDS constant)
CAGL0C04169g	CAGL0C04169g	postPASA	add UTR (CDS constant)
CAGL0C04191g	CAGL0C04191g	postPASA	add UTR (CDS constant)
CAGL0C04213g	CAGL0C04213g	postPASA	add UTR (CDS constant)
CAGL0C04235g	CAGL0C04235g	postPASA	add UTR (CDS constant)
CAGL0C04257g	CAGL0C04257g	postPASA	add UTR (CDS constant)
CAGL0C04279g	CAGL0C04279g	postPASA	add UTR (CDS constant)
CAGL0C04301g	CAGL0C04301g	postPASA	add UTR (CDS constant)
CAGL0C04323g	CAGL0C04323g	postPASA	add UTR (CDS constant)
CAGL0C04367g	CAGL0C04367g	postPASA	add UTR (CDS constant)
CAGL0C04389g	CAGL0C04389g	postPASA	add UTR (CDS constant)
CAGL0C04411g	CAGL0C04411g	postPASA	add UTR (CDS constant)
CAGL0C04433g	CAGL0C04433g	postPASA	add UTR (CDS constant)
CAGL0C04455g	CAGL0C04455g	postPASA	add UTR (CDS constant)
CAGL0C04477g	CAGL0C04477g	postPASA	add UTR (CDS constant)
CAGL0C04499g	CAGL0C04499g	postPASA	add UTR (CDS constant)
CAGL0C04543g	CAGL0C04543g	postPASA	add UTR (CDS constant)
CAGL0C04565g	CAGL0C04565g	postPASA	add UTR (CDS constant)
CAGL0C04587g	CAGL0C04587g	postPASA	add UTR (CDS constant)
CAGL0C04609g	CAGL0C04609g	postPASA	add UTR (CDS constant)
CAGL0C04631g	CAGL0C04631g	postPASA	add UTR (CDS constant)
CAGL0C04697g	CAGL0C04697g	postPASA	add UTR (CDS constant)
CAGL0C04719g	CAGL0C04719g	postPASA	add UTR (CDS constant)
CAGL0C04741g	CAGL0C04741g	postPASA	add UTR (CDS constant)
CAGL0C04763g	CAGL0C04763g	postPASA	add UTR (CDS constant)
CAGL0C04785g	CAGL0C04785g	postPASA	add UTR (CDS constant)
CAGL0C04807g	CAGL0C04807g	postPASA	add UTR (CDS constant)
CAGL0C04829g	CAGL0C04829g	postPASA	add UTR (CDS constant)
CAGL0C04851g	CAGL0C04851g	postPASA	add UTR (CDS constant)
CAGL0C04873g	CAGL0C04873g	postPASA	prolonged	unclear
CAGL0C04895g	CAGL0C04895g	postPASA	add UTR (CDS constant)
CAGL0C04917g	CAGL0C04917g	postPASA	add UTR (CDS constant)
CAGL0C04933g	CAGL0C04933g	postPASA	add UTR (CDS constant)
CAGL0C04939g	CAGL0C04939g	postPASA	add UTR (CDS constant)
CAGL0C04961g	CAGL0C04961g	postPASA	add UTR (CDS constant)
CAGL0C04983g	CAGL0C04983g	AugRNA	add UTR (CDS constant)
CAGL0C05005g	CAGL0C05005g	postPASA	add UTR (CDS constant)
CAGL0C05027g	CAGL0C05027g	postPASA	add UTR (CDS constant)
CAGL0C05049g	CAGL0C05049g	postPASA	add UTR (CDS constant)
CAGL0C05071g	CAGL0C05071g	postPASA	add UTR (CDS constant)
CAGL0C05093g	CAGL0C05093g	postPASA	add UTR (CDS constant)
CAGL0C05115g	CAGL0C05115g	postPASA	add UTR (CDS constant)
CAGL0C05137g	CAGL0C05137g	postPASA	add UTR (CDS constant)
CAGL0C05159g	CAGL0C05159g	postPASA	add UTR (CDS constant)
CAGL0C05181g	CAGL0C05181g	postPASA	add UTR (CDS constant)
CAGL0C05203g	CAGL0C05203g	postPASA	add UTR (CDS constant)
CAGL0C05225g	CAGL0C05225g	postPASA	add UTR (CDS constant)
CAGL0C05247g	CAGL0C05247g	postPASA	add UTR (CDS constant)
CAGL0C05269g	CAGL0C05269g	postPASA	add UTR (CDS constant)
CAGL0C05291g	CAGL0C05291g	postPASA	add UTR (CDS constant)
CAGL0C05313g	CAGL0C05313g	postPASA	add UTR (CDS constant)
CAGL0C05335g	CAGL0C05335g	postPASA	add UTR (CDS constant)
CAGL0C05357g	CAGL0C05357g	postPASA	add UTR (CDS constant)
CAGL0C05379g	CAGL0C05379g	postPASA	add UTR (CDS constant)
CAGL0C05401g	CAGL0C05401g	GCDB	not changed	not found by any tool
CAGL0C05423g	CAGL0C05423g	postPASA	add UTR (CDS constant)
CAGL0C05445g	CAGL0C05445g	postPASA	add UTR (CDS constant)
CAGL0C05461g	CAGL0C05461g	GCDB	not changed	not found by any tool
CAGL0C05467g	CAGL0C05467g	postPASA	add UTR (CDS constant)
CAGL0C05489g	CAGL0C05489g	postPASA	add UTR (CDS constant)
CAGL0C05511g	CAGL0C05511g	postPASA	add UTR (CDS constant)
CAGL0C05533g	CAGL0C05533g	postPASA	prolonged
CAGL0C05555g	CAGL0C05555g	postPASA	add UTR (CDS constant)
CAGL0C05577g	CAGL0C05577g	postPASA	add UTR (CDS constant)
CAGL0C05599g	CAGL0C05599g	postPASA	add UTR (CDS constant)
CAGL0D00110g	CAGL0D00110g.1		split	CGDB: pseudogene,predicted GPI-anchor; adhesin-like;100% identical to Nterminal part of pseudogene
CAGL0D00110g	CAGL0D00110g.2	postPASA	new from splitted	CGDB: pseudogene,predicted GPI-anchor; adhesin-like;100% identical to Cterminal part of pseudogene ;pValue =5.151934e-05 GPI anchor big-PI Fungal Predictor
CAGL0D00154g	CAGL0D00154g	postPASA	add UTR (CDS constant)
CAGL0D00176g	CAGL0D00176g	postPASA	add UTR (CDS constant)
CAGL0D00198g	CAGL0D00198g	postPASA	add UTR (CDS constant)
CAGL0D00220g	CAGL0D00220g	postPASA	add UTR (CDS constant)
CAGL0D00242g	CAGL0D00242g	postPASA	add UTR (CDS constant)
CAGL0D00264g	CAGL0D00264g	postPASA	add UTR (CDS constant)
CAGL0D00286g	CAGL0D00286g	postPASA	add UTR (CDS constant)
CAGL0D00330g	CAGL0D00330g	postPASA	add UTR (CDS constant)
CAGL0D00352g	CAGL0D00352g	postPASA	add UTR (CDS constant)
CAGL0D00374g	CAGL0D00374g	postPASA	add UTR (CDS constant)
CAGL0D00396g	CAGL0D00396g	GCDB	not changed	not found by any tool, ambigious
CAGL0D00418g	CAGL0D00418g	postPASA	add UTR (CDS constant)
CAGL0D00440g	CAGL0D00440g	postPASA	add UTR (CDS constant)
CAGL0D00462g	CAGL0D00462g	postPASA	add UTR (CDS constant)
CAGL0D00484g	CAGL0D00484g	postPASA	add UTR (CDS constant)
CAGL0D00506g	CAGL0D00506g	postPASA	add UTR (CDS constant)
CAGL0D00528g	CAGL0D00528g	postPASA	add UTR (CDS constant)
CAGL0D00550g	CAGL0D00550g	postPASA	add UTR (CDS constant)
CAGL0D00572g	CAGL0D00572g	postPASA	add UTR (CDS constant)
CAGL0D00594g	CAGL0D00594g	postPASA	add UTR (CDS constant)
CAGL0D00616g	CAGL0D00616g	postPASA	add UTR (CDS constant)
CAGL0D00638g	CAGL0D00638g	postPASA	add UTR (CDS constant)
CAGL0D00660g	CAGL0D00660g	postPASA	add UTR (CDS constant)
CAGL0D00682g	CAGL0D00682g	postPASA	add UTR (CDS constant)
CAGL0D00704g	CAGL0D00704g	postPASA	add UTR (CDS constant)
CAGL0D00726g	CAGL0D00726g	GCDB	not changed	not found by any tool
CAGL0D00748g	CAGL0D00748g	CGDB	not changed
CAGL0D00770g	CAGL0D00770g	postPASA	add UTR (CDS constant)
CAGL0D00792g	CAGL0D00792g	postPASA	add UTR (CDS constant)
CAGL0D00814g	CAGL0D00814g	postPASA	add UTR (CDS constant)
CAGL0D00836g	CAGL0D00836g	postPASA	add UTR (CDS constant)
CAGL0D00858g	CAGL0D00858g	postPASA	add UTR (CDS constant)
CAGL0D00880g	CAGL0D00880g	postPASA	add UTR (CDS constant)
CAGL0D00902g	CAGL0D00902g	postPASA	add UTR (CDS constant)
CAGL0D00924g	CAGL0D00924g	postPASA	add UTR (CDS constant)
CAGL0D00946g	CAGL0D00946g	postPASA	add UTR (CDS constant)
CAGL0D00990g	CAGL0D00990g	postPASA	add UTR (CDS constant)
CAGL0D01012g	CAGL0D01012g	postPASA	add UTR (CDS constant)
CAGL0D01034g	CAGL0D01034g	postPASA	add UTR (CDS constant)
CAGL0D01056g	CAGL0D01056g	postPASA	add UTR (CDS constant)
CAGL0D01078g	CAGL0D01078g	postPASA	add UTR (CDS constant)
CAGL0D01100g	CAGL0D01100g	postPASA	add UTR (CDS constant)
CAGL0D01122g	CAGL0D01122g	postPASA	add UTR (CDS constant)
CAGL0D01144g	CAGL0D01144g	postPASA	add UTR (CDS constant)
CAGL0D01166g	CAGL0D01166g	postPASA	add UTR (CDS constant)
CAGL0D01188g	CAGL0D01188g	postPASA	add UTR (CDS constant)
CAGL0D01210g	CAGL0D01210g	postPASA	add UTR (CDS constant)
CAGL0D01232g	CAGL0D01232g	postPASA	add UTR (CDS constant)
CAGL0D01254g	CAGL0D01254g	postPASA	add UTR (CDS constant)
CAGL0D01265g	CAGL0D01265g	postPASA	add UTR (CDS constant)
CAGL0D01276g	CAGL0D01276g	postPASA	add UTR (CDS constant)
CAGL0D01298g	CAGL0D01298g	postPASA	add UTR (CDS constant)
CAGL0D01320g	CAGL0D01320g	postPASA	add UTR (CDS constant)
CAGL0D01342g	CAGL0D01342g	postPASA	add UTR (CDS constant)
CAGL0D01364g	CAGL0D01364g	postPASA	prolonged
CAGL0D01386g	CAGL0D01386g	postPASA	add UTR (CDS constant)
CAGL0D01408g	CAGL0D01408g	postPASA	add UTR (CDS constant)
CAGL0D01430g	CAGL0D01430g	postPASA	add UTR (CDS constant)
CAGL0D01452g	CAGL0D01452g	postPASA	add UTR (CDS constant)
CAGL0D01474g	CAGL0D01474g	postPASA	add UTR (CDS constant)
CAGL0D01496g	CAGL0D01496g	postPASA	add UTR (CDS constant)
CAGL0D01518g	CAGL0D01518g	postPASA	add UTR (CDS constant)
CAGL0D01540g	CAGL0D01540g	postPASA	add UTR (CDS constant)
CAGL0D01562g	CAGL0D01562g	postPASA	add UTR (CDS constant)
CAGL0D01584g	CAGL0D01584g	postPASA	add UTR (CDS constant)
CAGL0D01606g	CAGL0D01606g	postPASA	add UTR (CDS constant)
CAGL0D01628g	CAGL0D01628g	postPASA	add UTR (CDS constant)
CAGL0D01650g	CAGL0D01650g	postPASA	add UTR (CDS constant)
CAGL0D01672g	CAGL0D01672g	postPASA	add UTR (CDS constant)
CAGL0D01694g	CAGL0D01694g	postPASA	add UTR (CDS constant)
CAGL0D01716g	CAGL0D01716g	postPASA	add UTR (CDS constant)
CAGL0D01738g	CAGL0D01738g	postPASA	add UTR (CDS constant)
CAGL0D01760g	CAGL0D01760g	postPASA	add UTR (CDS constant)
CAGL0D01782g	CAGL0D01782g	postPASA	add UTR (CDS constant)
CAGL0D01804g	CAGL0D01804g	postPASA	add UTR (CDS constant)
CAGL0D01826g	CAGL0D01826g	postPASA	add UTR (CDS constant)
CAGL0D01892g	CAGL0D01892g	postPASA	add UTR (CDS constant)
CAGL0D01914g	CAGL0D01914g	postPASA	add UTR (CDS constant)
CAGL0D01936g	CAGL0D01936g	postPASA	add UTR (CDS constant)
CAGL0D01958g	CAGL0D01958g	postPASA	add UTR (CDS constant)
CAGL0D01980g	CAGL0D01980g	postPASA	add UTR (CDS constant)
CAGL0D02002g	CAGL0D02002g	postPASA	add UTR (CDS constant)
CAGL0D02018g	CAGL0D02018g	GCDB	not changed	not found by any tool
CAGL0D02024g	CAGL0D02024g	postPASA	add UTR (CDS constant)
CAGL0D02046g	CAGL0D02046g	postPASA	add UTR (CDS constant)
CAGL0D02068g	CAGL0D02068g	postPASA	add UTR (CDS constant)
CAGL0D02090g	CAGL0D02090g	postPASA	intron shortened	alt. splicing possible
CAGL0D02112g	CAGL0D02112g	postPASA	add UTR (CDS constant)
CAGL0D02134g	CAGL0D02134g	postPASA	add UTR (CDS constant)
CAGL0D02150g	CAGL0D02150g	postPASA	add UTR (CDS constant)
CAGL0D02156g	CAGL0D02156g	postPASA	add UTR (CDS constant)
CAGL0D02178g	CAGL0D02178g	postPASA	add UTR (CDS constant)
CAGL0D02200g	CAGL0D02200g	postPASA	add UTR (CDS constant)
CAGL0D02222g	CAGL0D02222g	postPASA	add UTR (CDS constant)
CAGL0D02244g	CAGL0D02244g	GCDB	not changed	not found by any tool
CAGL0D02266g	CAGL0D02266g	postPASA	add UTR (CDS constant)
CAGL0D02288g	CAGL0D02288g	postPASA	prolonged
CAGL0D02310g	CAGL0D02310g	postPASA	add UTR (CDS constant)
CAGL0D02332g	CAGL0D02332g	postPASA	add UTR (CDS constant)
CAGL0D02354g	CAGL0D02354g	postPASA	add UTR (CDS constant)
CAGL0D02376g	CAGL0D02376g	postPASA	add UTR (CDS constant)
CAGL0D02398g	CAGL0D02398g	postPASA	add UTR (CDS constant)
CAGL0D02420g	CAGL0D02420g	postPASA	add UTR (CDS constant)
CAGL0D02442g	CAGL0D02442g	AugRNA	add UTR (CDS constant)
CAGL0D02464g	CAGL0D02464g	postPASA	add UTR (CDS constant)
CAGL0D02486g	CAGL0D02486g	postPASA	prolonged
CAGL0D02508g	CAGL0D02508g	AugRNA	shortened	unclear
CAGL0D02530g	CAGL0D02530g	postPASA	add UTR (CDS constant)
CAGL0D02552g	CAGL0D02552g	postPASA	add UTR (CDS constant)
CAGL0D02574g	CAGL0D02574g	postPASA	add UTR (CDS constant)
CAGL0D02596g	CAGL0D02596g	postPASA	add UTR (CDS constant)
CAGL0D02618g	CAGL0D02618g	postPASA	add UTR (CDS constant)
CAGL0D02640g	CAGL0D02640g	postPASA	add UTR (CDS constant)
CAGL0D02662g	CAGL0D02662g	postPASA	add UTR (CDS constant)
CAGL0D02684g	CAGL0D02684g	postPASA	add UTR (CDS constant)
CAGL0D02706g	CAGL0D02706g	postPASA	add UTR (CDS constant)
CAGL0D02728g	CAGL0D02728g	postPASA	add UTR (CDS constant)
CAGL0D02750g	NA	postPASA	removed (overlapping prolonged gene on opposite strand)
CAGL0D02772g	CAGL0D02772g	postPASA	add UTR (CDS constant)
CAGL0D02794g	CAGL0D02794g	postPASA	add UTR (CDS constant)
CAGL0D02816g	CAGL0D02816g	postPASA	add UTR (CDS constant)
CAGL0D02838g	CAGL0D02838g	postPASA	add UTR (CDS constant)
CAGL0D02860g	CAGL0D02860g	postPASA	add UTR (CDS constant)
CAGL0D02882g	CAGL0D02882g	postPASA	add UTR (CDS constant)
CAGL0D02904g	CAGL0D02904g	postPASA	add UTR (CDS constant)
CAGL0D02926g	CAGL0D02926g	postPASA	add UTR (CDS constant)
CAGL0D02948g	CAGL0D02948g	postPASA	add UTR (CDS constant)
CAGL0D02970g	CAGL0D02970g	postPASA	add UTR (CDS constant)
CAGL0D02992g	CAGL0D02992g	postPASA	add UTR (CDS constant)
CAGL0D03014g	CAGL0D03014g	postPASA	add UTR (CDS constant)
CAGL0D03036g	CAGL0D03036g	postPASA	add UTR (CDS constant)
CAGL0D03058g	CAGL0D03058g	postPASA	add UTR (CDS constant)
CAGL0D03080g	CAGL0D03080g	postPASA	add UTR (CDS constant)
CAGL0D03102g	CAGL0D03102g	postPASA	add UTR (CDS constant)
CAGL0D03124g	CAGL0D03124g	postPASA	add UTR (CDS constant)
CAGL0D03146g	CAGL0D03146g	postPASA	add UTR (CDS constant)
CAGL0D03168g	CAGL0D03168g	postPASA	add UTR (CDS constant)
CAGL0D03190g	CAGL0D03190g	postPASA	add UTR (CDS constant)
CAGL0D03212g	CAGL0D03212g	postPASA	add UTR (CDS constant)
CAGL0D03234g	CAGL0D03234g	postPASA	add UTR (CDS constant)
CAGL0D03256g	CAGL0D03256g	postPASA	add UTR (CDS constant)
CAGL0D03278g	CAGL0D03278g	postPASA	add UTR (CDS constant)
CAGL0D03300g	CAGL0D03300g	postPASA	add UTR (CDS constant)
CAGL0D03322g	CAGL0D03322g	postPASA	add UTR (CDS constant)
CAGL0D03344g	CAGL0D03344g	postPASA	add UTR (CDS constant)
CAGL0D03388g	CAGL0D03388g	postPASA	add UTR (CDS constant)
CAGL0D03410g	CAGL0D03410g	postPASA	add UTR (CDS constant)
CAGL0D03432g	CAGL0D03432g	postPASA	add UTR (CDS constant)
CAGL0D03454g	CAGL0D03454g	postPASA	add UTR (CDS constant)
CAGL0D03498g	CAGL0D03498g	postPASA	add UTR (CDS constant)
CAGL0D03520g	CAGL0D03520g	postPASA	add UTR (CDS constant)
CAGL0D03542g	CAGL0D03542g	postPASA	add UTR (CDS constant)
CAGL0D03564g	CAGL0D03564g	postPASA	prolonged
CAGL0D03586g	CAGL0D03586g	postPASA	add UTR (CDS constant)
CAGL0D03608g	CAGL0D03608g	postPASA	add UTR (CDS constant)
CAGL0D03630g	CAGL0D03630g	postPASA	add UTR (CDS constant)
CAGL0D03652g	CAGL0D03652g	postPASA	prolonged	unclear
CAGL0D03674g	CAGL0D03674g	postPASA	add UTR (CDS constant)
CAGL0D03696g	CAGL0D03696g	postPASA	prolonged
CAGL0D03718g	CAGL0D03718g	postPASA	add UTR (CDS constant)
CAGL0D03740g	CAGL0D03740g	postPASA	add UTR (CDS constant)
CAGL0D03762g	CAGL0D03762g	postPASA	add UTR (CDS constant)
CAGL0D03784g	CAGL0D03784g	postPASA	prolonged
CAGL0D03806g	CAGL0D03806g	postPASA	add UTR (CDS constant)
CAGL0D03828g	CAGL0D03828g	postPASA	add UTR (CDS constant)
CAGL0D03850g	CAGL0D03850g	postPASA	add UTR (CDS constant)
CAGL0D03872g	CAGL0D03872g	postPASA	add UTR (CDS constant)
CAGL0D03894g	CAGL0D03894g	postPASA	add UTR (CDS constant)
CAGL0D03916g	CAGL0D03916g	postPASA	add UTR (CDS constant)
CAGL0D03938g	CAGL0D03938g	postPASA	add UTR (CDS constant)
CAGL0D03960g	CAGL0D03960g	postPASA	prolonged	unclear
CAGL0D03982g	CAGL0D03982g	postPASA	add UTR (CDS constant)
CAGL0D04004g	CAGL0D04004g	postPASA	add UTR (CDS constant)
CAGL0D04026g	CAGL0D04026g	postPASA	add UTR (CDS constant)
CAGL0D04048g	CAGL0D04048g	postPASA	add UTR (CDS constant)
CAGL0D04070g	CAGL0D04070g	postPASA	add UTR (CDS constant)
CAGL0D04092g	CAGL0D04092g	postPASA	add UTR (CDS constant)
CAGL0D04114g	CAGL0D04114g	AugRNA	add UTR (CDS constant)
CAGL0D04136g	CAGL0D04136g	postPASA	add UTR (CDS constant)
CAGL0D04158g	CAGL0D04158g	postPASA	add UTR (CDS constant)
CAGL0D04180g	CAGL0D04180g	postPASA	add UTR (CDS constant)
CAGL0D04202g	CAGL0D04202g	postPASA	add UTR (CDS constant)
CAGL0D04246g	CAGL0D04246g	postPASA	add UTR (CDS constant)
CAGL0D04268g	CAGL0D04268g	postPASA	add UTR (CDS constant)
CAGL0D04290g	CAGL0D04290g	AugRNA	add UTR (CDS constant)
CAGL0D04312g	CAGL0D04312g	postPASA	add UTR (CDS constant)
CAGL0D04356g	CAGL0D04356g	postPASA	add UTR (CDS constant)
CAGL0D04378g	CAGL0D04378g	postPASA	add UTR (CDS constant)
CAGL0D04394g	CAGL0D04394g	postPASA	add UTR (CDS constant)
CAGL0D04400g	CAGL0D04400g	GCDB	not changed	not found by any tool, ambigious
CAGL0D04422g	CAGL0D04422g	postPASA	add UTR (CDS constant)
CAGL0D04444g	CAGL0D04444g	postPASA	add UTR (CDS constant)
CAGL0D04466g	CAGL0D04466g	postPASA	add UTR (CDS constant)
CAGL0D04488g	CAGL0D04488g	postPASA	add UTR (CDS constant)
CAGL0D04510g	CAGL0D04510g	postPASA	add UTR (CDS constant)
CAGL0D04576g	CAGL0D04576g	postPASA	add UTR (CDS constant)
CAGL0D04620g	CAGL0D04620g	postPASA	add UTR (CDS constant)
CAGL0D04642g	CAGL0D04642g	postPASA	add UTR (CDS constant)
CAGL0D04686g	CAGL0D04686g	postPASA	add UTR (CDS constant)
CAGL0D04708g	CAGL0D04708g	postPASA	add UTR (CDS constant)
CAGL0D04730g	CAGL0D04730g	postPASA	add UTR (CDS constant)
CAGL0D04752g	CAGL0D04752g	postPASA	add UTR (CDS constant)
CAGL0D04774g	CAGL0D04774g	postPASA	add UTR (CDS constant)
CAGL0D04796g	CAGL0D04796g	postPASA	add UTR (CDS constant)
CAGL0D04818g	CAGL0D04818g	postPASA	add UTR (CDS constant)
CAGL0D04834g	CAGL0D04834g	GCDB	not changed	not found by any tool
CAGL0D04840g	CAGL0D04840g	postPASA	add UTR (CDS constant)
CAGL0D04862g	CAGL0D04862g	AugRNA	add UTR (CDS constant)
CAGL0D04884g	CAGL0D04884g	postPASA	add UTR (CDS constant)
CAGL0D04928g	CAGL0D04928g	postPASA	add UTR (CDS constant)
CAGL0D04950g	CAGL0D04950g	postPASA	add UTR (CDS constant)
CAGL0D04972g	CAGL0D04972g	postPASA	add UTR (CDS constant)
CAGL0D04994g	CAGL0D04994g	postPASA	add UTR (CDS constant)
CAGL0D05016g	CAGL0D05016g	postPASA	add UTR (CDS constant)
CAGL0D05060g	CAGL0D05060g	postPASA	add UTR (CDS constant)
CAGL0D05082g	CAGL0D05082g	postPASA	add UTR (CDS constant)
CAGL0D05148g	CAGL0D05148g	postPASA	add UTR (CDS constant)
CAGL0D05170g	CAGL0D05170g	postPASA	add UTR (CDS constant)
CAGL0D05192g	CAGL0D05192g	postPASA	add UTR (CDS constant)
CAGL0D05214g	CAGL0D05214g	postPASA	add UTR (CDS constant)
CAGL0D05236g	CAGL0D05236g	postPASA	add UTR (CDS constant)
CAGL0D05258g	CAGL0D05258g	postPASA	add UTR (CDS constant)
CAGL0D05280g	CAGL0D05280g	postPASA	add UTR (CDS constant)
CAGL0D05302g	CAGL0D05302g	postPASA	add UTR (CDS constant)
CAGL0D05318g	CAGL0D05318g	postPASA	add UTR (CDS constant)
CAGL0D05324g	CAGL0D05324g	postPASA	add UTR (CDS constant)
CAGL0D05346g	CAGL0D05346g	postPASA	add UTR (CDS constant)
CAGL0D05368g	CAGL0D05368g	postPASA	add UTR (CDS constant)
CAGL0D05412g	CAGL0D05412g	postPASA	add UTR (CDS constant)
CAGL0D05434g	CAGL0D05434g	postPASA	add UTR (CDS constant)
CAGL0D05456g	CAGL0D05456g	GCDB	not changed	not found by any tool, ambigious
CAGL0D05478g	CAGL0D05478g	postPASA	add UTR (CDS constant)
CAGL0D05500g	CAGL0D05500g	postPASA	add UTR (CDS constant)
CAGL0D05522g	CAGL0D05522g	postPASA	add UTR (CDS constant)
CAGL0D05544g	CAGL0D05544g	postPASA	add UTR (CDS constant)
CAGL0D05566g	CAGL0D05566g	postPASA	add UTR (CDS constant)
CAGL0D05588g	CAGL0D05588g	postPASA	add UTR (CDS constant)
CAGL0D05610g	CAGL0D05610g	postPASA	add UTR (CDS constant)
CAGL0D05632g	CAGL0D05632g	GCDB	not changed	not found by any tool
CAGL0D05654g	CAGL0D05654g	postPASA	add UTR (CDS constant)
CAGL0D05676g	CAGL0D05676g	postPASA	add UTR (CDS constant)
CAGL0D05698g	CAGL0D05698g	postPASA	add UTR (CDS constant)
CAGL0D05720g	CAGL0D05720g	postPASA	add UTR (CDS constant)
CAGL0D05742g	CAGL0D05742g	postPASA	add UTR (CDS constant)
CAGL0D05764g	CAGL0D05764g	postPASA	add UTR (CDS constant)
CAGL0D05786g	CAGL0D05786g	postPASA	add UTR (CDS constant)
CAGL0D05808g	CAGL0D05808g	postPASA	add UTR (CDS constant)
CAGL0D05852g	CAGL0D05852g	postPASA	add UTR (CDS constant)
CAGL0D05874g	CAGL0D05874g	postPASA	add UTR (CDS constant)
CAGL0D05896g	CAGL0D05896g	postPASA	add UTR (CDS constant)
CAGL0D05918g	CAGL0D05918g	postPASA	add UTR (CDS constant)
CAGL0D05940g	CAGL0D05940g	postPASA	add UTR (CDS constant)
CAGL0D05962g	CAGL0D05962g	postPASA	add UTR (CDS constant)
CAGL0D06006g	CAGL0D06006g	postPASA	add UTR (CDS constant)
CAGL0D06028g	CAGL0D06028g	postPASA	add UTR (CDS constant)
CAGL0D06050g	CAGL0D06050g	postPASA	add UTR (CDS constant)
CAGL0D06094g	CAGL0D06094g	postPASA	add UTR (CDS constant)
CAGL0D06138g	CAGL0D06138g	postPASA	add UTR (CDS constant)
CAGL0D06154g	CAGL0D06154g	postPASA	prolonged
CAGL0D06160g	CAGL0D06160g	postPASA	add UTR (CDS constant)
CAGL0D06182g	CAGL0D06182g	postPASA	add UTR (CDS constant)
CAGL0D06204g	CAGL0D06204g	postPASA	add UTR (CDS constant)
CAGL0D06226g	CAGL0D06226g	CGDB	not changed
CAGL0D06270g	CAGL0D06270g	postPASA	add UTR (CDS constant)
CAGL0D06292g	CAGL0D06292g	postPASA	add UTR (CDS constant)
CAGL0D06314g	CAGL0D06314g	postPASA	prolonged
CAGL0D06336g	CAGL0D06336g	postPASA	add UTR (CDS constant)
CAGL0D06380g	CAGL0D06380g	postPASA	add UTR (CDS constant)
CAGL0D06402g	CAGL0D06402g	postPASA	add UTR (CDS constant)
CAGL0D06424g	CAGL0D06424g	postPASA	add UTR (CDS constant)
CAGL0D06446g	CAGL0D06446g	postPASA	add UTR (CDS constant)
CAGL0D06468g	CAGL0D06468g	postPASA	add UTR (CDS constant)
CAGL0D06490g	CAGL0D06490g	postPASA	add UTR (CDS constant)
CAGL0D06512g	CAGL0D06512g	postPASA	add UTR (CDS constant)
CAGL0D06534g	CAGL0D06534g	GCDB	not changed	not found by any tool, ambigious
CAGL0D06556g	CAGL0D06556g	AugRNA	add UTR (CDS constant)
CAGL0D06578g	CAGL0D06578g	GCDB	not changed	not found by any tool
CAGL0D06600g	CAGL0D06600g	postPASA	add UTR (CDS constant)
CAGL0D06622g	CAGL0D06622g	postPASA	add UTR (CDS constant)
CAGL0D06644g	CAGL0D06644g	postPASA	add UTR (CDS constant)
CAGL0D06666g	CAGL0D06666g	GCDB	not changed	not found by any tool, ambigious
CAGL0D06688g	CAGL0D06688g	postPASA	add UTR (CDS constant)
CAGL0D06710g	CAGL0D06710g	postPASA	add UTR (CDS constant)
CAGL0D06732g	CAGL0D06732g	AugRNA	shortened	unclear
CAGL0E00110g	CAGL0E00110g.1		split	CGDB: pseudogene,GPI-anchor;27.4%identity to middle part of pseusogene;PValue=2.070098e-05 GPI anchor big-PI Fungal Predictor
CAGL0E00110g	CAGL0E00110g.2		new from splitted	CGDB: pseudogene,GPI-anchor;100% identical to Nterminal part of pseudogene
CAGL0E00110g	CAGL0E00110g.3	postPASA	new from splitted	CGDB: pseudogene,GPI-anchor;30.4% identity to middle part of pseudogene
CAGL0E00187g	CAGL0E00187g	postPASA	add UTR (CDS constant)
CAGL0E00231g	CAGL0E00231g	postPASA	add UTR (CDS constant)
CAGL0E00275g	CAGL0E00275g	postPASA	add UTR (CDS constant)
CAGL0E00341g	CAGL0E00341g	postPASA	add UTR (CDS constant)
CAGL0E00363g	CAGL0E00363g	GCDB	not changed	not found by any tool
CAGL0E00385g	CAGL0E00385g	postPASA	add UTR (CDS constant)
CAGL0E00407g	CAGL0E00407g	postPASA	add UTR (CDS constant)
CAGL0E00429g	CAGL0E00429g	postPASA	add UTR (CDS constant)
CAGL0E00451g	CAGL0E00451g	postPASA	add UTR (CDS constant)
CAGL0E00473g	CAGL0E00473g	postPASA	add UTR (CDS constant)
CAGL0E00495g	CAGL0E00495g	postPASA	add UTR (CDS constant)
CAGL0E00517g	CAGL0E00517g	postPASA	add UTR (CDS constant)
CAGL0E00539g	CAGL0E00539g	postPASA	add UTR (CDS constant)
CAGL0E00561g	CAGL0E00561g	postPASA	add UTR (CDS constant)
CAGL0E00583g	CAGL0E00583g	postPASA	add UTR (CDS constant)
CAGL0E00605g	CAGL0E00605g	postPASA	add UTR (CDS constant)
CAGL0E00627g	CAGL0E00627g	postPASA	add UTR (CDS constant)
CAGL0E00649g	CAGL0E00649g	postPASA	add UTR (CDS constant)
CAGL0E00671g	CAGL0E00671g	postPASA	add UTR (CDS constant)
CAGL0E00693g	CAGL0E00693g	postPASA	add UTR (CDS constant)
CAGL0E00715g	CAGL0E00715g	postPASA	add UTR (CDS constant)
CAGL0E00737g	CAGL0E00737g	postPASA	add UTR (CDS constant)
CAGL0E00759g	CAGL0E00759g	postPASA	add UTR (CDS constant)
CAGL0E00781g	CAGL0E00781g	postPASA	add UTR (CDS constant)
CAGL0E00803g	CAGL0E00803g	postPASA	add UTR (CDS constant)
CAGL0E00847g	CAGL0E00847g	postPASA	add UTR (CDS constant)
CAGL0E00869g	CAGL0E00869g	postPASA	add UTR (CDS constant)
CAGL0E00891g	CAGL0E00891g	postPASA	add UTR (CDS constant)
CAGL0E00913g	CAGL0E00913g	postPASA	add UTR (CDS constant)
CAGL0E00935g	CAGL0E00935g	postPASA	add UTR (CDS constant)
CAGL0E00957g	CAGL0E00957g	postPASA	add UTR (CDS constant)
CAGL0E00979g	CAGL0E00979g	postPASA	add UTR (CDS constant)
CAGL0E01001g	CAGL0E01001g	postPASA	add UTR (CDS constant)
CAGL0E01023g	CAGL0E01023g	postPASA	add UTR (CDS constant)
CAGL0E01045g	CAGL0E01045g	postPASA	add UTR (CDS constant)
CAGL0E01067g	CAGL0E01067g	postPASA	add UTR (CDS constant)
CAGL0E01089g	CAGL0E01089g	postPASA	add UTR (CDS constant)
CAGL0E01111g	CAGL0E01111g	postPASA	add UTR (CDS constant)
CAGL0E01133g	CAGL0E01133g	postPASA	add UTR (CDS constant)
CAGL0E01155g	CAGL0E01155g	postPASA	add UTR (CDS constant)
CAGL0E01177g	CAGL0E01177g	postPASA	add UTR (CDS constant)
CAGL0E01199g	CAGL0E01199g	postPASA	add UTR (CDS constant)
CAGL0E01221g	CAGL0E01221g	AugRNA	add UTR (CDS constant)
CAGL0E01243g	CAGL0E01243g	postPASA	add UTR (CDS constant)
CAGL0E01265g	CAGL0E01265g	postPASA	add UTR (CDS constant)
CAGL0E01287g	CAGL0E01287g	postPASA	add UTR (CDS constant)
CAGL0E01309g	CAGL0E01309g	postPASA	add UTR (CDS constant)
CAGL0E01331g	CAGL0E01331g	postPASA	add UTR (CDS constant)
CAGL0E01353g	CAGL0E01353g	postPASA	add UTR (CDS constant)
CAGL0E01397g	CAGL0E01397g	postPASA	add UTR (CDS constant)
CAGL0E01419g	CAGL0E01419g	postPASA	add UTR (CDS constant)
CAGL0E01441g	CAGL0E01441g	postPASA	add UTR (CDS constant)
CAGL0E01463g	CAGL0E01463g	postPASA	add UTR (CDS constant)
CAGL0E01485g	CAGL0E01485g	postPASA	add UTR (CDS constant)
CAGL0E01507g	CAGL0E01507g	postPASA	add UTR (CDS constant)
CAGL0E01529g	CAGL0E01529g	AugRNA	add UTR (CDS constant)
CAGL0E01551g	CAGL0E01551g	postPASA	add UTR (CDS constant)
CAGL0E01567g	CAGL0E01567g	postPASA	add UTR (CDS constant)
CAGL0E01573g	CAGL0E01573g	postPASA	add UTR (CDS constant)
CAGL0E01595g	CAGL0E01595g	postPASA	add UTR (CDS constant)
CAGL0E01617g	CAGL0E01617g	postPASA	add UTR (CDS constant)
CAGL0E01639g	CAGL0E01639g	postPASA	add UTR (CDS constant)
CAGL0E01661g	CAGL0E01661g	postPASA	add UTR (CDS constant)
CAGL0E01683g	CAGL0E01683g	postPASA	add UTR (CDS constant)
CAGL0E01705g	CAGL0E01705g	postPASA	add UTR (CDS constant)
CAGL0E01727g	CAGL0E01727g	postPASA	add UTR (CDS constant)
CAGL0E01749g	CAGL0E01749g	postPASA	add UTR (CDS constant)
CAGL0E01771g	CAGL0E01771g	postPASA	add UTR (CDS constant)
CAGL0E01793g	CAGL0E01793g	postPASA	add UTR (CDS constant)
CAGL0E01815g	CAGL0E01815g	postPASA	add UTR (CDS constant)
CAGL0E01837g	CAGL0E01837g	postPASA	add UTR (CDS constant)
CAGL0E01859g	CAGL0E01859g	postPASA	add UTR (CDS constant)
CAGL0E01881g	CAGL0E01881g	postPASA	add UTR (CDS constant)
CAGL0E01903g	CAGL0E01903g	postPASA	add UTR (CDS constant)
CAGL0E01925g	CAGL0E01925g	postPASA	add UTR (CDS constant)
CAGL0E01947g	CAGL0E01947g	postPASA	add UTR (CDS constant)
CAGL0E01969g	CAGL0E01969g	postPASA	add UTR (CDS constant)
CAGL0E01991g	CAGL0E01991g	postPASA	add UTR (CDS constant)
CAGL0E02013g	CAGL0E02013g	postPASA	prolonged
CAGL0E02035g	CAGL0E02035g	postPASA	add UTR (CDS constant)
CAGL0E02057g	CAGL0E02057g	postPASA	add UTR (CDS constant)
CAGL0E02079g	CAGL0E02079g	postPASA	add UTR (CDS constant)
CAGL0E02101g	CAGL0E02101g	postPASA	add UTR (CDS constant)
CAGL0E02123g	CAGL0E02123g	postPASA	add UTR (CDS constant)
CAGL0E02145g	CAGL0E02145g	postPASA	add UTR (CDS constant)
CAGL0E02167g	CAGL0E02167g	postPASA	add UTR (CDS constant)
CAGL0E02189g	CAGL0E02189g	postPASA	prolonged
CAGL0E02211g	CAGL0E02211g	GCDB	not changed	not found by any tool, ambigious
CAGL0E02233g	CAGL0E02233g	postPASA	add UTR (CDS constant)
CAGL0E02255g	CAGL0E02255g	postPASA	add UTR (CDS constant)
CAGL0E02299g	CAGL0E02299g	postPASA	add UTR (CDS constant)
CAGL0E02315g	CAGL0E02315g	postPASA	add UTR (CDS constant)
CAGL0E02321g	CAGL0E02321g	postPASA	add UTR (CDS constant)
CAGL0E02343g	CAGL0E02343g	postPASA	add UTR (CDS constant)
CAGL0E02365g	CAGL0E02365g	postPASA	add UTR (CDS constant)
CAGL0E02387g	CAGL0E02387g	postPASA	add UTR (CDS constant)
CAGL0E02409g	CAGL0E02409g	postPASA	add UTR (CDS constant)
CAGL0E02431g	CAGL0E02431g	postPASA	add UTR (CDS constant)
CAGL0E02453g	CAGL0E02453g	postPASA	add UTR (CDS constant)
CAGL0E02475g	CAGL0E02475g	postPASA	add UTR (CDS constant)
CAGL0E02497g	CAGL0E02497g	postPASA	add UTR (CDS constant)
CAGL0E02519g	CAGL0E02519g	postPASA	add UTR (CDS constant)
CAGL0E02541g	CAGL0E02541g	postPASA	add UTR (CDS constant)
CAGL0E02585g	CAGL0E02585g	postPASA	add UTR (CDS constant)
CAGL0E02607g	CAGL0E02607g	postPASA	add UTR (CDS constant)
CAGL0E02629g	CAGL0E02629g	postPASA	add UTR (CDS constant)
CAGL0E02651g	CAGL0E02651g	postPASA	add UTR (CDS constant)
CAGL0E02673g	CAGL0E02673g	postPASA	add UTR (CDS constant)
CAGL0E02695g	CAGL0E02695g	postPASA	add UTR (CDS constant)
CAGL0E02717g	CAGL0E02717g	postPASA	add UTR (CDS constant)
CAGL0E02739g	CAGL0E02739g	postPASA	add UTR (CDS constant)
CAGL0E02761g	CAGL0E02761g	postPASA	add UTR (CDS constant)
CAGL0E02783g	CAGL0E02783g	postPASA	add UTR (CDS constant)
CAGL0E02805g	CAGL0E02805g	postPASA	add UTR (CDS constant)
CAGL0E02827g	CAGL0E02827g	postPASA	add UTR (CDS constant)
CAGL0E02849g	CAGL0E02849g	postPASA	add UTR (CDS constant)
CAGL0E02871g	CAGL0E02871g	postPASA	add UTR (CDS constant)
CAGL0E02893g	CAGL0E02893g	postPASA	add UTR (CDS constant)
CAGL0E02915g	CAGL0E02915g	postPASA	add UTR (CDS constant)
CAGL0E02937g	CAGL0E02937g	postPASA	add UTR (CDS constant)
CAGL0E02959g	CAGL0E02959g	AugRNA	add UTR (CDS constant)
CAGL0E02981g	CAGL0E02981g	postPASA	add UTR (CDS constant)
CAGL0E03003g	CAGL0E03003g	postPASA	add UTR (CDS constant)
CAGL0E03025g	CAGL0E03025g	postPASA	add UTR (CDS constant)
CAGL0E03069g	CAGL0E03069g	postPASA	add UTR (CDS constant)
CAGL0E03113g	CAGL0E03113g	postPASA	add UTR (CDS constant)
CAGL0E03157g	CAGL0E03157g	postPASA	add UTR (CDS constant)
CAGL0E03179g	CAGL0E03179g	postPASA	add UTR (CDS constant)
CAGL0E03201g	CAGL0E03201g	postPASA	add UTR (CDS constant)
CAGL0E03223g	CAGL0E03223g	postPASA	add UTR (CDS constant)
CAGL0E03245g	CAGL0E03245g	postPASA	add UTR (CDS constant)
CAGL0E03267g	CAGL0E03267g	postPASA	add UTR (CDS constant)
CAGL0E03289g	CAGL0E03289g	postPASA	add UTR (CDS constant)
CAGL0E03311g	CAGL0E03311g	postPASA	add UTR (CDS constant)
CAGL0E03355g	CAGL0E03355g	postPASA	add UTR (CDS constant)
CAGL0E03421g	CAGL0E03421g	postPASA	add UTR (CDS constant)
CAGL0E03432g	CAGL0E03432g	postPASA	add UTR (CDS constant)
CAGL0E03454g	CAGL0E03454g	postPASA	add UTR (CDS constant)
CAGL0E03476g	CAGL0E03476g	postPASA	add UTR (CDS constant)
CAGL0E03498g	CAGL0E03498g	postPASA	prolonged
CAGL0E03520g	CAGL0E03520g	postPASA	add UTR (CDS constant)
CAGL0E03542g	CAGL0E03542g	postPASA	add UTR (CDS constant)
CAGL0E03564g	CAGL0E03564g	postPASA	add UTR (CDS constant)
CAGL0E03608g	CAGL0E03608g	postPASA	add UTR (CDS constant)
CAGL0E03630g	CAGL0E03630g	postPASA	prolonged
CAGL0E03652g	CAGL0E03652g	postPASA	add UTR (CDS constant)
CAGL0E03674g	CAGL0E03674g	AugRNA	add UTR (CDS constant)
CAGL0E03718g	CAGL0E03718g	postPASA	add UTR (CDS constant)
CAGL0E03740g	CAGL0E03740g	AugRNA	prolonged
CAGL0E03762g	CAGL0E03762g	postPASA	add UTR (CDS constant)
CAGL0E03784g	CAGL0E03784g	postPASA	add UTR (CDS constant)
CAGL0E03806g	CAGL0E03806g	postPASA	add UTR (CDS constant)
CAGL0E03828g	CAGL0E03828g	postPASA	add UTR (CDS constant)
CAGL0E03850g	CAGL0E03850g	postPASA	add UTR (CDS constant)
CAGL0E03872g	CAGL0E03872g	postPASA	add UTR (CDS constant)
CAGL0E03894g	CAGL0E03894g	postPASA	add UTR (CDS constant)
CAGL0E03916g	CAGL0E03916g	postPASA	add UTR (CDS constant)
CAGL0E03938g	CAGL0E03938g	postPASA	add UTR (CDS constant)
CAGL0E03960g	CAGL0E03960g	postPASA	add UTR (CDS constant)
CAGL0E03982g	CAGL0E03982g	postPASA	add UTR (CDS constant)
CAGL0E04004g	CAGL0E04004g	postPASA	add UTR (CDS constant)
CAGL0E04026g	CAGL0E04026g	postPASA	add UTR (CDS constant)
CAGL0E04048g	CAGL0E04048g	postPASA	add UTR (CDS constant)
CAGL0E04070g	CAGL0E04070g	AugRNA	add UTR (CDS constant)
CAGL0E04092g	CAGL0E04092g	postPASA	add UTR (CDS constant)
CAGL0E04114g	CAGL0E04114g	postPASA	add UTR (CDS constant)
CAGL0E04136g	CAGL0E04136g	postPASA	add UTR (CDS constant)
CAGL0E04158g	CAGL0E04158g	postPASA	add UTR (CDS constant)
CAGL0E04180g	CAGL0E04180g	postPASA	add UTR (CDS constant)
CAGL0E04224g	CAGL0E04224g	postPASA	add UTR (CDS constant)
CAGL0E04246g	CAGL0E04246g	postPASA	add UTR (CDS constant)
CAGL0E04268g	CAGL0E04268g	postPASA	add UTR (CDS constant)
CAGL0E04290g	CAGL0E04290g	postPASA	add UTR (CDS constant)
CAGL0E04312g	CAGL0E04312g	postPASA	add UTR (CDS constant)
CAGL0E04334g	CAGL0E04334g	postPASA	add UTR (CDS constant)
CAGL0E04356g	CAGL0E04356g	postPASA	add UTR (CDS constant)
CAGL0E04378g	CAGL0E04378g	postPASA	add UTR (CDS constant)
CAGL0E04400g	CAGL0E04400g	postPASA	add UTR (CDS constant)
CAGL0E04422g	CAGL0E04422g	postPASA	add UTR (CDS constant)
CAGL0E04444g	CAGL0E04444g	postPASA	add UTR (CDS constant)
CAGL0E04466g	CAGL0E04466g	postPASA	add UTR (CDS constant)
CAGL0E04488g	CAGL0E04488g	postPASA	add UTR (CDS constant)
CAGL0E04510g	CAGL0E04510g	postPASA	add UTR (CDS constant)
CAGL0E04532g	CAGL0E04532g	postPASA	add UTR (CDS constant)
CAGL0E04548g	CAGL0E04548g	postPASA	add UTR (CDS constant)
CAGL0E04554g	CAGL0E04554g	postPASA	add UTR (CDS constant)
CAGL0E04576g	CAGL0E04576g	postPASA	add UTR (CDS constant)
CAGL0E04598g	CAGL0E04598g	postPASA	add UTR (CDS constant)
CAGL0E04620g	CAGL0E04620g	postPASA	add UTR (CDS constant)
CAGL0E04642g	CAGL0E04642g	postPASA	prolonged
CAGL0E04664g	CAGL0E04664g	postPASA	add UTR (CDS constant)
CAGL0E04686g	CAGL0E04686g	postPASA	add UTR (CDS constant)
CAGL0E04708g	CAGL0E04708g	postPASA	add UTR (CDS constant)
CAGL0E04752g	CAGL0E04752g	postPASA	add UTR (CDS constant)
CAGL0E04774g	CAGL0E04774g	AugRNA	add UTR (CDS constant)
CAGL0E04796g	CAGL0E04796g	postPASA	add UTR (CDS constant)
CAGL0E04818g	CAGL0E04818g	postPASA	add UTR (CDS constant)
CAGL0E04840g	CAGL0E04840g	postPASA	add UTR (CDS constant)
CAGL0E04862g	CAGL0E04862g	postPASA	add UTR (CDS constant)
CAGL0E04884g	CAGL0E04884g	postPASA	prolonged
CAGL0E04906g	CAGL0E04906g	AugRNA	add UTR (CDS constant)
CAGL0E04928g	CAGL0E04928g	postPASA	add UTR (CDS constant)
CAGL0E04950g	CAGL0E04950g	postPASA	add UTR (CDS constant)
CAGL0E04972g	CAGL0E04972g	postPASA	add UTR (CDS constant)
CAGL0E04994g	CAGL0E04994g	postPASA	add UTR (CDS constant)
CAGL0E05016g	CAGL0E05016g	postPASA	add UTR (CDS constant)
CAGL0E05038g	CAGL0E05038g	postPASA	add UTR (CDS constant)
CAGL0E05060g	CAGL0E05060g	postPASA	add UTR (CDS constant)
CAGL0E05082g	CAGL0E05082g	postPASA	add UTR (CDS constant)
CAGL0E05104g	CAGL0E05104g	postPASA	add UTR (CDS constant)
CAGL0E05126g	CAGL0E05126g	postPASA	add UTR (CDS constant)
CAGL0E05148g	CAGL0E05148g	postPASA	add UTR (CDS constant)
CAGL0E05170g	CAGL0E05170g	postPASA	add UTR (CDS constant)
CAGL0E05192g	CAGL0E05192g	postPASA	add UTR (CDS constant)
CAGL0E05214g	CAGL0E05214g	postPASA	add UTR (CDS constant)
CAGL0E05236g	CAGL0E05236g	postPASA	add UTR (CDS constant)
CAGL0E05258g	CAGL0E05258g	postPASA	add UTR (CDS constant)
CAGL0E05280g	CAGL0E05280g	postPASA	add UTR (CDS constant)
CAGL0E05302g	CAGL0E05302g	postPASA	add UTR (CDS constant)
CAGL0E05324g	CAGL0E05324g	postPASA	add UTR (CDS constant)
CAGL0E05346g	CAGL0E05346g	postPASA	add UTR (CDS constant)
CAGL0E05368g	CAGL0E05368g	postPASA	add UTR (CDS constant)
CAGL0E05390g	CAGL0E05390g	postPASA	add UTR (CDS constant)
CAGL0E05412g	CAGL0E05412g	postPASA	add UTR (CDS constant)
CAGL0E05434g	CAGL0E05434g	postPASA	add UTR (CDS constant)
CAGL0E05456g	CAGL0E05456g	postPASA	add UTR (CDS constant)
CAGL0E05478g	CAGL0E05478g	postPASA	add UTR (CDS constant)
CAGL0E05500g	CAGL0E05500g	postPASA	add UTR (CDS constant)
CAGL0E05522g	CAGL0E05522g	postPASA	add UTR (CDS constant)
CAGL0E05566g	CAGL0E05566g	postPASA	add UTR (CDS constant)
CAGL0E05588g	CAGL0E05588g	postPASA	add UTR (CDS constant)
CAGL0E05610g	CAGL0E05610g	postPASA	add UTR (CDS constant)
CAGL0E05632g	CAGL0E05632g	postPASA	add UTR (CDS constant)
CAGL0E05654g	CAGL0E05654g	postPASA	add UTR (CDS constant)
CAGL0E05676g	CAGL0E05676g	postPASA	add UTR (CDS constant)
CAGL0E05698g	CAGL0E05698g	postPASA	add UTR (CDS constant)
CAGL0E05720g	CAGL0E05720g	postPASA	add UTR (CDS constant)
CAGL0E05742g	CAGL0E05742g	postPASA	add UTR (CDS constant)
CAGL0E05764g	CAGL0E05764g	postPASA	add UTR (CDS constant)
CAGL0E05786g	CAGL0E05786g	postPASA	add UTR (CDS constant)
CAGL0E05808g	CAGL0E05808g	postPASA	add UTR (CDS constant)
CAGL0E05830g	CAGL0E05830g	postPASA	add UTR (CDS constant)
CAGL0E05874g	CAGL0E05874g	postPASA	add UTR (CDS constant)
CAGL0E05896g	CAGL0E05896g	postPASA	add UTR (CDS constant)
CAGL0E05918g	CAGL0E05918g	postPASA	add UTR (CDS constant)
CAGL0E05940g	CAGL0E05940g	postPASA	add UTR (CDS constant)
CAGL0E05962g	CAGL0E05962g	postPASA	add UTR (CDS constant)
CAGL0E05984g	CAGL0E05984g	postPASA	add UTR (CDS constant)
CAGL0E06006g	CAGL0E06006g	postPASA	add UTR (CDS constant)
CAGL0E06028g	CAGL0E06028g	postPASA	add UTR (CDS constant)
CAGL0E06050g	CAGL0E06050g	postPASA	add UTR (CDS constant)
CAGL0E06072g	CAGL0E06072g	postPASA	add UTR (CDS constant)
CAGL0E06094g	CAGL0E06094g	GCDB	not changed	not found by any tool, ambigious
CAGL0E06116g	CAGL0E06116g	postPASA	add UTR (CDS constant)
CAGL0E06138g	CAGL0E06138g	postPASA	add UTR (CDS constant)
CAGL0E06160g	CAGL0E06160g	postPASA	add UTR (CDS constant)
CAGL0E06182g	CAGL0E06182g	postPASA	add UTR (CDS constant)
CAGL0E06204g	CAGL0E06204g	postPASA	add UTR (CDS constant)
CAGL0E06226g	CAGL0E06226g	postPASA	add UTR (CDS constant)
CAGL0E06248g	CAGL0E06248g	postPASA	add UTR (CDS constant)
CAGL0E06270g	CAGL0E06270g	postPASA	add UTR (CDS constant)
CAGL0E06292g	CAGL0E06292g	postPASA	add UTR (CDS constant)
CAGL0E06314g	CAGL0E06314g	postPASA	add UTR (CDS constant)
CAGL0E06336g	CAGL0E06336g	postPASA	add UTR (CDS constant)
CAGL0E06358g	CAGL0E06358g	postPASA	add UTR (CDS constant)
CAGL0E06380g	CAGL0E06380g	postPASA	add UTR (CDS constant)
CAGL0E06402g	CAGL0E06402g	GCDB	not changed	not found by any tool, ambigious
CAGL0E06424g	CAGL0E06424g	postPASA	add UTR (CDS constant)
CAGL0E06446g	CAGL0E06446g	postPASA	add UTR (CDS constant)
CAGL0E06468g	CAGL0E06468g	postPASA	add UTR (CDS constant)
CAGL0E06490g	CAGL0E06490g	postPASA	add UTR (CDS constant)
CAGL0E06512g	CAGL0E06512g	postPASA	add UTR (CDS constant)
CAGL0E06534g	CAGL0E06534g	postPASA	add UTR (CDS constant)
CAGL0E06556g	CAGL0E06556g	postPASA	add UTR (CDS constant)
CAGL0E06600g	CAGL0E06600g	postPASA	add UTR (CDS constant)
CAGL0E06644g	CAGL0E06644g	postPASA	add UTR (CDS constant)
CAGL0E06666g	CAGL0E06666g	postPASA	add UTR (CDS constant)
CAGL0E06688g	CAGL0E06688g	postPASA	add UTR (CDS constant)
CAGL0F00110g	CAGL0F00110g.1		split	CGDB: pseudogene,adhesin-like, GPI-anchor; 21.1% identity to middle of pseudogene		21.1% identity to middle of pseudogene
CAGL0F00110g	CAGL0F00110g.2	postPASA	new from splitted	CGDB: pseudogene,adhesin-like, GPI-anchor; 23% identity to middle of pseudogene; pValue = 3.477956e-0 GPI anchor big-PI Fungal Predictor		23% identiy to middle of protein	PValue = 3.477956e-0 GPI anchor big-PI Fungal Predictor
CAGL0F00187g	CAGL0F00187g	postPASA	add UTR (CDS constant)
CAGL0F00209g	CAGL0F00209g	postPASA	add UTR (CDS constant)
CAGL0F00231g	CAGL0F00231g	postPASA	add UTR (CDS constant)
CAGL0F00253g	CAGL0F00253g	postPASA	add UTR (CDS constant)
CAGL0F00275g	CAGL0F00275g	postPASA	add UTR (CDS constant)
CAGL0F00297g	CAGL0F00297g	postPASA	add UTR (CDS constant)
CAGL0F00319g	CAGL0F00319g	postPASA	add UTR (CDS constant)
CAGL0F00341g	CAGL0F00341g	postPASA	add UTR (CDS constant)
CAGL0F00363g	CAGL0F00363g	postPASA	add UTR (CDS constant)
CAGL0F00407g	CAGL0F00407g	postPASA	add UTR (CDS constant)
CAGL0F00429g	CAGL0F00429g	postPASA	add UTR (CDS constant)
CAGL0F00451g	CAGL0F00451g	postPASA	add UTR (CDS constant)
CAGL0F00473g	CAGL0F00473g	postPASA	add UTR (CDS constant)
CAGL0F00495g	CAGL0F00495g	postPASA	prolonged
CAGL0F00517g	CAGL0F00517g	postPASA	add UTR (CDS constant)
CAGL0F00539g	CAGL0F00539g	postPASA	add UTR (CDS constant)
CAGL0F00561g	CAGL0F00561g	postPASA	add UTR (CDS constant)
CAGL0F00583g	CAGL0F00583g	postPASA	add UTR (CDS constant)
CAGL0F00605g	CAGL0F00605g	postPASA	add UTR (CDS constant)
CAGL0F00627g	CAGL0F00627g	postPASA	add UTR (CDS constant)
CAGL0F00649g	CAGL0F00649g	postPASA	add UTR (CDS constant)
CAGL0F00671g	CAGL0F00671g	AugRNA	add UTR (CDS constant)
CAGL0F00693g	CAGL0F00693g	postPASA	add UTR (CDS constant)
CAGL0F00715g	CAGL0F00715g	postPASA	add UTR (CDS constant)
CAGL0F00737g	CAGL0F00737g	postPASA	add UTR (CDS constant)
CAGL0F00759g	CAGL0F00759g	postPASA	add UTR (CDS constant)
CAGL0F00803g	CAGL0F00803g	postPASA	add UTR (CDS constant)
CAGL0F00825g	CAGL0F00825g	postPASA	add UTR (CDS constant)
CAGL0F00869g	CAGL0F00869g	postPASA	add UTR (CDS constant)
CAGL0F00891g	CAGL0F00891g	AugRNA	prolonged	unclear
CAGL0F00913g	CAGL0F00913g	postPASA	add UTR (CDS constant)
CAGL0F00935g	CAGL0F00935g	postPASA	add UTR (CDS constant)
CAGL0F00957g	CAGL0F00957g	postPASA	add UTR (CDS constant)
CAGL0F00979g	CAGL0F00979g	postPASA	add UTR (CDS constant)
CAGL0F01001g	CAGL0F01001g	postPASA	add UTR (CDS constant)
CAGL0F01023g	CAGL0F01023g	postPASA	add UTR (CDS constant)
CAGL0F01045g	CAGL0F01045g	postPASA	add UTR (CDS constant)
CAGL0F01089g	CAGL0F01089g	postPASA	add UTR (CDS constant)
CAGL0F01111g	CAGL0F01111g	postPASA	add UTR (CDS constant)
CAGL0F01133g	CAGL0F01133g	postPASA	add UTR (CDS constant)
CAGL0F01155g	CAGL0F01155g	postPASA	add UTR (CDS constant)
CAGL0F01177g	CAGL0F01177g	postPASA	add UTR (CDS constant)
CAGL0F01199g	CAGL0F01199g	postPASA	add UTR (CDS constant)
CAGL0F01221g	CAGL0F01221g	postPASA	add UTR (CDS constant)
CAGL0F01243g	CAGL0F01243g	postPASA	add UTR (CDS constant)
CAGL0F01265g	CAGL0F01265g	postPASA	add UTR (CDS constant)
CAGL0F01287g	CAGL0F01287g	postPASA	add UTR (CDS constant)
CAGL0F01331g	CAGL0F01331g	postPASA	add UTR (CDS constant)
CAGL0F01397g	CAGL0F01397g	postPASA	add UTR (CDS constant)
CAGL0F01419g	CAGL0F01419g	postPASA	add UTR (CDS constant)
CAGL0F01463g	CAGL0F01463g	postPASA	add UTR (CDS constant)
CAGL0F01485g	CAGL0F01485g	postPASA	add UTR (CDS constant)
CAGL0F01507g	CAGL0F01507g	postPASA	add UTR (CDS constant)
CAGL0F01529g	CAGL0F01529g	postPASA	add UTR (CDS constant)
CAGL0F01551g	CAGL0F01551g	postPASA	add UTR (CDS constant)
CAGL0F01573g	CAGL0F01573g	postPASA	add UTR (CDS constant)
CAGL0F01595g	CAGL0F01595g	postPASA	add UTR (CDS constant)
CAGL0F01617g	CAGL0F01617g	postPASA	add UTR (CDS constant)
CAGL0F01639g	CAGL0F01639g	postPASA	add UTR (CDS constant)
CAGL0F01661g	CAGL0F01661g	postPASA	add UTR (CDS constant)
CAGL0F01683g	CAGL0F01683g	postPASA	add UTR (CDS constant)
CAGL0F01705g	CAGL0F01705g	postPASA	add UTR (CDS constant)
CAGL0F01727g	CAGL0F01727g	postPASA	add UTR (CDS constant)
CAGL0F01749g	CAGL0F01749g	postPASA	add UTR (CDS constant)
CAGL0F01771g	CAGL0F01771g	postPASA	add UTR (CDS constant)
CAGL0F01793g	CAGL0F01793g	postPASA	add UTR (CDS constant)
CAGL0F01815g	CAGL0F01815g	postPASA	add UTR (CDS constant)
CAGL0F01837g	CAGL0F01837g	postPASA	add UTR (CDS constant)
CAGL0F01859g	CAGL0F01859g	postPASA	add UTR (CDS constant)
CAGL0F01881g	CAGL0F01881g	postPASA	add UTR (CDS constant)
CAGL0F01903g	CAGL0F01903g	postPASA	add UTR (CDS constant)
CAGL0F01925g	CAGL0F01925g	postPASA	add UTR (CDS constant)
CAGL0F01947g	CAGL0F01947g	postPASA	add UTR (CDS constant)
CAGL0F01969g	CAGL0F01969g	postPASA	add UTR (CDS constant)
CAGL0F01991g	CAGL0F01991g	postPASA	add UTR (CDS constant)
CAGL0F02013g	CAGL0F02013g	postPASA	add UTR (CDS constant)
CAGL0F02035g	CAGL0F02035g	postPASA	add UTR (CDS constant)
CAGL0F02057g	CAGL0F02057g	postPASA	add UTR (CDS constant)
CAGL0F02079g	CAGL0F02079g	postPASA	add UTR (CDS constant)
CAGL0F02101g	CAGL0F02101g	postPASA	add UTR (CDS constant)
CAGL0F02123g	CAGL0F02123g	postPASA	add UTR (CDS constant)
CAGL0F02145g	CAGL0F02145g	postPASA	add UTR (CDS constant)
CAGL0F02167g	CAGL0F02167g	postPASA	add UTR (CDS constant)
CAGL0F02233g	CAGL0F02233g	postPASA	add UTR (CDS constant)
CAGL0F02255g	CAGL0F02255g	postPASA	add UTR (CDS constant)
CAGL0F02277g	CAGL0F02277g	postPASA	add UTR (CDS constant)
CAGL0F02299g	CAGL0F02299g	postPASA	add UTR (CDS constant)
CAGL0F02343g	CAGL0F02343g	postPASA	add UTR (CDS constant)
CAGL0F02365g	CAGL0F02365g	postPASA	add UTR (CDS constant)
CAGL0F02387g	CAGL0F02387g	postPASA	add UTR (CDS constant)
CAGL0F02431g	CAGL0F02431g	postPASA	add UTR (CDS constant)
CAGL0F02453g	CAGL0F02453g	postPASA	add UTR (CDS constant)
CAGL0F02475g	CAGL0F02475g	postPASA	add UTR (CDS constant)
CAGL0F02497g	CAGL0F02497g	postPASA	add UTR (CDS constant)
CAGL0F02513g	CAGL0F02513g	GCDB	not changed	not found by any tool
CAGL0F02519g	CAGL0F02519g	postPASA	add UTR (CDS constant)
CAGL0F02541g	CAGL0F02541g	postPASA	add UTR (CDS constant)
CAGL0F02563g	CAGL0F02563g	postPASA	add UTR (CDS constant)
CAGL0F02585g	CAGL0F02585g	postPASA	add UTR (CDS constant)
CAGL0F02607g	CAGL0F02607g	postPASA	add UTR (CDS constant)
CAGL0F02651g	CAGL0F02651g	postPASA	add UTR (CDS constant)
CAGL0F02673g	CAGL0F02673g	postPASA	add UTR (CDS constant)
CAGL0F02695g	CAGL0F02695g	postPASA	add UTR (CDS constant)
CAGL0F02717g	CAGL0F02717g	postPASA	add UTR (CDS constant)
CAGL0F02739g	CAGL0F02739g	postPASA	add UTR (CDS constant)
CAGL0F02761g	CAGL0F02761g	postPASA	add UTR (CDS constant)
CAGL0F02783g	CAGL0F02783g	postPASA	add UTR (CDS constant)
CAGL0F02805g	CAGL0F02805g	postPASA	add UTR (CDS constant)
CAGL0F02827g	CAGL0F02827g	postPASA	add UTR (CDS constant)
CAGL0F02849g	CAGL0F02849g	postPASA	add UTR (CDS constant)
CAGL0F02871g	CAGL0F02871g	postPASA	add UTR (CDS constant)
CAGL0F02893g	CAGL0F02893g	postPASA	add UTR (CDS constant)
CAGL0F02915g	CAGL0F02915g	postPASA	add UTR (CDS constant)
CAGL0F02937g	CAGL0F02937g	postPASA	add UTR (CDS constant)
CAGL0F02959g	CAGL0F02959g	postPASA	add UTR (CDS constant)
CAGL0F03003g	CAGL0F03003g	postPASA	add UTR (CDS constant)
CAGL0F03025g	CAGL0F03025g	postPASA	add UTR (CDS constant)
CAGL0F03047g	CAGL0F03047g	postPASA	add UTR (CDS constant)
CAGL0F03069g	CAGL0F03069g	postPASA	add UTR (CDS constant)
CAGL0F03091g	CAGL0F03091g	postPASA	add UTR (CDS constant)
CAGL0F03113g	CAGL0F03113g	postPASA	add UTR (CDS constant)
CAGL0F03135g	CAGL0F03135g	postPASA	add UTR (CDS constant)
CAGL0F03157g	CAGL0F03157g	postPASA	add UTR (CDS constant)
CAGL0F03179g	CAGL0F03179g	postPASA	add UTR (CDS constant)
CAGL0F03201g	CAGL0F03201g	postPASA	add UTR (CDS constant)
CAGL0F03223g	CAGL0F03223g	postPASA	add UTR (CDS constant)
CAGL0F03245g	CAGL0F03245g	postPASA	add UTR (CDS constant)
CAGL0F03261g	CAGL0F03261g	postPASA	add UTR (CDS constant)
CAGL0F03267g	CAGL0F03267g	postPASA	add UTR (CDS constant)
CAGL0F03289g	CAGL0F03289g	postPASA	add UTR (CDS constant)
CAGL0F03311g	CAGL0F03311g	postPASA	add UTR (CDS constant)
CAGL0F03333g	CAGL0F03333g	postPASA	add UTR (CDS constant)
CAGL0F03399g	CAGL0F03399g	postPASA	add UTR (CDS constant)
CAGL0F03421g	CAGL0F03421g	postPASA	add UTR (CDS constant)
CAGL0F03443g	CAGL0F03443g	postPASA	add UTR (CDS constant)
CAGL0F03465g	CAGL0F03465g	postPASA	add UTR (CDS constant)
CAGL0F03487g	CAGL0F03487g	postPASA	add UTR (CDS constant)
CAGL0F03531g	CAGL0F03531g	postPASA	add UTR (CDS constant)
CAGL0F03553g	CAGL0F03553g	postPASA	add UTR (CDS constant)
CAGL0F03575g	CAGL0F03575g	postPASA	add UTR (CDS constant)
CAGL0F03597g	CAGL0F03597g	postPASA	add UTR (CDS constant)
CAGL0F03619g	CAGL0F03619g	postPASA	add UTR (CDS constant)
CAGL0F03641g	CAGL0F03641g	postPASA	add UTR (CDS constant)
CAGL0F03663g	CAGL0F03663g	postPASA	add UTR (CDS constant)
CAGL0F03685g	CAGL0F03685g	postPASA	add UTR (CDS constant)
CAGL0F03707g	CAGL0F03707g	postPASA	add UTR (CDS constant)
CAGL0F03729g	CAGL0F03729g	postPASA	add UTR (CDS constant)
CAGL0F03751g	CAGL0F03751g	postPASA	add UTR (CDS constant)
CAGL0F03773g	CAGL0F03773g	postPASA	add UTR (CDS constant)
CAGL0F03795g	CAGL0F03795g	postPASA	add UTR (CDS constant)
CAGL0F03817g	CAGL0F03817g	postPASA	add UTR (CDS constant)
CAGL0F03839g	CAGL0F03839g	postPASA	add UTR (CDS constant)
CAGL0F03861g	CAGL0F03861g	postPASA	add UTR (CDS constant)
CAGL0F03883g	CAGL0F03883g	postPASA	add UTR (CDS constant)
CAGL0F03905g	CAGL0F03905g	postPASA	add UTR (CDS constant)
CAGL0F03927g	CAGL0F03927g	postPASA	add UTR (CDS constant)
CAGL0F03949g	CAGL0F03949g	postPASA	add UTR (CDS constant)
CAGL0F03971g	CAGL0F03971g	postPASA	add UTR (CDS constant)
CAGL0F03993g	CAGL0F03993g	postPASA	add UTR (CDS constant)
CAGL0F04015g	CAGL0F04015g	postPASA	add UTR (CDS constant)
CAGL0F04081g	CAGL0F04081g	postPASA	add UTR (CDS constant)
CAGL0F04103g	CAGL0F04103g	postPASA	add UTR (CDS constant)
CAGL0F04125g	CAGL0F04125g	postPASA	add UTR (CDS constant)
CAGL0F04191g	CAGL0F04191g	postPASA	add UTR (CDS constant)
CAGL0F04213g	CAGL0F04213g	postPASA	add UTR (CDS constant)
CAGL0F04235g	CAGL0F04235g	postPASA	add UTR (CDS constant)
CAGL0F04257g	CAGL0F04257g	postPASA	add UTR (CDS constant)
CAGL0F04279g	CAGL0F04279g	postPASA	add UTR (CDS constant)
CAGL0F04301g	CAGL0F04301g	postPASA	add UTR (CDS constant)
CAGL0F04323g	CAGL0F04323g	postPASA	add UTR (CDS constant)
CAGL0F04345g	CAGL0F04345g	postPASA	add UTR (CDS constant)
CAGL0F04367g	CAGL0F04367g	postPASA	add UTR (CDS constant)
CAGL0F04389g	CAGL0F04389g	postPASA	add UTR (CDS constant)
CAGL0F04411g	CAGL0F04411g	AugRNA	add UTR (CDS constant)
CAGL0F04433g	CAGL0F04433g	postPASA	add UTR (CDS constant)
CAGL0F04455g	CAGL0F04455g	postPASA	add UTR (CDS constant)
CAGL0F04477g	CAGL0F04477g	postPASA	add UTR (CDS constant)
CAGL0F04499g	CAGL0F04499g	postPASA	add UTR (CDS constant)
CAGL0F04521g	CAGL0F04521g	postPASA	add UTR (CDS constant)
CAGL0F04543g	CAGL0F04543g	GCDB	not changed	not found by any tool, ambigious
CAGL0F04565g	CAGL0F04565g	postPASA	add UTR (CDS constant)
CAGL0F04587g	CAGL0F04587g	postPASA	add UTR (CDS constant)
CAGL0F04609g	CAGL0F04609g	postPASA	add UTR (CDS constant)
CAGL0F04631g	CAGL0F04631g	postPASA	add UTR (CDS constant)
CAGL0F04653g	CAGL0F04653g	postPASA	add UTR (CDS constant)
CAGL0F04697g	CAGL0F04697g	postPASA	add UTR (CDS constant)
CAGL0F04719g	CAGL0F04719g	postPASA	add UTR (CDS constant)
CAGL0F04741g	CAGL0F04741g	postPASA	add UTR (CDS constant)
CAGL0F04763g	CAGL0F04763g	postPASA	add UTR (CDS constant)
CAGL0F04785g	CAGL0F04785g	postPASA	prolonged
CAGL0F04807g	CAGL0F04807g	postPASA	add UTR (CDS constant)
CAGL0F04829g	CAGL0F04829g	postPASA	add UTR (CDS constant)
CAGL0F04851g	CAGL0F04851g	postPASA	add UTR (CDS constant)
CAGL0F04873g	CAGL0F04873g	postPASA	add UTR (CDS constant)
CAGL0F04895g	CAGL0F04895g	postPASA	add UTR (CDS constant)
CAGL0F04917g	CAGL0F04917g	postPASA	add UTR (CDS constant)
CAGL0F04939g	CAGL0F04939g	postPASA	add UTR (CDS constant)
CAGL0F04961g	CAGL0F04961g	postPASA	add UTR (CDS constant)
CAGL0F04983g	CAGL0F04983g	postPASA	add UTR (CDS constant)
CAGL0F05005g	CAGL0F05005g	postPASA	add UTR (CDS constant)
CAGL0F05027g	CAGL0F05027g	postPASA	add UTR (CDS constant)
CAGL0F05049g	CAGL0F05049g	postPASA	add UTR (CDS constant)
CAGL0F05071g	CAGL0F05071g	postPASA	add UTR (CDS constant)
CAGL0F05093g	CAGL0F05093g	postPASA	add UTR (CDS constant)
CAGL0F05115g	CAGL0F05115g	postPASA	add UTR (CDS constant)
CAGL0F05137g	CAGL0F05137g	postPASA	add UTR (CDS constant)
CAGL0F05159g	CAGL0F05159g	postPASA	add UTR (CDS constant)
CAGL0F05181g	CAGL0F05181g	postPASA	add UTR (CDS constant)
CAGL0F05203g	CAGL0F05203g	postPASA	add UTR (CDS constant)
CAGL0F05225g	CAGL0F05225g	postPASA	add UTR (CDS constant)
CAGL0F05247g	CAGL0F05247g	postPASA	add UTR (CDS constant)
CAGL0F05269g	CAGL0F05269g	postPASA	add UTR (CDS constant)
CAGL0F05329g	CAGL0F05329g	postPASA	add UTR (CDS constant)
CAGL0F05335g	CAGL0F05335g	postPASA	add UTR (CDS constant)
CAGL0F05357g	CAGL0F05357g	postPASA	add UTR (CDS constant)
CAGL0F05379g	CAGL0F05379g	postPASA	add UTR (CDS constant)
CAGL0F05401g	CAGL0F05401g	postPASA	add UTR (CDS constant)
CAGL0F05423g	CAGL0F05423g	postPASA	add UTR (CDS constant)
CAGL0F05445g	CAGL0F05445g	postPASA	add UTR (CDS constant)
CAGL0F05467g	CAGL0F05467g	postPASA	add UTR (CDS constant)
CAGL0F05489g	CAGL0F05489g	postPASA	add UTR (CDS constant)
CAGL0F05511g	CAGL0F05511g	postPASA	add UTR (CDS constant)
CAGL0F05533g	CAGL0F05533g	postPASA	add UTR (CDS constant)
CAGL0F05555g	CAGL0F05555g	postPASA	add UTR (CDS constant)
CAGL0F05577g	CAGL0F05577g	postPASA	add UTR (CDS constant)
CAGL0F05599g	CAGL0F05599g	postPASA	add UTR (CDS constant)
CAGL0F05621g	CAGL0F05621g	postPASA	add UTR (CDS constant)
CAGL0F05643g	CAGL0F05643g	postPASA	add UTR (CDS constant)
CAGL0F05665g	CAGL0F05665g	AugRNA	add UTR (CDS constant)
CAGL0F05687g	CAGL0F05687g	postPASA	add UTR (CDS constant)
CAGL0F05709g	CAGL0F05709g	postPASA	add UTR (CDS constant)
CAGL0F05731g	CAGL0F05731g	postPASA	add UTR (CDS constant)
CAGL0F05753g	CAGL0F05753g	postPASA	add UTR (CDS constant)
CAGL0F05775g	CAGL0F05775g	postPASA	add UTR (CDS constant)
CAGL0F05797g	CAGL0F05797g	postPASA	add UTR (CDS constant)
CAGL0F05819g	CAGL0F05819g	postPASA	add UTR (CDS constant)
CAGL0F05841g	CAGL0F05841g	postPASA	add UTR (CDS constant)
CAGL0F05863g	CAGL0F05863g	postPASA	add UTR (CDS constant)
CAGL0F05885g	CAGL0F05885g	postPASA	add UTR (CDS constant)
CAGL0F05907g	CAGL0F05907g	postPASA	add UTR (CDS constant)
CAGL0F05929g	CAGL0F05929g	postPASA	add UTR (CDS constant)
CAGL0F05951g	CAGL0F05951g	AugRNA	add UTR (CDS constant)
CAGL0F05973g	CAGL0F05973g	postPASA	add UTR (CDS constant)
CAGL0F05995g	CAGL0F05995g	postPASA	add UTR (CDS constant)
CAGL0F06017g	CAGL0F06017g	postPASA	add UTR (CDS constant)
CAGL0F06039g	CAGL0F06039g	postPASA	add UTR (CDS constant)
CAGL0F06061g	CAGL0F06061g	postPASA	add UTR (CDS constant)
CAGL0F06127g	CAGL0F06127g	postPASA	add UTR (CDS constant)
CAGL0F06149g	CAGL0F06149g	postPASA	add UTR (CDS constant)
CAGL0F06171g	CAGL0F06171g	postPASA	add UTR (CDS constant)
CAGL0F06215g	CAGL0F06215g	postPASA	add UTR (CDS constant)
CAGL0F06237g	CAGL0F06237g	postPASA	add UTR (CDS constant)
CAGL0F06259g	CAGL0F06259g	postPASA	add UTR (CDS constant)
CAGL0F06325g	CAGL0F06325g	postPASA	add UTR (CDS constant)
CAGL0F06347g	CAGL0F06347g	postPASA	add UTR (CDS constant)
CAGL0F06369g	CAGL0F06369g	postPASA	add UTR (CDS constant)
CAGL0F06391g	CAGL0F06391g	postPASA	add UTR (CDS constant)
CAGL0F06413g	CAGL0F06413g	postPASA	add UTR (CDS constant)
CAGL0F06435g	CAGL0F06435g	postPASA	add UTR (CDS constant)
CAGL0F06457g	CAGL0F06457g	postPASA	add UTR (CDS constant)
CAGL0F06479g	CAGL0F06479g	postPASA	add UTR (CDS constant)
CAGL0F06501g	CAGL0F06501g	postPASA	prolonged	unclear
CAGL0F06523g	CAGL0F06523g	postPASA	add UTR (CDS constant)
CAGL0F06545g	CAGL0F06545g	postPASA	add UTR (CDS constant)
CAGL0F06567g	CAGL0F06567g	postPASA	add UTR (CDS constant)
CAGL0F06589g	CAGL0F06589g	postPASA	add UTR (CDS constant)
CAGL0F06611g	CAGL0F06611g	postPASA	add UTR (CDS constant)
CAGL0F06633g	CAGL0F06633g	postPASA	add UTR (CDS constant)
CAGL0F06655g	CAGL0F06655g	postPASA	add UTR (CDS constant)
CAGL0F06677g	CAGL0F06677g	postPASA	add UTR (CDS constant)
CAGL0F06693g	CAGL0F06693g	postPASA	add UTR (CDS constant)
CAGL0F06699g	CAGL0F06699g	postPASA	add UTR (CDS constant)
CAGL0F06721g	CAGL0F06721g	postPASA	add UTR (CDS constant)
CAGL0F06743g	CAGL0F06743g	postPASA	add UTR (CDS constant)
CAGL0F06765g	CAGL0F06765g	postPASA	add UTR (CDS constant)
CAGL0F06787g	CAGL0F06787g	postPASA	add UTR (CDS constant)
CAGL0F06809g	CAGL0F06809g	postPASA	add UTR (CDS constant)
CAGL0F06831g	CAGL0F06831g	postPASA	prolonged	unclear
CAGL0F06853g	CAGL0F06853g	postPASA	add UTR (CDS constant)
CAGL0F06875g	CAGL0F06875g	postPASA	add UTR (CDS constant)
CAGL0F06897g	CAGL0F06897g	postPASA	add UTR (CDS constant)
CAGL0F06919g	CAGL0F06919g	postPASA	add UTR (CDS constant)
CAGL0F06941g	CAGL0F06941g	postPASA	add UTR (CDS constant)
CAGL0F06963g	CAGL0F06963g	postPASA	add UTR (CDS constant)
CAGL0F06985g	CAGL0F06985g	postPASA	add UTR (CDS constant)
CAGL0F07007g	CAGL0F07007g	postPASA	add UTR (CDS constant)
CAGL0F07029g	CAGL0F07029g	postPASA	add UTR (CDS constant)
CAGL0F07051g	CAGL0F07051g	postPASA	add UTR (CDS constant)
CAGL0F07073g	CAGL0F07073g	postPASA	add UTR (CDS constant)
CAGL0F07095g	CAGL0F07095g	postPASA	add UTR (CDS constant)
CAGL0F07117g	CAGL0F07117g	postPASA	add UTR (CDS constant)
CAGL0F07139g	CAGL0F07139g	postPASA	add UTR (CDS constant)
CAGL0F07161g	CAGL0F07161g_CAGL0F07183g	postPASA	intron added,merged
CAGL0F07183g	CAGL0F07161g_CAGL0F07183g	postPASA	intron added,merged
CAGL0F07249g	CAGL0F07249g	postPASA	add UTR (CDS constant)
CAGL0F07271g	CAGL0F07271g	postPASA	add UTR (CDS constant)
CAGL0F07293g	CAGL0F07293g	postPASA	prolonged
CAGL0F07315g	CAGL0F07315g	postPASA	add UTR (CDS constant)
CAGL0F07337g	CAGL0F07337g	postPASA	add UTR (CDS constant)
CAGL0F07359g	CAGL0F07359g	postPASA	add UTR (CDS constant)
CAGL0F07381g	CAGL0F07381g	postPASA	add UTR (CDS constant)
CAGL0F07403g	CAGL0F07403g	postPASA	add UTR (CDS constant)
CAGL0F07425g	CAGL0F07425g	postPASA	add UTR (CDS constant)
CAGL0F07447g	CAGL0F07447g	postPASA	add UTR (CDS constant)
CAGL0F07469g	CAGL0F07469g	postPASA	add UTR (CDS constant)
CAGL0F07491g	CAGL0F07491g	postPASA	add UTR (CDS constant)
CAGL0F07513g	CAGL0F07513g	postPASA	prolonged
CAGL0F07535g	CAGL0F07535g	postPASA	add UTR (CDS constant)
CAGL0F07557g	CAGL0F07557g	postPASA	add UTR (CDS constant)
CAGL0F07579g	CAGL0F07579g	postPASA	add UTR (CDS constant)
CAGL0F07601g	CAGL0F07601g	postPASA	add UTR (CDS constant)
CAGL0F07623g	CAGL0F07623g	postPASA	add UTR (CDS constant)
CAGL0F07645g	CAGL0F07645g	postPASA	add UTR (CDS constant)
CAGL0F07667g	CAGL0F07667g	postPASA	prolonged
CAGL0F07689g	CAGL0F07689g	postPASA	add UTR (CDS constant)
CAGL0F07711g	CAGL0F07711g	postPASA	add UTR (CDS constant)
CAGL0F07733g	CAGL0F07733g	postPASA	add UTR (CDS constant)
CAGL0F07755g	CAGL0F07755g	postPASA	add UTR (CDS constant)
CAGL0F07777g	CAGL0F07777g	postPASA	add UTR (CDS constant)
CAGL0F07799g	CAGL0F07799g	postPASA	add UTR (CDS constant)
CAGL0F07821g	CAGL0F07821g	postPASA	add UTR (CDS constant)
CAGL0F07843g	CAGL0F07843g	postPASA	add UTR (CDS constant)
CAGL0F07865g	CAGL0F07865g	postPASA	add UTR (CDS constant)
CAGL0F07887g	CAGL0F07887g	postPASA	add UTR (CDS constant)
CAGL0F07909g	CAGL0F07909g	postPASA	add UTR (CDS constant)
CAGL0F07931g	CAGL0F07931g	postPASA	add UTR (CDS constant)
CAGL0F07953g	CAGL0F07953g	AugRNA	add UTR (CDS constant)
CAGL0F07975g	CAGL0F07975g	postPASA	add UTR (CDS constant)
CAGL0F07997g	CAGL0F07997g	postPASA	add UTR (CDS constant)
CAGL0F08019g	CAGL0F08019g	postPASA	add UTR (CDS constant)
CAGL0F08041g	CAGL0F08041g	postPASA	add UTR (CDS constant)
CAGL0F08063g	CAGL0F08063g	postPASA	add UTR (CDS constant)
CAGL0F08085g	CAGL0F08085g	postPASA	add UTR (CDS constant)
CAGL0F08107g	CAGL0F08107g	postPASA	add UTR (CDS constant)
CAGL0F08129g	CAGL0F08129g	postPASA	add UTR (CDS constant)
CAGL0F08151g	CAGL0F08151g	postPASA	add UTR (CDS constant)
CAGL0F08173g	CAGL0F08173g	postPASA	add UTR (CDS constant)
CAGL0F08195g	CAGL0F08195g	postPASA	add UTR (CDS constant)
CAGL0F08217g	CAGL0F08217g	postPASA	add UTR (CDS constant)
CAGL0F08239g	CAGL0F08239g	postPASA	add UTR (CDS constant)
CAGL0F08261g	CAGL0F08261g	postPASA	add UTR (CDS constant)
CAGL0F08283g	CAGL0F08283g	postPASA	add UTR (CDS constant)
CAGL0F08305g	CAGL0F08305g	postPASA	add UTR (CDS constant)
CAGL0F08327g	CAGL0F08327g	postPASA	add UTR (CDS constant)
CAGL0F08371g	CAGL0F08371g	postPASA	add UTR (CDS constant)
CAGL0F08393g	CAGL0F08393g	postPASA	add UTR (CDS constant)
CAGL0F08415g	CAGL0F08415g	postPASA	add UTR (CDS constant)
CAGL0F08437g	CAGL0F08437g	postPASA	add UTR (CDS constant)
CAGL0F08459g	CAGL0F08459g	postPASA	add UTR (CDS constant)
CAGL0F08481g	CAGL0F08481g	postPASA	add UTR (CDS constant)
CAGL0F08503g	CAGL0F08503g	postPASA	add UTR (CDS constant)
CAGL0F08525g	CAGL0F08525g	postPASA	intron added	alt. splicing possible
CAGL0F08547g	CAGL0F08547g	postPASA	add UTR (CDS constant)
CAGL0F08569g	CAGL0F08569g	postPASA	add UTR (CDS constant)
CAGL0F08591g	CAGL0F08591g	postPASA	add UTR (CDS constant)
CAGL0F08613g	CAGL0F08613g	postPASA	add UTR (CDS constant)
CAGL0F08635g	CAGL0F08635g	postPASA	add UTR (CDS constant)
CAGL0F08657g	CAGL0F08657g	postPASA	add UTR (CDS constant)
CAGL0F08679g	CAGL0F08679g	postPASA	add UTR (CDS constant)
CAGL0F08701g	CAGL0F08701g	postPASA	add UTR (CDS constant)
CAGL0F08723g	CAGL0F08723g	postPASA	add UTR (CDS constant)
CAGL0F08745g	CAGL0F08745g	postPASA	add UTR (CDS constant)
CAGL0F08767g	CAGL0F08767g	GCDB	not changed	not found by any tool, ambigious
CAGL0F08789g	CAGL0F08789g	postPASA	add UTR (CDS constant)
CAGL0F08811g	CAGL0F08811g	postPASA	add UTR (CDS constant)
CAGL0F08833g	CAGL0F08833g	postPASA	add UTR (CDS constant)
CAGL0F08855g	CAGL0F08855g	postPASA	add UTR (CDS constant)
CAGL0F08877g	CAGL0F08877g	postPASA	add UTR (CDS constant)
CAGL0F08943g	CAGL0F08943g	postPASA	add UTR (CDS constant)
CAGL0F08965g	CAGL0F08965g	postPASA	add UTR (CDS constant)
CAGL0F08987g	CAGL0F08987g	postPASA	add UTR (CDS constant)
CAGL0F09009g	CAGL0F09009g	postPASA	add UTR (CDS constant)
CAGL0F09031g	CAGL0F09031g	AugRNA	add UTR (CDS constant)	alt. splicing possible
CAGL0F09053g	CAGL0F09053g	postPASA	add UTR (CDS constant)
CAGL0F09075g	CAGL0F09075g	postPASA	add UTR (CDS constant)
CAGL0F09097g	CAGL0F09097g	postPASA	add UTR (CDS constant)
CAGL0F09119g	CAGL0F09119g	postPASA	add UTR (CDS constant)
CAGL0F09141g	CAGL0F09141g	GCDB	not changed	not found by any tool, ambigious
CAGL0F09163g	CAGL0F09163g	postPASA	add UTR (CDS constant)
CAGL0F09185g	CAGL0F09185g	postPASA	add UTR (CDS constant)
CAGL0F09207g	CAGL0F09207g	postPASA	add UTR (CDS constant)
CAGL0F09229g	CAGL0F09229g	postPASA	add UTR (CDS constant)
CAGL0F09273g	CAGL0F09273g	postPASA	add UTR (CDS constant)
CAGL0G00110g	CAGL0G00110g.1		split	CGDB: pseudogene,adhesin, GPI-anchor;100% identical to Nterminal part of pseudogene
CAGL0G00110g	CAGL0G00110g.2	postPASA	new from splitted	CGDB: pseudogene,adhesin, GPI-anchor;100% identical to Cterminal part of pseudogene;pValue = 4.137744e-05 GPI anchor big-PI Fungal Predictor
CAGL0G00154g	CAGL0G00154g	postPASA	add UTR (CDS constant)
CAGL0G00176g	CAGL0G00176g	postPASA	add UTR (CDS constant)
CAGL0G00220g	CAGL0G00220g	postPASA	add UTR (CDS constant)
CAGL0G00242g	CAGL0G00242g	postPASA	add UTR (CDS constant)
CAGL0G00264g	CAGL0G00264g	postPASA	add UTR (CDS constant)
CAGL0G00286g	CAGL0G00286g	postPASA	add UTR (CDS constant)
CAGL0G00308g	CAGL0G00308g	postPASA	add UTR (CDS constant)
CAGL0G00330g	CAGL0G00330g	postPASA	add UTR (CDS constant)
CAGL0G00352g	CAGL0G00352g	postPASA	add UTR (CDS constant)
CAGL0G00374g	CAGL0G00374g	postPASA	add UTR (CDS constant)
CAGL0G00396g	CAGL0G00396g	postPASA	add UTR (CDS constant)
CAGL0G00418g	CAGL0G00418g	postPASA	add UTR (CDS constant)
CAGL0G00440g	CAGL0G00440g	postPASA	add UTR (CDS constant)
CAGL0G00462g	CAGL0G00462g	postPASA	add UTR (CDS constant)
CAGL0G00484g	CAGL0G00484g	postPASA	add UTR (CDS constant)
CAGL0G00506g	CAGL0G00506g	postPASA	add UTR (CDS constant)
CAGL0G00528g	CAGL0G00528g	postPASA	add UTR (CDS constant)
CAGL0G00550g	CAGL0G00550g	postPASA	add UTR (CDS constant)
CAGL0G00594g	CAGL0G00594g	postPASA	add UTR (CDS constant)
CAGL0G00660g	CAGL0G00660g	postPASA	add UTR (CDS constant)
CAGL0G00682g	CAGL0G00682g	postPASA	add UTR (CDS constant)
CAGL0G00704g	CAGL0G00704g	postPASA	add UTR (CDS constant)
CAGL0G00726g	CAGL0G00726g	AugRNA	add UTR (CDS constant)
CAGL0G00748g	CAGL0G00748g	postPASA	add UTR (CDS constant)
CAGL0G00792g	CAGL0G00792g	postPASA	add UTR (CDS constant)
CAGL0G00814g	CAGL0G00814g	postPASA	add UTR (CDS constant)
CAGL0G00836g	CAGL0G00836g	GCDB	not changed	not found by any tool, ambigious
CAGL0G00858g	CAGL0G00858g	postPASA	add UTR (CDS constant)
CAGL0G00902g	CAGL0G00902g	postPASA	add UTR (CDS constant)
CAGL0G00924g	CAGL0G00924g	postPASA	add UTR (CDS constant)
CAGL0G00946g	CAGL0G00946g	postPASA	add UTR (CDS constant)
CAGL0G00968g	CAGL0G00968g	postPASA	add UTR (CDS constant)
CAGL0G00990g	CAGL0G00990g	postPASA	add UTR (CDS constant)
CAGL0G01012g	CAGL0G01012g	postPASA	add UTR (CDS constant)
CAGL0G01034g	CAGL0G01034g	postPASA	add UTR (CDS constant)
CAGL0G01056g	CAGL0G01056g	postPASA	add UTR (CDS constant)
CAGL0G01078g	CAGL0G01078g	postPASA	add UTR (CDS constant)
CAGL0G01100g	CAGL0G01100g	postPASA	add UTR (CDS constant)
CAGL0G01122g	CAGL0G01122g	postPASA	add UTR (CDS constant)
CAGL0G01144g	CAGL0G01144g	postPASA	add UTR (CDS constant)
CAGL0G01166g	CAGL0G01166g	postPASA	add UTR (CDS constant)
CAGL0G01188g	CAGL0G01188g	postPASA	add UTR (CDS constant)
CAGL0G01210g	CAGL0G01210g	postPASA	add UTR (CDS constant)
CAGL0G01232g	CAGL0G01232g	postPASA	add UTR (CDS constant)
CAGL0G01254g	CAGL0G01254g	postPASA	add UTR (CDS constant)
CAGL0G01276g	CAGL0G01276g	AugRNA	add UTR (CDS constant)	alt. splicing possible
CAGL0G01298g	CAGL0G01298g	postPASA	add UTR (CDS constant)
CAGL0G01320g	CAGL0G01320g	postPASA	add UTR (CDS constant)
CAGL0G01342g	CAGL0G01342g	postPASA	add UTR (CDS constant)
CAGL0G01364g	CAGL0G01364g	AugRNA	add UTR (CDS constant)
CAGL0G01386g	CAGL0G01386g	postPASA	add UTR (CDS constant)
CAGL0G01408g	CAGL0G01408g	postPASA	add UTR (CDS constant)
CAGL0G01430g	CAGL0G01430g	postPASA	add UTR (CDS constant)
CAGL0G01452g	CAGL0G01452g	postPASA	add UTR (CDS constant)
CAGL0G01474g	CAGL0G01474g	postPASA	add UTR (CDS constant)
CAGL0G01496g	CAGL0G01496g	postPASA	add UTR (CDS constant)
CAGL0G01540g	CAGL0G01540g	postPASA	add UTR (CDS constant)
CAGL0G01562g	CAGL0G01562g	postPASA	add UTR (CDS constant)
CAGL0G01584g	CAGL0G01584g	postPASA	add UTR (CDS constant)
CAGL0G01606g	CAGL0G01606g	postPASA	add UTR (CDS constant)
CAGL0G01628g	CAGL0G01628g	postPASA	add UTR (CDS constant)
CAGL0G01672g	CAGL0G01672g	postPASA	add UTR (CDS constant)
CAGL0G01694g	CAGL0G01694g	postPASA	add UTR (CDS constant)
CAGL0G01716g	CAGL0G01716g	postPASA	add UTR (CDS constant)
CAGL0G01738g	CAGL0G01738g	postPASA	add UTR (CDS constant)
CAGL0G01760g	CAGL0G01760g	postPASA	add UTR (CDS constant)
CAGL0G01782g	CAGL0G01782g	postPASA	add UTR (CDS constant)
CAGL0G01804g	CAGL0G01804g	postPASA	add UTR (CDS constant)
CAGL0G01826g	CAGL0G01826g	postPASA	add UTR (CDS constant)
CAGL0G01848g	CAGL0G01848g	postPASA	add UTR (CDS constant)
CAGL0G01881g	CAGL0G01881g	postPASA	add UTR (CDS constant)
CAGL0G01892g	CAGL0G01892g	AugRNA	prolonged
CAGL0G01903g	CAGL0G01903g	postPASA	add UTR (CDS constant)
CAGL0G01925g	CAGL0G01925g	postPASA	add UTR (CDS constant)
CAGL0G01947g	CAGL0G01947g	postPASA	add UTR (CDS constant)
CAGL0G01969g	CAGL0G01969g	postPASA	add UTR (CDS constant)
CAGL0G01991g	CAGL0G01991g	postPASA	add UTR (CDS constant)
CAGL0G02013g	CAGL0G02013g	postPASA	add UTR (CDS constant)
CAGL0G02035g	CAGL0G02035g	postPASA	add UTR (CDS constant)
CAGL0G02057g	CAGL0G02057g	postPASA	add UTR (CDS constant)
CAGL0G02079g	CAGL0G02079g	postPASA	add UTR (CDS constant)
CAGL0G02101g	CAGL0G02101g	postPASA	add UTR (CDS constant)
CAGL0G02123g	CAGL0G02123g	postPASA	add UTR (CDS constant)
CAGL0G02145g	CAGL0G02145g	postPASA	add UTR (CDS constant)
CAGL0G02167g	CAGL0G02167g	postPASA	add UTR (CDS constant)
CAGL0G02189g	CAGL0G02189g	postPASA	add UTR (CDS constant)
CAGL0G02211g	CAGL0G02211g	postPASA	add UTR (CDS constant)
CAGL0G02233g	CAGL0G02233g	postPASA	add UTR (CDS constant)
CAGL0G02255g	CAGL0G02255g	postPASA	add UTR (CDS constant)
CAGL0G02277g	CAGL0G02277g	postPASA	add UTR (CDS constant)
CAGL0G02299g	CAGL0G02299g	postPASA	add UTR (CDS constant)
CAGL0G02321g	CAGL0G02321g	postPASA	add UTR (CDS constant)
CAGL0G02343g	CAGL0G02343g	postPASA	add UTR (CDS constant)
CAGL0G02365g	CAGL0G02365g	postPASA	add UTR (CDS constant)
CAGL0G02387g	CAGL0G02387g	postPASA	add UTR (CDS constant)
CAGL0G02409g	CAGL0G02409g	postPASA	add UTR (CDS constant)
CAGL0G02453g	CAGL0G02453g	postPASA	add UTR (CDS constant)
CAGL0G02475g	CAGL0G02475g	CGDB	not changed	alt. splicing possible
CAGL0G02497g	CAGL0G02497g	postPASA	add UTR (CDS constant)
CAGL0G02519g	CAGL0G02519g	postPASA	add UTR (CDS constant)
CAGL0G02535g	CAGL0G02535g	postPASA	add UTR (CDS constant)
CAGL0G02541g	CAGL0G02541g	postPASA	add UTR (CDS constant)
CAGL0G02563g	CAGL0G02563g	postPASA	add UTR (CDS constant)
CAGL0G02585g	CAGL0G02585g	postPASA	add UTR (CDS constant)
CAGL0G02607g	CAGL0G02607g	postPASA	add UTR (CDS constant)
CAGL0G02629g	CAGL0G02629g	postPASA	add UTR (CDS constant)
CAGL0G02651g	CAGL0G02651g	postPASA	add UTR (CDS constant)
CAGL0G02673g	CAGL0G02673g	postPASA	add UTR (CDS constant)
CAGL0G02695g	CAGL0G02695g	postPASA	add UTR (CDS constant)
CAGL0G02717g	CAGL0G02717g	postPASA	add UTR (CDS constant)
CAGL0G02739g	CAGL0G02739g	postPASA	add UTR (CDS constant)
CAGL0G02761g	CAGL0G02761g	postPASA	add UTR (CDS constant)
CAGL0G02783g	CAGL0G02783g	postPASA	add UTR (CDS constant)
CAGL0G02805g	CAGL0G02805g	postPASA	add UTR (CDS constant)
CAGL0G02827g	CAGL0G02827g	postPASA	add UTR (CDS constant)
CAGL0G02849g	CAGL0G02849g	postPASA	add UTR (CDS constant)
CAGL0G02871g	CAGL0G02871g	GCDB	not changed	not found by any tool, expression on opposite strand
CAGL0G02893g	CAGL0G02893g	postPASA	prolonged
CAGL0G02915g	CAGL0G02915g	postPASA	add UTR (CDS constant)
CAGL0G02937g	CAGL0G02937g	postPASA	add UTR (CDS constant)
CAGL0G02959g	CAGL0G02959g	postPASA	add UTR (CDS constant)
CAGL0G03003g	CAGL0G03003g	postPASA	add UTR (CDS constant)
CAGL0G03025g	CAGL0G03025g	postPASA	add UTR (CDS constant)
CAGL0G03047g	CAGL0G03047g	postPASA	add UTR (CDS constant)
CAGL0G03069g	CAGL0G03069g	postPASA	add UTR (CDS constant)
CAGL0G03091g	CAGL0G03091g	postPASA	add UTR (CDS constant)
CAGL0G03113g	CAGL0G03113g	postPASA	add UTR (CDS constant)
CAGL0G03135g	CAGL0G03135g	postPASA	add UTR (CDS constant)
CAGL0G03157g	CAGL0G03157g	postPASA	add UTR (CDS constant)
CAGL0G03179g	CAGL0G03179g	postPASA	add UTR (CDS constant)
CAGL0G03201g	CAGL0G03201g	postPASA	add UTR (CDS constant)
CAGL0G03223g	CAGL0G03223g	postPASA	add UTR (CDS constant)
CAGL0G03245g	CAGL0G03245g	postPASA	add UTR (CDS constant)
CAGL0G03267g	CAGL0G03267g	postPASA	add UTR (CDS constant)
CAGL0G03289g	CAGL0G03289g	postPASA	add UTR (CDS constant)
CAGL0G03311g	CAGL0G03311g	postPASA	add UTR (CDS constant)
CAGL0G03333g	CAGL0G03333g	postPASA	add UTR (CDS constant)
CAGL0G03355g	CAGL0G03355g	postPASA	add UTR (CDS constant)
CAGL0G03377g	CAGL0G03377g	postPASA	add UTR (CDS constant)
CAGL0G03399g	CAGL0G03399g	postPASA	add UTR (CDS constant)
CAGL0G03421g	CAGL0G03421g	postPASA	add UTR (CDS constant)
CAGL0G03443g	CAGL0G03443g	postPASA	add UTR (CDS constant)
CAGL0G03465g	CAGL0G03465g	postPASA	add UTR (CDS constant)
CAGL0G03487g	CAGL0G03487g	postPASA	add UTR (CDS constant)
CAGL0G03509g	CAGL0G03509g	postPASA	add UTR (CDS constant)
CAGL0G03531g	CAGL0G03531g	postPASA	add UTR (CDS constant)
CAGL0G03553g	CAGL0G03553g	postPASA	add UTR (CDS constant)
CAGL0G03575g	CAGL0G03575g	postPASA	add UTR (CDS constant)
CAGL0G03597g	CAGL0G03597g	postPASA	add UTR (CDS constant)
CAGL0G03619g	CAGL0G03619g	postPASA	add UTR (CDS constant)
CAGL0G03641g	CAGL0G03641g	postPASA	add UTR (CDS constant)
CAGL0G03663g	CAGL0G03663g	postPASA	add UTR (CDS constant)
CAGL0G03685g	CAGL0G03685g	postPASA	add UTR (CDS constant)
CAGL0G03707g	CAGL0G03707g	postPASA	add UTR (CDS constant)
CAGL0G03729g	CAGL0G03729g	postPASA	add UTR (CDS constant)
CAGL0G03751g	CAGL0G03751g	postPASA	add UTR (CDS constant)
CAGL0G03773g	CAGL0G03773g	postPASA	add UTR (CDS constant)
CAGL0G03795g	CAGL0G03795g	postPASA	add UTR (CDS constant)
CAGL0G03861g	CAGL0G03861g	postPASA	add UTR (CDS constant)
CAGL0G03883g	CAGL0G03883g	postPASA	add UTR (CDS constant)
CAGL0G03905g	CAGL0G03905g	postPASA	add UTR (CDS constant)
CAGL0G03927g	CAGL0G03927g	postPASA	add UTR (CDS constant)
CAGL0G03949g	CAGL0G03949g	GCDB	not changed	not found by any tool, ambigious
CAGL0G03971g	CAGL0G03971g	postPASA	add UTR (CDS constant)
CAGL0G03993g	CAGL0G03993g	GCDB	not changed	not found by any tool, ambigious
CAGL0G04015g	CAGL0G04015g	postPASA	add UTR (CDS constant)
CAGL0G04037g	CAGL0G04037g	postPASA	add UTR (CDS constant)
CAGL0G04059g	CAGL0G04059g	postPASA	add UTR (CDS constant)
CAGL0G04081g	CAGL0G04081g	postPASA	add UTR (CDS constant)
CAGL0G04103g	CAGL0G04103g	postPASA	add UTR (CDS constant)
CAGL0G04125g	CAGL0G04125g	postPASA	add UTR (CDS constant)
CAGL0G04147g	CAGL0G04147g	postPASA	add UTR (CDS constant)
CAGL0G04169g	CAGL0G04169g	postPASA	add UTR (CDS constant)
CAGL0G04191g	CAGL0G04191g	postPASA	add UTR (CDS constant)
CAGL0G04213g	CAGL0G04213g	AugRNA	prolonged
CAGL0G04279g	CAGL0G04279g	postPASA	add UTR (CDS constant)
CAGL0G04345g	CAGL0G04345g	postPASA	add UTR (CDS constant)
CAGL0G04367g	CAGL0G04367g	postPASA	add UTR (CDS constant)
CAGL0G04389g	CAGL0G04389g	postPASA	add UTR (CDS constant)
CAGL0G04411g	CAGL0G04411g	postPASA	add UTR (CDS constant)
CAGL0G04433g	CAGL0G04433g	postPASA	add UTR (CDS constant)
CAGL0G04455g	CAGL0G04455g	postPASA	add UTR (CDS constant)
CAGL0G04499g	CAGL0G04499g	postPASA	add UTR (CDS constant)
CAGL0G04521g	CAGL0G04521g	postPASA	add UTR (CDS constant)
CAGL0G04543g	CAGL0G04543g	postPASA	add UTR (CDS constant)
CAGL0G04565g	CAGL0G04565g	postPASA	add UTR (CDS constant)
CAGL0G04587g	CAGL0G04587g	postPASA	add UTR (CDS constant)
CAGL0G04609g	CAGL0G04609g	postPASA	add UTR (CDS constant)
CAGL0G04631g	CAGL0G04631g	postPASA	add UTR (CDS constant)
CAGL0G04653g	CAGL0G04653g	postPASA	add UTR (CDS constant)
CAGL0G04675g	CAGL0G04675g	postPASA	add UTR (CDS constant)
CAGL0G04697g	CAGL0G04697g	postPASA	add UTR (CDS constant)
CAGL0G04719g	CAGL0G04719g	postPASA	add UTR (CDS constant)
CAGL0G04741g	CAGL0G04741g	postPASA	add UTR (CDS constant)
CAGL0G04763g	CAGL0G04763g	postPASA	add UTR (CDS constant)
CAGL0G04785g	CAGL0G04785g	GCDB	not changed	not found by any tool
CAGL0G04807g	CAGL0G04807g	postPASA	add UTR (CDS constant)
CAGL0G04829g	CAGL0G04829g	postPASA	add UTR (CDS constant)
CAGL0G04851g	CAGL0G04851g	postPASA	add UTR (CDS constant)
CAGL0G04873g	CAGL0G04873g	postPASA	add UTR (CDS constant)
CAGL0G04895g	CAGL0G04895g	postPASA	add UTR (CDS constant)
CAGL0G04917g	CAGL0G04917g	postPASA	add UTR (CDS constant)
CAGL0G04939g	CAGL0G04939g	postPASA	add UTR (CDS constant)
CAGL0G04961g	CAGL0G04961g	postPASA	add UTR (CDS constant)
CAGL0G04983g	CAGL0G04983g	postPASA	add UTR (CDS constant)
CAGL0G05005g	CAGL0G05005g	postPASA	add UTR (CDS constant)
CAGL0G05027g	CAGL0G05027g	postPASA	add UTR (CDS constant)
CAGL0G05049g	CAGL0G05049g	postPASA	add UTR (CDS constant)
CAGL0G05071g	CAGL0G05071g	postPASA	add UTR (CDS constant)
CAGL0G05093g	CAGL0G05093g	postPASA	add UTR (CDS constant)
CAGL0G05115g	CAGL0G05115g	postPASA	add UTR (CDS constant)
CAGL0G05159g	CAGL0G05159g	postPASA	add UTR (CDS constant)
CAGL0G05181g	CAGL0G05181g	postPASA	add UTR (CDS constant)
CAGL0G05203g	CAGL0G05203g	postPASA	add UTR (CDS constant)
CAGL0G05225g	CAGL0G05225g	postPASA	add UTR (CDS constant)
CAGL0G05247g	CAGL0G05247g	postPASA	add UTR (CDS constant)
CAGL0G05269g	CAGL0G05269g	postPASA	add UTR (CDS constant)
CAGL0G05291g	CAGL0G05291g	postPASA	add UTR (CDS constant)
CAGL0G05313g	CAGL0G05313g	postPASA	add UTR (CDS constant)
CAGL0G05329g	CAGL0G05329g	postPASA	add UTR (CDS constant)
CAGL0G05335g	CAGL0G05335g	postPASA	add UTR (CDS constant)
CAGL0G05357g	CAGL0G05357g	postPASA	add UTR (CDS constant)
CAGL0G05379g	CAGL0G05379g	postPASA	add UTR (CDS constant)
CAGL0G05401g	CAGL0G05401g	postPASA	add UTR (CDS constant)
CAGL0G05423g	CAGL0G05423g	postPASA	add UTR (CDS constant)
CAGL0G05445g	CAGL0G05445g	postPASA	add UTR (CDS constant)
CAGL0G05467g	CAGL0G05467g	postPASA	add UTR (CDS constant)
CAGL0G05489g	CAGL0G05489g	postPASA	add UTR (CDS constant)
CAGL0G05511g	CAGL0G05511g	postPASA	add UTR (CDS constant)
CAGL0G05522g	CAGL0G05522g	GCDB	not changed	not found by any tool, ambigious
CAGL0G05544g	CAGL0G05544g	AugRNA	add UTR (CDS constant)
CAGL0G05566g	CAGL0G05566g	postPASA	add UTR (CDS constant)
CAGL0G05588g	CAGL0G05588g	postPASA	add UTR (CDS constant)
CAGL0G05610g	CAGL0G05610g	postPASA	add UTR (CDS constant)
CAGL0G05632g	CAGL0G05632g	postPASA	add UTR (CDS constant)
CAGL0G05654g	CAGL0G05654g	postPASA	add UTR (CDS constant)
CAGL0G05676g	CAGL0G05676g	postPASA	add UTR (CDS constant)
CAGL0G05698g	CAGL0G05698g	postPASA	add UTR (CDS constant)
CAGL0G05720g	CAGL0G05720g	postPASA	add UTR (CDS constant)
CAGL0G05742g	CAGL0G05742g	postPASA	add UTR (CDS constant)
CAGL0G05764g	CAGL0G05764g	postPASA	add UTR (CDS constant)
CAGL0G05786g	CAGL0G05786g	postPASA	add UTR (CDS constant)
CAGL0G05808g	CAGL0G05808g	postPASA	add UTR (CDS constant)
CAGL0G05830g	CAGL0G05830g	postPASA	add UTR (CDS constant)
CAGL0G05852g	CAGL0G05852g	postPASA	add UTR (CDS constant)
CAGL0G05874g	CAGL0G05874g	postPASA	add UTR (CDS constant)
CAGL0G05896g	CAGL0G05896g	postPASA	add UTR (CDS constant)
CAGL0G05918g	CAGL0G05918g	postPASA	add UTR (CDS constant)
CAGL0G05940g	CAGL0G05940g	postPASA	add UTR (CDS constant)
CAGL0G05962g	CAGL0G05962g	postPASA	add UTR (CDS constant)
CAGL0G05984g	CAGL0G05984g	postPASA	add UTR (CDS constant)
CAGL0G06006g	CAGL0G06006g	postPASA	add UTR (CDS constant)
CAGL0G06028g	CAGL0G06028g	postPASA	add UTR (CDS constant)
CAGL0G06050g	CAGL0G06050g	postPASA	add UTR (CDS constant)
CAGL0G06072g	CAGL0G06072g	postPASA	add UTR (CDS constant)
CAGL0G06094g	CAGL0G06094g	postPASA	add UTR (CDS constant)
CAGL0G06116g	CAGL0G06116g	postPASA	add UTR (CDS constant)
CAGL0G06138g	CAGL0G06138g	postPASA	add UTR (CDS constant)
CAGL0G06160g	CAGL0G06160g	GCDB	not changed	not found by any tool
CAGL0G06182g	CAGL0G06182g	postPASA	add UTR (CDS constant)
CAGL0G06226g	CAGL0G06226g	postPASA	add UTR (CDS constant)
CAGL0G06248g	CAGL0G06248g	postPASA	add UTR (CDS constant)
CAGL0G06270g	CAGL0G06270g	postPASA	add UTR (CDS constant)
CAGL0G06292g	CAGL0G06292g	postPASA	add UTR (CDS constant)
CAGL0G06314g	CAGL0G06314g	postPASA	add UTR (CDS constant)
CAGL0G06336g	CAGL0G06336g	postPASA	add UTR (CDS constant)
CAGL0G06358g	CAGL0G06358g	postPASA	add UTR (CDS constant)
CAGL0G06380g	CAGL0G06380g	postPASA	add UTR (CDS constant)
CAGL0G06402g	CAGL0G06402g	postPASA	add UTR (CDS constant)
CAGL0G06424g	CAGL0G06424g	postPASA	add UTR (CDS constant)
CAGL0G06446g	CAGL0G06446g	GCDB	not changed	not found by any tool, ambigious
CAGL0G06468g	CAGL0G06468g	postPASA	add UTR (CDS constant)
CAGL0G06556g	CAGL0G06556g	postPASA	add UTR (CDS constant)
CAGL0G06578g	CAGL0G06578g	postPASA	add UTR (CDS constant)
CAGL0G06600g	CAGL0G06600g	postPASA	add UTR (CDS constant)
CAGL0G06622g	CAGL0G06622g	postPASA	add UTR (CDS constant)
CAGL0G06644g	CAGL0G06644g	GCDB	not changed	not found by any tool, ambigious
CAGL0G06666g	CAGL0G06666g	postPASA	add UTR (CDS constant)
CAGL0G06688g	CAGL0G06688g	postPASA	add UTR (CDS constant)
CAGL0G06710g	CAGL0G06710g	GCDB	not changed	not found by any tool, ambigious
CAGL0G06732g	CAGL0G06732g	postPASA	add UTR (CDS constant)
CAGL0G06754g	CAGL0G06754g	postPASA	add UTR (CDS constant)
CAGL0G06776g	CAGL0G06776g	postPASA	add UTR (CDS constant)
CAGL0G06798g	CAGL0G06798g	postPASA	add UTR (CDS constant)
CAGL0G06820g	CAGL0G06820g	postPASA	add UTR (CDS constant)
CAGL0G06842g	CAGL0G06842g	postPASA	add UTR (CDS constant)
CAGL0G06864g	CAGL0G06864g	postPASA	add UTR (CDS constant)
CAGL0G06886g	CAGL0G06886g	postPASA	add UTR (CDS constant)
CAGL0G06908g	CAGL0G06908g	postPASA	add UTR (CDS constant)
CAGL0G06930g	CAGL0G06930g	postPASA	add UTR (CDS constant)
CAGL0G06952g	CAGL0G06952g	postPASA	add UTR (CDS constant)
CAGL0G06974g	CAGL0G06974g	postPASA	add UTR (CDS constant)
CAGL0G06996g	CAGL0G06996g	postPASA	add UTR (CDS constant)
CAGL0G07018g	CAGL0G07018g	postPASA	add UTR (CDS constant)
CAGL0G07040g	CAGL0G07040g	postPASA	add UTR (CDS constant)
CAGL0G07062g	CAGL0G07062g	postPASA	add UTR (CDS constant)
CAGL0G07084g	CAGL0G07084g	postPASA	add UTR (CDS constant)
CAGL0G07106g	CAGL0G07106g	postPASA	add UTR (CDS constant)
CAGL0G07128g	CAGL0G07128g	postPASA	add UTR (CDS constant)
CAGL0G07183g	CAGL0G07183g.1		split
CAGL0G07183g	CAGL0G07183g.2	postPASA	new from splitted
CAGL0G07205g	CAGL0G07205g	postPASA	add UTR (CDS constant)
CAGL0G07227g	CAGL0G07227g	postPASA	add UTR (CDS constant)
CAGL0G07249g	CAGL0G07249g	postPASA	add UTR (CDS constant)
CAGL0G07271g	CAGL0G07271g	postPASA	add UTR (CDS constant)
CAGL0G07293g	CAGL0G07293g	postPASA	add UTR (CDS constant)
CAGL0G07315g	CAGL0G07315g	postPASA	add UTR (CDS constant)
CAGL0G07337g	CAGL0G07337g	postPASA	add UTR (CDS constant)
CAGL0G07359g	CAGL0G07359g	postPASA	add UTR (CDS constant)
CAGL0G07381g	CAGL0G07381g	postPASA	add UTR (CDS constant)
CAGL0G07403g	CAGL0G07403g	postPASA	add UTR (CDS constant)
CAGL0G07425g	CAGL0G07425g	AugRNA	prolonged
CAGL0G07447g	CAGL0G07447g	postPASA	add UTR (CDS constant)
CAGL0G07469g	CAGL0G07469g	postPASA	add UTR (CDS constant)
CAGL0G07491g	CAGL0G07491g	postPASA	add UTR (CDS constant)
CAGL0G07513g	CAGL0G07513g	postPASA	add UTR (CDS constant)
CAGL0G07529g	CAGL0G07529g	postPASA	add UTR (CDS constant)
CAGL0G07535g	CAGL0G07535g	postPASA	add UTR (CDS constant)
CAGL0G07557g	CAGL0G07557g	postPASA	add UTR (CDS constant)
CAGL0G07579g	CAGL0G07579g	postPASA	add UTR (CDS constant)
CAGL0G07601g	CAGL0G07601g	postPASA	add UTR (CDS constant)
CAGL0G07623g	CAGL0G07623g	postPASA	add UTR (CDS constant)
CAGL0G07645g	CAGL0G07645g	GCDB	not changed	not found by any tool, expression on opposite strand
CAGL0G07667g	CAGL0G07667g	postPASA	add UTR (CDS constant)
CAGL0G07689g	CAGL0G07689g	postPASA	add UTR (CDS constant)
CAGL0G07711g	CAGL0G07711g	postPASA	add UTR (CDS constant)
CAGL0G07733g	CAGL0G07733g	postPASA	add UTR (CDS constant)
CAGL0G07755g	CAGL0G07755g	postPASA	add UTR (CDS constant)
CAGL0G07777g	CAGL0G07777g	postPASA	add UTR (CDS constant)
CAGL0G07799g	CAGL0G07799g	postPASA	add UTR (CDS constant)
CAGL0G07821g	CAGL0G07821g	postPASA	add UTR (CDS constant)
CAGL0G07843g	CAGL0G07843g	postPASA	add UTR (CDS constant)
CAGL0G07865g	CAGL0G07865g	postPASA	add UTR (CDS constant)
CAGL0G07881g	CAGL0G07881g	postPASA	add UTR (CDS constant)
CAGL0G07887g	CAGL0G07887g	postPASA	add UTR (CDS constant)
CAGL0G07909g	CAGL0G07909g	postPASA	add UTR (CDS constant)
CAGL0G07931g	CAGL0G07931g	postPASA	add UTR (CDS constant)
CAGL0G07953g	CAGL0G07953g	postPASA	add UTR (CDS constant)
CAGL0G07975g	CAGL0G07975g	AugRNA	add UTR (CDS constant)
CAGL0G07997g	CAGL0G07997g	postPASA	add UTR (CDS constant)
CAGL0G08019g	CAGL0G08019g	postPASA	add UTR (CDS constant)
CAGL0G08041g	CAGL0G08041g	postPASA	add UTR (CDS constant)
CAGL0G08063g	CAGL0G08063g	postPASA	add UTR (CDS constant)
CAGL0G08085g	CAGL0G08085g	postPASA	add UTR (CDS constant)
CAGL0G08107g	CAGL0G08107g	postPASA	add UTR (CDS constant)
CAGL0G08129g	CAGL0G08129g	postPASA	add UTR (CDS constant)
CAGL0G08151g	CAGL0G08151g	postPASA	add UTR (CDS constant)
CAGL0G08173g	CAGL0G08173g	postPASA	add UTR (CDS constant)
CAGL0G08195g	CAGL0G08195g	CGDB	not changed
CAGL0G08217g	CAGL0G08217g	CGDB	not changed
CAGL0G08228g	CAGL0G08228g	postPASA	add UTR (CDS constant)
CAGL0G08250g	CAGL0G08250g	postPASA	add UTR (CDS constant)
CAGL0G08272g	CAGL0G08272g	postPASA	add UTR (CDS constant)
CAGL0G08294g	CAGL0G08294g	postPASA	add UTR (CDS constant)
CAGL0G08316g	CAGL0G08316g	postPASA	add UTR (CDS constant)
CAGL0G08338g	CAGL0G08338g	postPASA	add UTR (CDS constant)
CAGL0G08360g	CAGL0G08360g	postPASA	add UTR (CDS constant)
CAGL0G08382g	CAGL0G08382g	postPASA	add UTR (CDS constant)
CAGL0G08404g	CAGL0G08404g	postPASA	add UTR (CDS constant)
CAGL0G08426g	CAGL0G08426g	postPASA	add UTR (CDS constant)
CAGL0G08448g	CAGL0G08448g	postPASA	add UTR (CDS constant)
CAGL0G08470g	CAGL0G08470g	postPASA	add UTR (CDS constant)
CAGL0G08492g	CAGL0G08492g	postPASA	add UTR (CDS constant)
CAGL0G08558g	CAGL0G08558g	postPASA	add UTR (CDS constant)
CAGL0G08602g	CAGL0G08602g	postPASA	add UTR (CDS constant)
CAGL0G08624g	CAGL0G08624g	postPASA	add UTR (CDS constant)
CAGL0G08646g	CAGL0G08646g	postPASA	add UTR (CDS constant)
CAGL0G08668g	CAGL0G08668g	postPASA	add UTR (CDS constant)
CAGL0G08690g	CAGL0G08690g	postPASA	add UTR (CDS constant)
CAGL0G08712g	CAGL0G08712g	postPASA	add UTR (CDS constant)
CAGL0G08734g	CAGL0G08734g	postPASA	add UTR (CDS constant)
CAGL0G08756g	CAGL0G08756g	postPASA	add UTR (CDS constant)
CAGL0G08778g	CAGL0G08778g	postPASA	add UTR (CDS constant)
CAGL0G08800g	CAGL0G08800g	postPASA	add UTR (CDS constant)
CAGL0G08822g	CAGL0G08822g	postPASA	add UTR (CDS constant)
CAGL0G08844g	CAGL0G08844g	postPASA	add UTR (CDS constant)
CAGL0G08866g	CAGL0G08866g	postPASA	add UTR (CDS constant)
CAGL0G08888g	CAGL0G08888g	postPASA	add UTR (CDS constant)
CAGL0G08910g	CAGL0G08910g	postPASA	add UTR (CDS constant)
CAGL0G08932g	CAGL0G08932g	postPASA	add UTR (CDS constant)
CAGL0G08954g	CAGL0G08954g	postPASA	add UTR (CDS constant)
CAGL0G09020g	CAGL0G09020g	postPASA	add UTR (CDS constant)
CAGL0G09042g	CAGL0G09042g	postPASA	add UTR (CDS constant)
CAGL0G09064g	CAGL0G09064g	postPASA	add UTR (CDS constant)
CAGL0G09086g	CAGL0G09086g	postPASA	add UTR (CDS constant)
CAGL0G09108g	CAGL0G09108g	postPASA	add UTR (CDS constant)
CAGL0G09130g	CAGL0G09130g	postPASA	add UTR (CDS constant)
CAGL0G09152g	CAGL0G09152g	postPASA	add UTR (CDS constant)
CAGL0G09174g	CAGL0G09174g	postPASA	add UTR (CDS constant)
CAGL0G09196g	CAGL0G09196g	postPASA	add UTR (CDS constant)
[truncated: 3,375 more rows]

## Sheet: NovelProteins
Chromosome	type	start	end	strand	ID	syntheny in S. cerevisiae	Homolog in S. cerevisiae	additional notes
ChrA_C_glabrata_CBS138	CDS	308323	308547	+	NP1	conserved	WIP1
ChrA_C_glabrata_CBS138	CDS	12481	12689	+	NP2			subtelomeric
ChrA_C_glabrata_CBS138	CDS	15012	15233	+	NP3	conserved		subtelomeric
ChrB_C_glabrata_CBS138	CDS	63358	63588	+	NP4	conserved
ChrC_C_glabrata_CBS138	CDS	553243	553584	+	NP5
ChrC_C_glabrata_CBS138	CDS	95044	95274	+	NP6
ChrD_C_glabrata_CBS138	CDS	288986	289128	-	NP7
ChrD_C_glabrata_CBS138	CDS	491556	492359	+	NP8
ChrD_C_glabrata_CBS138	CDS	102985	103199	-	NP9	conserved
ChrD_C_glabrata_CBS138	CDS	198122	198355	-	NP10
ChrE_C_glabrata_CBS138	CDS	312820	313059	-	NP11		YLR307C-A (50% query cover)
ChrF_C_glabrata_CBS138	CDS	409504	409770	+	NP12
ChrF_C_glabrata_CBS138	CDS	15926	16141	+	NP13			subtelomeric
ChrF_C_glabrata_CBS138	CDS	17882	18091	+	NP14			subtelomeric
ChrG_C_glabrata_CBS138	CDS	869750	870514	-	NP15	conserved	YPL199C
ChrG_C_glabrata_CBS138	CDS	883468	883653	-	NP16		COA2
ChrG_C_glabrata_CBS138	CDS	987900	988103	+	NP17			subtelomeric
ChrG_C_glabrata_CBS138	CDS	30536	30802	-	NP18
ChrH_C_glabrata_CBS138	CDS	367521	367731	+	NP19	conserved	VAM9 (e-21 for Cterminal part of NP19, N-term has to be determined)
ChrH_C_glabrata_CBS138	CDS	571155	571364	+	NP20	conserved	ERI1
ChrH_C_glabrata_CBS138	CDS	657571	657963	-	NP21
ChrH_C_glabrata_CBS138	CDS	802215	802694	+	NP22	conserved
ChrH_C_glabrata_CBS138	CDS	156643	156867	-	NP23	conserved	SNA2	NP49 is identical to NP23
ChrI_C_glabrata_CBS138	CDS	968580	968810	+	NP24
ChrI_C_glabrata_CBS138	CDS	997379	998401	+	NP25			highly similar to CgEPA genes
ChrI_C_glabrata_CBS138	CDS	1001396	1001605	+	NP26
ChrJ_C_glabrata_CBS138	CDS	507316	507573	-	NP27	conserved	COA3
ChrJ_C_glabrata_CBS138	CDS	97398	97772	-	NP28
ChrJ_C_glabrata_CBS138	CDS	1171713	1171943	+	NP29
ChrK_C_glabrata_CBS138	CDS	461130	461333	-	NP30
ChrK_C_glabrata_CBS138	CDS	6378	6596	-	NP31			subtelomeric
ChrK_C_glabrata_CBS138	CDS	530872	531141	+	NP32	conserved	YPR036W-A
ChrK_C_glabrata_CBS138	CDS	626749	626958	-	NP33	conserved	YDR461C-A
ChrK_C_glabrata_CBS138	CDS	1060349	1060567	+	NP34		CMC4
ChrK_C_glabrata_CBS138	CDS	1293869	1294139	-	NP35			subtelomeric
ChrL_C_glabrata_CBS138	CDS	13316	13744	-	NP36			subtelomeric
ChrL_C_glabrata_CBS138	CDS	871204	871419	+	NP37		HTL1
ChrL_C_glabrata_CBS138	CDS	935434	935649	+	NP38
ChrL_C_glabrata_CBS138	CDS	1019755	1020069	-	NP39
ChrL_C_glabrata_CBS138	CDS	1446322	1446567	-	NP40
ChrL_C_glabrata_CBS138	CDS	1448600	1448887	-	NP41			NCBI BlastP shows similarities to trans-aconitate 2-methyltransferase [Streptomyces mobaraensis]
ChrL_C_glabrata_CBS138	CDS	1454265	1454600	+	NP42			some other hits in Aspergillus niger and other fungi
ChrM_C_glabrata_CBS138	CDS	385005	385226	+	NP43
ChrM_C_glabrata_CBS138	CDS	504975	505196	+	NP44	conserved
ChrM_C_glabrata_CBS138	CDS	1130541	1130674	+	NP45	conserved	MIM2
ChrM_C_glabrata_CBS138	CDS	1191688	1191926	-	NP46	conserved
ChrM_C_glabrata_CBS138	CDS	1306403	1306606	-	NP47	conserved
ChrB_C_glabrata_CBS138	CDS	360774	360983	+	NP48		Som1
ChrL_C_glabrata_CBS138	CDS	930630	930842	+	NP49	conserved

## Sheet: GO
GeneID	GO ID	GO Name
Novel_proteincoding16	GO:0033617	mitochondrial respiratory chain complex IV assembly
Novel_proteincoding16	GO:0005759	mitochondrial matrix
Novel_proteincoding19	GO:0015078	vacuolar atp synthase subunit e
Novel_proteincoding19	GO:0042625	ATPase activity, coupled to transmembrane movement of ions
Novel_proteincoding19	GO:0000329	fungal-type vacuole membrane
Novel_proteincoding19	GO:0016021	integral to membrane
Novel_proteincoding19	GO:0000032	cell wall mannoprotein biosynthetic process
Novel_proteincoding19	GO:0006461	protein complex assembly
Novel_proteincoding19	GO:0007035	vacuolar acidification
Novel_proteincoding19	GO:0000220	vacuolar proton-transporting V-type ATPase, V0 domain
Novel_proteincoding19	GO:0015991	ATP hydrolysis coupled proton transport
Novel_proteincoding27	GO:0033617	mitochondrial respiratory chain complex IV assembly
Novel_proteincoding27	GO:0031305	integral to mitochondrial inner membrane
Novel_proteincoding27	GO:0070130	negative regulation of mitochondrial translation
Novel_proteincoding34	GO:0005739	mitochondrion
Novel_proteincoding34	GO:0031974	membrane-enclosed lumen
Novel_proteincoding34	GO:0044446	intracellular organelle part
CAGL0B05093g.1	GO:0044267	cellular protein metabolic process
CAGL0B05093g.1	GO:0016741	transferase activity, transferring one-carbon groups
CAGL0B05093g.1	GO:0034641	cellular nitrogen compound metabolic process
CAGL0B05093g.1	GO:0010467	gene expression
CAGL0B05093g.1	GO:0016787	hydrolase activity
CAGL0B05093g.2	GO:0004640	phosphoribosylanthranilate isomerase activity
CAGL0B05093g.2	GO:0004540	ribonuclease activity
CAGL0B05093g.2	GO:0017111	nucleoside-triphosphatase activity
CAGL0B05093g.2	GO:0000162	tryptophan biosynthetic process
CAGL0B05093g.2	GO:0006571	tyrosine biosynthetic process
CAGL0B05093g.2	GO:0009094	L-phenylalanine biosynthetic process
CAGL0B00110g.2	GO:0044238	primary metabolic process
CAGL0B00110g.2	GO:0003824	catalytic activity
CAGL0B00110g.2	GO:0044237	cellular metabolic process
CAGL0D00110g.1	GO:0071951	conversion of methionyl-tRNA to N-formyl-methionyl-tRNA
CAGL0D00110g.1	GO:0006413	translational initiation
CAGL0D00110g.1	GO:0017111	nucleoside-triphosphatase activity
CAGL0D00110g.1	GO:0015450	P-P-bond-hydrolysis-driven protein transmembrane transporter activity
CAGL0D00110g.1	GO:0032259	methylation
CAGL0D00110g.1	GO:0006886	intracellular protein transport
CAGL0D00110g.1	GO:0004640	phosphoribosylanthranilate isomerase activity
CAGL0D00110g.1	GO:0008168	methyltransferase activity
CAGL0D00110g.1	GO:0004540	ribonuclease activity
CAGL0D00110g.1	GO:0004479	methionyl-tRNA formyltransferase activity
CAGL0D00110g.1	GO:0009941	chloroplast envelope
CAGL0D00110g.1	GO:0000162	tryptophan biosynthetic process
CAGL0D00110g.1	GO:0006571	tyrosine biosynthetic process
CAGL0D00110g.1	GO:0009094	L-phenylalanine biosynthetic process
CAGL0D00110g.1	GO:0051252	regulation of RNA metabolic process
CAGL0D00110g.1	GO:0006555	methionine metabolic process
CAGL0D00110g.1	GO:0046653	tetrahydrofolate metabolic process
CAGL0F00110g.1	GO:0071951	conversion of methionyl-tRNA to N-formyl-methionyl-tRNA
CAGL0F00110g.1	GO:0006413	translational initiation
CAGL0F00110g.1	GO:0017111	nucleoside-triphosphatase activity
CAGL0F00110g.1	GO:0015450	P-P-bond-hydrolysis-driven protein transmembrane transporter activity
CAGL0F00110g.1	GO:0016798	hydrolase activity, acting on glycosyl bonds
CAGL0F00110g.1	GO:0032259	methylation
CAGL0F00110g.1	GO:0006886	intracellular protein transport
CAGL0F00110g.1	GO:0004640	phosphoribosylanthranilate isomerase activity
CAGL0F00110g.1	GO:0008168	methyltransferase activity
CAGL0F00110g.1	GO:0004540	ribonuclease activity
CAGL0F00110g.1	GO:0004479	methionyl-tRNA formyltransferase activity
CAGL0F00110g.1	GO:0009941	chloroplast envelope
CAGL0F00110g.1	GO:0000162	tryptophan biosynthetic process
CAGL0F00110g.1	GO:0006571	tyrosine biosynthetic process
CAGL0F00110g.1	GO:0009094	L-phenylalanine biosynthetic process
CAGL0F00110g.1	GO:0051252	regulation of RNA metabolic process
CAGL0F00110g.1	GO:0006555	methionine metabolic process
CAGL0F00110g.1	GO:0046653	tetrahydrofolate metabolic process
CAGL0G07183g.1	GO:0003964	RNA-directed DNA polymerase activity
CAGL0G07183g.1	GO:0006278	RNA-dependent DNA replication
CAGL0G07183g.1	GO:0003723	RNA binding
CAGL0G07183g.1	GO:0004190	aspartic-type endopeptidase activity
CAGL0G07183g.1	GO:0006508	proteolysis
CAGL0G07183g.1	GO:0015074	DNA integration
CAGL0G07183g.2	GO:0003964	RNA-directed DNA polymerase activity
CAGL0G07183g.2	GO:0006278	RNA-dependent DNA replication
CAGL0G07183g.2	GO:0003723	RNA binding
CAGL0G07183g.2	GO:0004190	aspartic-type endopeptidase activity
CAGL0G07183g.2	GO:0006508	proteolysis
CAGL0G07183g.2	GO:0015074	DNA integration
CAGL0G00110g.1	GO:0000128	flocculation
CAGL0H00132g.2	GO:0044267	cellular protein metabolic process
CAGL0H00132g.2	GO:0016741	transferase activity, transferring one-carbon groups
CAGL0H00132g.2	GO:0034641	cellular nitrogen compound metabolic process
CAGL0H00132g.2	GO:0010467	gene expression
CAGL0H00132g.2	GO:0016787	hydrolase activity
CAGL0I00110g.4	GO:0000128	flocculation
CAGL0J11990g.1	GO:0071951	conversion of methionyl-tRNA to N-formyl-methionyl-tRNA
CAGL0J11990g.1	GO:0006413	translational initiation
CAGL0J11990g.1	GO:0017111	nucleoside-triphosphatase activity
CAGL0J11990g.1	GO:0015450	P-P-bond-hydrolysis-driven protein transmembrane transporter activity
CAGL0J11990g.1	GO:0032259	methylation
CAGL0J11990g.1	GO:0006886	intracellular protein transport
CAGL0J11990g.1	GO:0004640	phosphoribosylanthranilate isomerase activity
CAGL0J11990g.1	GO:0008168	methyltransferase activity
CAGL0J11990g.1	GO:0004540	ribonuclease activity
CAGL0J11990g.1	GO:0004479	methionyl-tRNA formyltransferase activity
CAGL0J11990g.1	GO:0009941	chloroplast envelope
CAGL0J11990g.1	GO:0000162	tryptophan biosynthetic process
CAGL0J11990g.1	GO:0006571	tyrosine biosynthetic process
CAGL0J11990g.1	GO:0009094	L-phenylalanine biosynthetic process
CAGL0J11990g.1	GO:0051252	regulation of RNA metabolic process
CAGL0J11990g.1	GO:0006555	methionine metabolic process
CAGL0J11990g.1	GO:0046653	tetrahydrofolate metabolic process
CAGL0J11990g.2	GO:0003824	catalytic activity
CAGL0J11990g.3	GO:0071951	conversion of methionyl-tRNA to N-formyl-methionyl-tRNA
CAGL0J11990g.3	GO:0006413	translational initiation
CAGL0J11990g.3	GO:0017111	nucleoside-triphosphatase activity
CAGL0J11990g.3	GO:0015450	P-P-bond-hydrolysis-driven protein transmembrane transporter activity
CAGL0J11990g.3	GO:0032259	methylation
CAGL0J11990g.3	GO:0006886	intracellular protein transport
CAGL0J11990g.3	GO:0004640	phosphoribosylanthranilate isomerase activity
CAGL0J11990g.3	GO:0008168	methyltransferase activity
CAGL0J11990g.3	GO:0004540	ribonuclease activity
CAGL0J11990g.3	GO:0004479	methionyl-tRNA formyltransferase activity
CAGL0J11990g.3	GO:0009941	chloroplast envelope
CAGL0J11990g.3	GO:0000162	tryptophan biosynthetic process
CAGL0J11990g.3	GO:0006571	tyrosine biosynthetic process
CAGL0J11990g.3	GO:0009094	L-phenylalanine biosynthetic process
CAGL0J11990g.3	GO:0051252	regulation of RNA metabolic process
CAGL0J11990g.3	GO:0006555	methionine metabolic process
CAGL0J11990g.3	GO:0046653	tetrahydrofolate metabolic process

## Sheet: ProtDomains
Gene ID	Tool	Name	Description	Start	End
Novel_proteincoding10	TMHMM	TMhelix	Region of a membrane-bound protein predicted to be embedded in the membrane.	12	34
Novel_proteincoding10	Phobius	NON_CYTOPLASMIC_DOMAIN	Region of a membrane-bound protein predicted to be outside the membrane, in the extracellular region.	1	15
Novel_proteincoding10	Phobius	CYTOPLASMIC_DOMAIN	Region of a membrane-bound protein predicted to be outside the membrane, in the cytoplasm.	35	77
Novel_proteincoding10	Phobius	TRANSMEMBRANE	Region of a membrane-bound protein predicted to be embedded in the membrane.	16	34
Novel_proteincoding24	Phobius	TRANSMEMBRANE	Region of a membrane-bound protein predicted to be embedded in the membrane.	28	49
Novel_proteincoding24	Phobius	NON_CYTOPLASMIC_DOMAIN	Region of a membrane-bound protein predicted to be outside the membrane, in the extracellular region.	1	27
Novel_proteincoding24	Phobius	CYTOPLASMIC_DOMAIN	Region of a membrane-bound protein predicted to be outside the membrane, in the cytoplasm.	50	76
Novel_proteincoding31	Phobius	TRANSMEMBRANE	Region of a membrane-bound protein predicted to be embedded in the membrane.	51	70
Novel_proteincoding31	TMHMM	TMhelix	Region of a membrane-bound protein predicted to be embedded in the membrane.	28	45
Novel_proteincoding31	Phobius	TRANSMEMBRANE	Region of a membrane-bound protein predicted to be embedded in the membrane.	28	45
Novel_proteincoding31	Phobius	CYTOPLASMIC_DOMAIN	Region of a membrane-bound protein predicted to be outside the membrane, in the cytoplasm.	1	27
Novel_proteincoding31	Phobius	CYTOPLASMIC_DOMAIN	Region of a membrane-bound protein predicted to be outside the membrane, in the cytoplasm.	71	72
Novel_proteincoding31	TMHMM	TMhelix	Region of a membrane-bound protein predicted to be embedded in the membrane.	49	66
Novel_proteincoding31	Phobius	NON_CYTOPLASMIC_DOMAIN	Region of a membrane-bound protein predicted to be outside the membrane, in the extracellular region.	46	50
Novel_proteincoding19	Phobius	SIGNAL_PEPTIDE_N_REGION	N-terminal region of a signal peptide.	1	5
Novel_proteincoding19	TMHMM	TMhelix	Region of a membrane-bound protein predicted to be embedded in the membrane.	5	24
Novel_proteincoding19	Pfam	PF05493	ATP synthase subunit H	5	66
Novel_proteincoding19	Phobius	SIGNAL_PEPTIDE_H_REGION	Hydrophobic region of a signal peptide.	6	17
Novel_proteincoding19	Phobius	CYTOPLASMIC_DOMAIN	Region of a membrane-bound protein predicted to be outside the membrane, in the cytoplasm.	54	72
Novel_proteincoding19	Phobius	SIGNAL_PEPTIDE	Signal peptide region	1	25
Novel_proteincoding19	Phobius	NON_CYTOPLASMIC_DOMAIN	Region of a membrane-bound protein predicted to be outside the membrane, in the extracellular region.	26	34
Novel_proteincoding19	TMHMM	TMhelix	Region of a membrane-bound protein predicted to be embedded in the membrane.	31	53
Novel_proteincoding19	Phobius	SIGNAL_PEPTIDE_C_REGION	C-terminal region of a signal peptide.	18	25
Novel_proteincoding19	Phobius	TRANSMEMBRANE	Region of a membrane-bound protein predicted to be embedded in the membrane.	35	53
Novel_proteincoding19	SignalP_EUK	SignalP-TM		1	25
Novel_proteincoding19	Phobius	CYTOPLASMIC_DOMAIN	Region of a membrane-bound protein predicted to be outside the membrane, in the cytoplasm.	35	76
Novel_proteincoding19	Phobius	NON_CYTOPLASMIC_DOMAIN	Region of a membrane-bound protein predicted to be outside the membrane, in the extracellular region.	1	15
Novel_proteincoding19	Phobius	TRANSMEMBRANE	Region of a membrane-bound protein predicted to be embedded in the membrane.	16	34
Novel_proteincoding5	Phobius	SIGNAL_PEPTIDE_C_REGION	C-terminal region of a signal peptide.	46	49
Novel_proteincoding5	Phobius	SIGNAL_PEPTIDE	Signal peptide region	1	49
Novel_proteincoding5	Coils	Coil		8	39
Novel_proteincoding5	Phobius	SIGNAL_PEPTIDE_H_REGION	Hydrophobic region of a signal peptide.	40	45
Novel_proteincoding5	Phobius	NON_CYTOPLASMIC_DOMAIN	Region of a membrane-bound protein predicted to be outside the membrane, in the extracellular region.	50	72
Novel_proteincoding5	Phobius	SIGNAL_PEPTIDE_N_REGION	N-terminal region of a signal peptide.	1	39
Novel_proteincoding5	Phobius	CYTOPLASMIC_DOMAIN	Region of a membrane-bound protein predicted to be outside the membrane, in the cytoplasm.	92	113
Novel_proteincoding5	Phobius	TRANSMEMBRANE	Region of a membrane-bound protein predicted to be embedded in the membrane.	73	91
Novel_proteincoding27	TMHMM	TMhelix	Region of a membrane-bound protein predicted to be embedded in the membrane.	27	49
Novel_proteincoding27	Phobius	TRANSMEMBRANE	Region of a membrane-bound protein predicted to be embedded in the membrane.	30	49
Novel_proteincoding27	Phobius	NON_CYTOPLASMIC_DOMAIN	Region of a membrane-bound protein predicted to be outside the membrane, in the extracellular region.	50	85
Novel_proteincoding27	Phobius	CYTOPLASMIC_DOMAIN	Region of a membrane-bound protein predicted to be outside the membrane, in the cytoplasm.	1	29
Novel_proteincoding45	Coils	Coil		4	25
Novel_proteincoding14	Phobius	NON_CYTOPLASMIC_DOMAIN	Region of a membrane-bound protein predicted to be outside the membrane, in the extracellular region.	1	30
Novel_proteincoding14	Phobius	CYTOPLASMIC_DOMAIN	Region of a membrane-bound protein predicted to be outside the membrane, in the cytoplasm.	50	69
Novel_proteincoding14	Phobius	TRANSMEMBRANE	Region of a membrane-bound protein predicted to be embedded in the membrane.	31	49
Novel_proteincoding20	TMHMM	TMhelix	Region of a membrane-bound protein predicted to be embedded in the membrane.	35	54
Novel_proteincoding20	Phobius	TRANSMEMBRANE	Region of a membrane-bound protein predicted to be embedded in the membrane.	7	32
Novel_proteincoding20	Phobius	NON_CYTOPLASMIC_DOMAIN	Region of a membrane-bound protein predicted to be outside the membrane, in the extracellular region.	33	37
Novel_proteincoding20	Phobius	CYTOPLASMIC_DOMAIN	Region of a membrane-bound protein predicted to be outside the membrane, in the cytoplasm.	59	69
Novel_proteincoding20	Phobius	CYTOPLASMIC_DOMAIN	Region of a membrane-bound protein predicted to be outside the membrane, in the cytoplasm.	1	6
Novel_proteincoding20	TMHMM	TMhelix	Region of a membrane-bound protein predicted to be embedded in the membrane.	7	29
Novel_proteincoding20	Phobius	TRANSMEMBRANE	Region of a membrane-bound protein predicted to be embedded in the membrane.	38	58
Novel_proteincoding7	Coils	Coil		12	37
Novel_proteincoding16	Phobius	CYTOPLASMIC_DOMAIN	Region of a membrane-bound protein predicted to be outside the membrane, in the cytoplasm.	1	11
Novel_proteincoding16	Phobius	NON_CYTOPLASMIC_DOMAIN	Region of a membrane-bound protein predicted to be outside the membrane, in the extracellular region.	32	61
Novel_proteincoding16	SignalP_GRAM_NEGATIVE	SignalP-noTM		1	26
Novel_proteincoding16	Phobius	TRANSMEMBRANE	Region of a membrane-bound protein predicted to be embedded in the membrane.	12	31
Novel_proteincoding16	TMHMM	TMhelix	Region of a membrane-bound protein predicted to be embedded in the membrane.	13	35
Novel_proteincoding41	Phobius	SIGNAL_PEPTIDE	Signal peptide region	1	17
Novel_proteincoding41	SignalP_EUK	SignalP-noTM		1	17
Novel_proteincoding41	Phobius	SIGNAL_PEPTIDE_N_REGION	N-terminal region of a signal peptide.	1	1
Novel_proteincoding41	Phobius	NON_CYTOPLASMIC_DOMAIN	Region of a membrane-bound protein predicted to be outside the membrane, in the extracellular region.	18	95
Novel_proteincoding41	Phobius	SIGNAL_PEPTIDE_C_REGION	C-terminal region of a signal peptide.	13	17
Novel_proteincoding41	Phobius	SIGNAL_PEPTIDE_H_REGION	Hydrophobic region of a signal peptide.	2	12
Novel_proteincoding34	PANTHER	PTHR15590		9	71
Novel_proteincoding34	Pfam	PF08991	Domain of unknown function (DUF1903)	7	69
Novel_proteincoding34	PANTHER	PTHR15590:SF0		9	71
Novel_proteincoding34	Gene3D	G3DSA:1.10.810.10		6	70
Novel_proteincoding34	SUPERFAMILY	SSF47072		7	69
Novel_proteincoding37	Pfam	PF11116	Protein of unknown function (DUF2624)	3	70
Novel_proteincoding47	Phobius	TRANSMEMBRANE	Region of a membrane-bound protein predicted to be embedded in the membrane.	28	49
Novel_proteincoding47	Phobius	CYTOPLASMIC_DOMAIN	Region of a membrane-bound protein predicted to be outside the membrane, in the cytoplasm.	50	67
Novel_proteincoding47	Phobius	NON_CYTOPLASMIC_DOMAIN	Region of a membrane-bound protein predicted to be outside the membrane, in the extracellular region.	1	27
Novel_proteincoding47	TMHMM	TMhelix	Region of a membrane-bound protein predicted to be embedded in the membrane.	25	47
Novel_proteincoding44	Coils	Coil		12	33
Novel_proteincoding48	Pfam	PF11093	Mitochondrial export protein Som1	14	68
CAGL0G00110g.1	Phobius	SIGNAL_PEPTIDE_N_REGION	N-terminal region of a signal peptide.	1	5
CAGL0G00110g.1	SignalP_EUK	SignalP-noTM		1	21
CAGL0G00110g.1	SignalP_GRAM_NEGATIVE	SignalP-noTM		1	21
CAGL0G00110g.1	Phobius	NON_CYTOPLASMIC_DOMAIN	Region of a membrane-bound protein predicted to be outside the membrane, in the extracellular region.	22	441
CAGL0G00110g.1	Phobius	SIGNAL_PEPTIDE_C_REGION	C-terminal region of a signal peptide.	17	21
CAGL0G00110g.1	Phobius	SIGNAL_PEPTIDE	Signal peptide region	1	21
CAGL0G00110g.1	Phobius	SIGNAL_PEPTIDE_H_REGION	Hydrophobic region of a signal peptide.	6	16
CAGL0H00132g.1	Phobius	CYTOPLASMIC_DOMAIN	Region of a membrane-bound protein predicted to be outside the membrane, in the cytoplasm.	498	722
CAGL0H00132g.1	Phobius	NON_CYTOPLASMIC_DOMAIN	Region of a membrane-bound protein predicted to be outside the membrane, in the extracellular region.	1	479
CAGL0H00132g.1	Phobius	TRANSMEMBRANE	Region of a membrane-bound protein predicted to be embedded in the membrane.	480	497
CAGL0H00132g.1	Phobius	TRANSMEMBRANE	Region of a membrane-bound protein predicted to be embedded in the membrane.	723	743
CAGL0H00132g.1	Phobius	NON_CYTOPLASMIC_DOMAIN	Region of a membrane-bound protein predicted to be outside the membrane, in the extracellular region.	744	748
CAGL0B02992g.2	Phobius	SIGNAL_PEPTIDE_H_REGION	Hydrophobic region of a signal peptide.	24	35
CAGL0B02992g.2	Phobius	NON_CYTOPLASMIC_DOMAIN	Region of a membrane-bound protein predicted to be outside the membrane, in the extracellular region.	41	375
CAGL0B02992g.2	PANTHER	PTHR31392		102	324
CAGL0B02992g.2	Phobius	SIGNAL_PEPTIDE_C_REGION	C-terminal region of a signal peptide.	36	40
CAGL0B02992g.2	Phobius	SIGNAL_PEPTIDE	Signal peptide region	1	40
CAGL0B02992g.2	Phobius	SIGNAL_PEPTIDE_N_REGION	N-terminal region of a signal peptide.	1	23
CAGL0B02992g.2	PANTHER	PTHR31392:SF0		102	324
CAGL0B02992g.2	TMHMM	TMhelix	Region of a membrane-bound protein predicted to be embedded in the membrane.	21	38
CAGL0D00110g.2	Phobius	NON_CYTOPLASMIC_DOMAIN	Region of a membrane-bound protein predicted to be outside the membrane, in the extracellular region.	166	166
CAGL0D00110g.2	TMHMM	TMhelix	Region of a membrane-bound protein predicted to be embedded in the membrane.	148	165
CAGL0D00110g.2	Phobius	CYTOPLASMIC_DOMAIN	Region of a membrane-bound protein predicted to be outside the membrane, in the cytoplasm.	1	145
CAGL0D00110g.2	Phobius	TRANSMEMBRANE	Region of a membrane-bound protein predicted to be embedded in the membrane.	146	165
CAGL0F00110g.2	TMHMM	TMhelix	Region of a membrane-bound protein predicted to be embedded in the membrane.	328	350
CAGL0F00110g.2	Phobius	CYTOPLASMIC_DOMAIN	Region of a membrane-bound protein predicted to be outside the membrane, in the cytoplasm.	351	351
CAGL0F00110g.2	Phobius	TRANSMEMBRANE	Region of a membrane-bound protein predicted to be embedded in the membrane.	329	350
CAGL0F00110g.2	Phobius	NON_CYTOPLASMIC_DOMAIN	Region of a membrane-bound protein predicted to be outside the membrane, in the extracellular region.	1	328
CAGL0K07359g.2	Phobius	SIGNAL_PEPTIDE_N_REGION	N-terminal region of a signal peptide.	1	5
CAGL0K07359g.2	Phobius	NON_CYTOPLASMIC_DOMAIN	Region of a membrane-bound protein predicted to be outside the membrane, in the extracellular region.	19	166
CAGL0K07359g.2	Phobius	SIGNAL_PEPTIDE	Signal peptide region	1	18
CAGL0K07359g.2	Pfam	PF03856	Beta-glucosidase (SUN family)	44	164
CAGL0K07359g.2	Phobius	SIGNAL_PEPTIDE_C_REGION	C-terminal region of a signal peptide.	15	18
CAGL0K07359g.2	Phobius	SIGNAL_PEPTIDE_H_REGION	Hydrophobic region of a signal peptide.	6	14
CAGL0K07359g.2	SignalP_EUK	SignalP-noTM		1	18
CAGL0K07359g.2	PANTHER	PTHR31654		46	163
CAGL0E00110g.2	Phobius	SIGNAL_PEPTIDE_N_REGION	N-terminal region of a signal peptide.	1	5
CAGL0E00110g.2	Phobius	SIGNAL_PEPTIDE	Signal peptide region	1	18
CAGL0E00110g.2	Phobius	SIGNAL_PEPTIDE_C_REGION	C-terminal region of a signal peptide.	14	18
CAGL0E00110g.2	Phobius	NON_CYTOPLASMIC_DOMAIN	Region of a membrane-bound protein predicted to be outside the membrane, in the extracellular region.	19	599
CAGL0E00110g.2	Phobius	SIGNAL_PEPTIDE_H_REGION	Hydrophobic region of a signal peptide.	6	13
CAGL0E00110g.2	SignalP_EUK	SignalP-noTM		1	18
CAGL0B00110g.2	Phobius	SIGNAL_PEPTIDE_C_REGION	C-terminal region of a signal peptide.	24	27
CAGL0B00110g.2	SignalP_GRAM_POSITIVE	SignalP-TM		1	27
CAGL0B00110g.2	Phobius	SIGNAL_PEPTIDE_N_REGION	N-terminal region of a signal peptide.	1	12
CAGL0B00110g.2	Phobius	SIGNAL_PEPTIDE_H_REGION	Hydrophobic region of a signal peptide.	13	23
CAGL0B00110g.2	Phobius	NON_CYTOPLASMIC_DOMAIN	Region of a membrane-bound protein predicted to be outside the membrane, in the extracellular region.	28	142
CAGL0B00110g.2	SignalP_EUK	SignalP-noTM		1	27
CAGL0B00110g.2	Phobius	SIGNAL_PEPTIDE	Signal peptide region	1	27
CAGL0B00110g.2	SignalP_GRAM_NEGATIVE	SignalP-noTM		1	27
CAGL0J11990g.2	Phobius	CYTOPLASMIC_DOMAIN	Region of a membrane-bound protein predicted to be outside the membrane, in the cytoplasm.	390	390
CAGL0J11990g.2	Phobius	NON_CYTOPLASMIC_DOMAIN	Region of a membrane-bound protein predicted to be outside the membrane, in the extracellular region.	1	369
CAGL0J11990g.2	Phobius	TRANSMEMBRANE	Region of a membrane-bound protein predicted to be embedded in the membrane.	370	389
CAGL0A00110g.1	Phobius	CYTOPLASMIC_DOMAIN	Region of a membrane-bound protein predicted to be outside the membrane, in the cytoplasm.	342	342
CAGL0A00110g.1	Phobius	TRANSMEMBRANE	Region of a membrane-bound protein predicted to be embedded in the membrane.	320	341
CAGL0A00110g.1	Phobius	NON_CYTOPLASMIC_DOMAIN	Region of a membrane-bound protein predicted to be outside the membrane, in the extracellular region.	1	319
CAGL0A00110g.1	TMHMM	TMhelix	Region of a membrane-bound protein predicted to be embedded in the membrane.	319	341
CAGL0B02992g.1	PANTHER	PTHR31392:SF0		35	246
CAGL0B02992g.1	Pfam	PF11051	Mannosyltransferase putative	20	124
CAGL0B02992g.1	Coils	Coil		237	272
CAGL0B02992g.1	PANTHER	PTHR31392		35	246
CAGL0I00110g.4	Phobius	NON_CYTOPLASMIC_DOMAIN	Region of a membrane-bound protein predicted to be outside the membrane, in the extracellular region.	31	103
CAGL0I00110g.4	Phobius	SIGNAL_PEPTIDE_H_REGION	Hydrophobic region of a signal peptide.	17	25
CAGL0I00110g.4	SignalP_GRAM_POSITIVE	SignalP-TM		1	17
CAGL0I00110g.4	Phobius	SIGNAL_PEPTIDE_N_REGION	N-terminal region of a signal peptide.	1	16
CAGL0I00110g.4	Phobius	SIGNAL_PEPTIDE_C_REGION	C-terminal region of a signal peptide.	26	30
CAGL0I00110g.4	Phobius	SIGNAL_PEPTIDE	Signal peptide region	1	30
CAGL0F00110g.1	Phobius	TRANSMEMBRANE	Region of a membrane-bound protein predicted to be embedded in the membrane.	12	33
CAGL0F00110g.1	Phobius	NON_CYTOPLASMIC_DOMAIN	Region of a membrane-bound protein predicted to be outside the membrane, in the extracellular region.	1	11
CAGL0F00110g.1	Phobius	TRANSMEMBRANE	Region of a membrane-bound protein predicted to be embedded in the membrane.	161	182
CAGL0F00110g.1	TMHMM	TMhelix	Region of a membrane-bound protein predicted to be embedded in the membrane.	161	183
CAGL0F00110g.1	Phobius	CYTOPLASMIC_DOMAIN	Region of a membrane-bound protein predicted to be outside the membrane, in the cytoplasm.	34	160
CAGL0F00110g.1	Phobius	NON_CYTOPLASMIC_DOMAIN	Region of a membrane-bound protein predicted to be outside the membrane, in the extracellular region.	183	185
CAGL0F00110g.1	Pfam	PF11765	Hyphally regulated cell wall protein N-terminal	19	173
CAGL0H00132g.2	Phobius	SIGNAL_PEPTIDE_N_REGION	N-terminal region of a signal peptide.	1	11
CAGL0H00132g.2	Phobius	SIGNAL_PEPTIDE_C_REGION	C-terminal region of a signal peptide.	23	26
CAGL0H00132g.2	TMHMM	TMhelix	Region of a membrane-bound protein predicted to be embedded in the membrane.	12	31
CAGL0H00132g.2	Phobius	SIGNAL_PEPTIDE	Signal peptide region	1	26
CAGL0H00132g.2	Phobius	NON_CYTOPLASMIC_DOMAIN	Region of a membrane-bound protein predicted to be outside the membrane, in the extracellular region.	27	129
CAGL0H00132g.2	SignalP_EUK	SignalP-noTM		1	26
CAGL0H00132g.2	SignalP_GRAM_POSITIVE	SignalP-TM		1	28
CAGL0H00132g.2	Phobius	SIGNAL_PEPTIDE_H_REGION	Hydrophobic region of a signal peptide.	12	22
CAGL0J11990g.3	Phobius	SIGNAL_PEPTIDE	Signal peptide region	1	28
CAGL0J11990g.3	Phobius	SIGNAL_PEPTIDE_N_REGION	N-terminal region of a signal peptide.	1	16
CAGL0J11990g.3	Phobius	NON_CYTOPLASMIC_DOMAIN	Region of a membrane-bound protein predicted to be outside the membrane, in the extracellular region.	29	235
CAGL0J11990g.3	Phobius	SIGNAL_PEPTIDE_C_REGION	C-terminal region of a signal peptide.	25	28
CAGL0J11990g.3	TMHMM	TMhelix	Region of a membrane-bound protein predicted to be embedded in the membrane.	12	31
CAGL0J11990g.3	TMHMM	TMhelix	Region of a membrane-bound protein predicted to be embedded in the membrane.	41	58
CAGL0J11990g.3	Pfam	PF11765	Hyphally regulated cell wall protein N-terminal	18	231
CAGL0J11990g.3	SignalP_EUK	SignalP-noTM		1	26
CAGL0J11990g.3	Phobius	SIGNAL_PEPTIDE_H_REGION	Hydrophobic region of a signal peptide.	17	24
CAGL0B05093g.1	Phobius	SIGNAL_PEPTIDE_H_REGION	Hydrophobic region of a signal peptide.	10	21
CAGL0B05093g.1	Pfam	PF11765	Hyphally regulated cell wall protein N-terminal	29	228
CAGL0B05093g.1	Phobius	SIGNAL_PEPTIDE_C_REGION	C-terminal region of a signal peptide.	22	26
CAGL0B05093g.1	Phobius	NON_CYTOPLASMIC_DOMAIN	Region of a membrane-bound protein predicted to be outside the membrane, in the extracellular region.	27	230
CAGL0B05093g.1	SignalP_EUK	SignalP-noTM		1	26
CAGL0B05093g.1	Phobius	SIGNAL_PEPTIDE	Signal peptide region	1	26
CAGL0B05093g.1	Phobius	SIGNAL_PEPTIDE_N_REGION	N-terminal region of a signal peptide.	1	9
CAGL0G07183g.2	ProSiteProfiles	PS50878	Reverse transcriptase (RT) catalytic domain profile.	1	82
CAGL0G07183g.2	Gene3D	G3DSA:3.30.420.10		483	637
CAGL0G07183g.2	SUPERFAMILY	SSF53098		481	638
CAGL0G07183g.2	ProSiteProfiles	PS50994	Integrase catalytic domain profile.	479	653
CAGL0G07183g.2	PANTHER	PTHR10178:SF14		1	757
CAGL0G07183g.2	Pfam	PF00665	Integrase core domain	484	601
CAGL0G07183g.2	SUPERFAMILY	SSF56672		1	281
CAGL0G07183g.2	Pfam	PF00078	Reverse transcriptase (RNA-dependent DNA polymerase)	1	82
CAGL0G07183g.2	PANTHER	PTHR10178		1	757
CAGL0G07183g.2	Gene3D	G3DSA:3.30.70.270		1	81
CAGL0E00110g.3	Phobius	TRANSMEMBRANE	Region of a membrane-bound protein predicted to be embedded in the membrane.	487	506
CAGL0E00110g.3	Phobius	NON_CYTOPLASMIC_DOMAIN	Region of a membrane-bound protein predicted to be outside the membrane, in the extracellular region.	507	527
CAGL0E00110g.3	Phobius	TRANSMEMBRANE	Region of a membrane-bound protein predicted to be embedded in the membrane.	456	475
CAGL0E00110g.3	Phobius	NON_CYTOPLASMIC_DOMAIN	Region of a membrane-bound protein predicted to be outside the membrane, in the extracellular region.	1	455
CAGL0E00110g.3	Phobius	CYTOPLASMIC_DOMAIN	Region of a membrane-bound protein predicted to be outside the membrane, in the cytoplasm.	476	486
CAGL0I00110g.2	Phobius	SIGNAL_PEPTIDE_N_REGION	N-terminal region of a signal peptide.	1	5
CAGL0I00110g.2	Phobius	SIGNAL_PEPTIDE_H_REGION	Hydrophobic region of a signal peptide.	6	17
CAGL0I00110g.2	Phobius	SIGNAL_PEPTIDE_C_REGION	C-terminal region of a signal peptide.	18	22
CAGL0I00110g.2	SignalP_GRAM_NEGATIVE	SignalP-noTM		1	22
CAGL0I00110g.2	SignalP_EUK	SignalP-noTM		1	22
CAGL0I00110g.2	Phobius	NON_CYTOPLASMIC_DOMAIN	Region of a membrane-bound protein predicted to be outside the membrane, in the extracellular region.	23	441
CAGL0I00110g.2	Phobius	SIGNAL_PEPTIDE	Signal peptide region	1	22
CAGL0J00110g.1	Phobius	SIGNAL_PEPTIDE_N_REGION	N-terminal region of a signal peptide.	1	5
CAGL0J00110g.1	SignalP_GRAM_NEGATIVE	SignalP-noTM		1	21
CAGL0J00110g.1	SignalP_EUK	SignalP-noTM		1	21
CAGL0J00110g.1	Phobius	SIGNAL_PEPTIDE_C_REGION	C-terminal region of a signal peptide.	17	21
CAGL0J00110g.1	Phobius	SIGNAL_PEPTIDE	Signal peptide region	1	21
CAGL0J00110g.1	Phobius	SIGNAL_PEPTIDE_H_REGION	Hydrophobic region of a signal peptide.	6	16
CAGL0J00110g.1	Phobius	NON_CYTOPLASMIC_DOMAIN	Region of a membrane-bound protein predicted to be outside the membrane, in the extracellular region.	22	432
CAGL0D00110g.1	Phobius	SIGNAL_PEPTIDE_N_REGION	N-terminal region of a signal peptide.	1	10
CAGL0D00110g.1	SignalP_EUK	SignalP-noTM		1	26
CAGL0D00110g.1	Phobius	SIGNAL_PEPTIDE_C_REGION	C-terminal region of a signal peptide.	22	26
CAGL0D00110g.1	Pfam	PF11765	Hyphally regulated cell wall protein N-terminal	16	266
CAGL0D00110g.1	Phobius	SIGNAL_PEPTIDE_H_REGION	Hydrophobic region of a signal peptide.	11	21
CAGL0D00110g.1	SignalP_GRAM_POSITIVE	SignalP-TM		1	28
CAGL0D00110g.1	TMHMM	TMhelix	Region of a membrane-bound protein predicted to be embedded in the membrane.	7	29
CAGL0D00110g.1	Phobius	SIGNAL_PEPTIDE	Signal peptide region	1	26
CAGL0D00110g.1	SignalP_GRAM_NEGATIVE	SignalP-TM		1	26
CAGL0D00110g.1	Phobius	NON_CYTOPLASMIC_DOMAIN	Region of a membrane-bound protein predicted to be outside the membrane, in the extracellular region.	27	290
CAGL0A00110g.2	SignalP_EUK	SignalP-noTM		1	19
CAGL0A00110g.2	Phobius	SIGNAL_PEPTIDE_H_REGION	Hydrophobic region of a signal peptide.	5	14
CAGL0A00110g.2	Phobius	SIGNAL_PEPTIDE	Signal peptide region	1	19
CAGL0A00110g.2	SignalP_GRAM_NEGATIVE	SignalP-noTM		1	19
CAGL0A00110g.2	Phobius	SIGNAL_PEPTIDE_C_REGION	C-terminal region of a signal peptide.	15	19
CAGL0A00110g.2	Pfam	PF10528	GLEYA domain	132	246
CAGL0A00110g.2	Phobius	NON_CYTOPLASMIC_DOMAIN	Region of a membrane-bound protein predicted to be outside the membrane, in the extracellular region.	20	712
CAGL0A00110g.2	Gene3D	G3DSA:3.90.182.10		120	270
CAGL0A00110g.2	Phobius	SIGNAL_PEPTIDE_N_REGION	N-terminal region of a signal peptide.	1	4
CAGL0C01067g.1	Phobius	SIGNAL_PEPTIDE	Signal peptide region	1	17
CAGL0C01067g.1	Phobius	NON_CYTOPLASMIC_DOMAIN	Region of a membrane-bound protein predicted to be outside the membrane, in the extracellular region.	18	660
CAGL0C01067g.1	Phobius	SIGNAL_PEPTIDE_H_REGION	Hydrophobic region of a signal peptide.	4	12
CAGL0C01067g.1	SignalP_EUK	SignalP-noTM		1	17
CAGL0C01067g.1	Phobius	SIGNAL_PEPTIDE_N_REGION	N-terminal region of a signal peptide.	1	3
CAGL0C01067g.1	Phobius	SIGNAL_PEPTIDE_C_REGION	C-terminal region of a signal peptide.	13	17
CAGL0J00110g.2	Phobius	NON_CYTOPLASMIC_DOMAIN	Region of a membrane-bound protein predicted to be outside the membrane, in the extracellular region.	1	318
CAGL0J00110g.2	Phobius	TRANSMEMBRANE	Region of a membrane-bound protein predicted to be embedded in the membrane.	319	340
CAGL0J00110g.2	Phobius	CYTOPLASMIC_DOMAIN	Region of a membrane-bound protein predicted to be outside the membrane, in the cytoplasm.	341	341
CAGL0I00110g.1	Phobius	TRANSMEMBRANE	Region of a membrane-bound protein predicted to be embedded in the membrane.	610	631
CAGL0I00110g.1	Phobius	CYTOPLASMIC_DOMAIN	Region of a membrane-bound protein predicted to be outside the membrane, in the cytoplasm.	632	632
CAGL0I00110g.1	Phobius	NON_CYTOPLASMIC_DOMAIN	Region of a membrane-bound protein predicted to be outside the membrane, in the extracellular region.	1	609
CAGL0G00110g.2	Phobius	TRANSMEMBRANE	Region of a membrane-bound protein predicted to be embedded in the membrane.	300	321
CAGL0G00110g.2	Phobius	CYTOPLASMIC_DOMAIN	Region of a membrane-bound protein predicted to be outside the membrane, in the cytoplasm.	322	322
CAGL0G00110g.2	Phobius	NON_CYTOPLASMIC_DOMAIN	Region of a membrane-bound protein predicted to be outside the membrane, in the extracellular region.	1	299
CAGL0J11990g.1	Pfam	PF11765	Hyphally regulated cell wall protein N-terminal	3	95

## Sheet: Expression_GSNO_stress
id	log2FC	absfold	mean_rpkm_GSNO	meanB_rpkm_YPD	deseqpadj	edgeRpadj
CAGL0A00341g	-3.36996	0.0967256	42.1806	436.085	0	3.21043856667642e-320
CAGL0A01199g	-3.57821	0.0837243	55.7514	665.893	0	1.02859185827129e-250
CAGL0A01782g	7.38368	166.998	326.705	1.95635	0	0
CAGL0A02002g	-5.02047	0.0308097	22.0803	716.665	0	0
CAGL0A02299g	-2.89814	0.134145	126.983	946.609	0	9.71077130220608e-253
CAGL0A03036g	-2.39818	0.189704	191.699	1010.51	1.7003035551573e-300	5.75225197349392e-179
CAGL0A03542g	-2.76307	0.14731	466.462	3166.53	0	2.35169319762122e-221
CAGL0A03872g	-2.74226	0.149451	47.6315	318.71	2.78085040374332e-170	1.44907319791384e-182
CAGL0A04015g	3.45782	10.9877	523.689	47.6613	0	0
CAGL0A04433g	-2.45298	0.182633	68.5965	375.597	1.51640938559608e-206	7.72162544412517e-159
CAGL0A04697g	-3.81928	0.0708406	21.2281	299.66	0	1.28536773012743e-286
CAGL0B00396g	-2.28074	0.205792	57.6421	280.099	0	2.90605340707802e-159
CAGL0B01122g	5.15323	35.5858	155.742	4.37653	0	0
CAGL0B01875g	-4.5503	0.0426798	262.912	6160.1	3.44149703351579e-265	0
CAGL0B02563g	-2.45079	0.18291	44.4918	243.244	6.63451323801968e-245	5.28395528765404e-125
CAGL0B02717g	2.42616	5.37462	476.964	88.7438	1.11585097804071e-267	3.52687048849038e-185
CAGL0B02794g	1.89152	3.71027	868.145	233.984	3.85503423728811e-231	2.09783739957713e-149
CAGL0B02860g	-4.04843	0.0604368	183.449	3035.38	0	0
CAGL0B03069g	-2.85098	0.138602	75.0129	541.211	0	8.74205791796578e-236
CAGL0B03487g	3.83799	14.3005	992.989	69.4373	0	0
CAGL0B03685g	-2.69018	0.154944	285.491	1842.54	1.99949783797294e-132	6.03154644835627e-92
CAGL0B03795g	2.30525	4.94254	391.968	79.3049	2.2933601408966e-241	2.21817411331963e-190
CAGL0B03993g	2.81769	7.05035	764.634	108.453	0	1.05452524458454e-270
CAGL0B04059g	-2.74352	0.14932	43.91	294.067	1.1105548066021e-178	1.27560899608742e-185
CAGL0B04213g	-8.84659	0.00217226	1.202	553.341	0	0
CAGL0B04257g	2.29472	4.9066	936.377	190.84	1.67681021942028e-190	9.75258251380835e-172
CAGL0B04323g	-3.684	0.0778048	41.3745	531.774	0	0
CAGL0B04917g	-5.61269	0.0204367	15.456	756.285	0	0
CAGL0C00275g	-2.57831	0.167437	235.617	1407.2	0	2.15896803224207e-157
CAGL0C00539g	-2.27659	0.206385	70.6026	342.091	0	1.2471099646996e-142
CAGL0C00693g	-2.14062	0.226782	77.9619	343.774	1.80296997432217e-206	2.30557514294154e-137
CAGL0C01325g	-2.4284	0.185771	725.906	3907.53	0	1.32603528783102e-161
CAGL0C01705g	-2.19409	0.218531	129.121	590.859	5.98612754620167e-182	1.3038199223476e-123
CAGL0C01793g	-4.63196	0.0403311	97.4626	2416.56	0	0
CAGL0C02189g	2.94734	7.71327	679.479	88.0923	0	6.886728869371e-291
CAGL0C02739g	-1.63883	0.321117	414.494	1290.79	5.5071678906727e-138	8.24888620019218e-74
CAGL0C02827g	-2.56763	0.168681	49.9512	296.128	0	2.8423718518414e-201
CAGL0C03113g	-2.30387	0.202519	95.8204	473.144	0	6.09659882660053e-106
CAGL0C03223g	-5.79439	0.0180183	5.595	310.518	0	0
CAGL0C03267g	-2.99492	0.125441	31.0649	247.646	0	1.33856550296114e-172
CAGL0C03443g	4.7884	27.6346	168.411	6.09419	0	0
CAGL0C04191g	-2.36167	0.194566	63.0302	323.953	0	1.07792328531135e-175
CAGL0C04587g	-4.89582	0.0335902	42.2548	1257.95	0	0
CAGL0C04609g	-3.28548	0.102559	17.5494	171.116	1.5856558660129e-301	1.29170301796734e-278
CAGL0C04741g	-2.5132	0.175166	38.4828	219.693	1.17173160933005e-231	3.4083286583675e-152
CAGL0C05027g	-7.35892	0.0060918	6.76931	1111.22	0	0
CAGL0C05379g	3.38382	10.4383	580.125	55.5765	0	0
CAGL0D00176g	4.28962	19.5571	1160.52	59.3401	0	0
CAGL0D00198g	-4.41308	0.0469386	31.9396	680.455	0	0
CAGL0D00418g	-2.84013	0.139648	56.4567	404.279	0	3.58285491934019e-212
CAGL0D00704g	-2.28625	0.205007	113.727	554.746	0	5.97442211745823e-141
CAGL0D01265g	-3.15261	0.112453	574.164	5105.83	6.5321027533423e-177	1.47268568331415e-102
CAGL0D01298g	-2.37633	0.192598	99.2292	515.214	0	8.15785241361221e-165
CAGL0D01716g	2.81715	7.04769	305.528	43.3515	2.46237611311765e-281	5.48217608282596e-284
CAGL0D01892g	-1.91486	0.265197	100.671	379.607	1.22689887586118e-256	1.44183880350301e-99
CAGL0D01958g	-2.34217	0.197213	247.9	1257.02	5.19872079405006e-113	1.20107407448329e-114
CAGL0D02090g	3.11009	8.63439	515.131	59.6605	0	3.74411917153752e-261
CAGL0D03102g	-2.55032	0.170717	62.6693	367.094	1.41312657449173e-269	6.13391438407948e-174
CAGL0D03124g	3.26361	9.60383	198.524	20.6713	5.54646667408066e-258	4.70774212536479e-285
CAGL0D03432g	2.00964	4.02681	392.924	97.5769	4.25907294835585e-212	1.36130276361602e-154
CAGL0D03982g	-2.84169	0.139497	52.319	375.054	0	1.98311950211551e-188
CAGL0D04026g	-3.397	0.0949296	18.4477	194.33	0	9.27943826736989e-302
CAGL0D04708g	2.39363	5.25477	260.773	49.626	4.64896326851029e-159	9.59528137476377e-125
CAGL0D06154g	-2.18646	0.219689	69.4068	315.931	6.6661767813282e-176	7.01721224147241e-138
CAGL0D06424g	-3.86753	0.0685108	56.9813	831.713	0	0
CAGL0D06688g	-2.72412	0.151342	420.176	2776.34	0	6.27022482774387e-183
CAGL0E00517g	3.58003	11.959	335.659	28.0674	5.6174066295141e-125	1.39240549525482e-282
CAGL0E01287g	-3.257	0.104603	57.7219	551.817	0	1.24726224425833e-270
CAGL0E01727g	4.35415	20.4518	175.496	8.58098	3.40034951868444e-276	0
CAGL0E01837g	-2.85768	0.13796	39.7358	288.025	0	2.80302334960461e-202
CAGL0E02915g	-2.79312	0.144274	50.9249	352.974	3.30409154082624e-221	3.9809849057564e-199
CAGL0E03245g	5.26073	38.3386	292.077	7.61835	0	0
CAGL0E03289g	3.02215	8.1238	236.404	29.1002	2.53348888505535e-297	3.36608545622052e-312
CAGL0E03652g	-2.27586	0.20649	71.8424	347.923	1.03111033325298e-264	5.00781878629919e-131
CAGL0E03916g	-7.49721	0.00553496	7.98744	1443.09	0	0
CAGL0E04334g	3.21625	9.29368	459.98	49.4939	0	1.92303416714854e-282
CAGL0E04356g	-2.73744	0.14995	52.5529	350.469	2.69200335134792e-189	2.05043394841192e-184
CAGL0E05192g	-3.05943	0.119955	48.6367	405.457	0	3.55821078454606e-251
CAGL0E05214g	-3.30274	0.101339	41.5779	410.285	2.72247393798082e-245	1.44245619486903e-259
CAGL0E05390g	3.77894	13.7269	225.723	16.4438	0	0
CAGL0E05610g	-2.73026	0.150699	80.1523	531.869	0	4.25888850726786e-205
CAGL0E05632g	-4.93097	0.0327816	24.929	760.456	0	0
CAGL0E06072g	-2.51007	0.175547	38.6726	220.297	7.10992665611661e-290	1.3310171081199e-204
CAGL0E06424g	-4.16136	0.0558865	20.3632	364.366	0	0
CAGL0E06512g	-2.57544	0.167771	125.489	747.983	0	1.9328037287183e-191
CAGL0F00209g	-8.65349	0.00248336	2.97605	1198.4	2.71507906626824e-311	0
CAGL0F00407g	6.50307	90.7022	175.761	1.93778	0	0
CAGL0F00561g	5.03943	32.8867	195.902	5.95687	1.83983314349087e-200	0
CAGL0F00605g	-2.17759	0.221045	265.49	1201.06	0	1.92754743126246e-141
CAGL0F01199g	-2.53148	0.172961	63.6568	368.041	0	3.03905803036707e-196
CAGL0F01463g	-3.7396	0.074863	20.9796	280.239	0	0
CAGL0F01705g	3.14183	8.82643	206.295	23.3724	0	0
CAGL0F01749g	2.64523	6.25594	656.046	104.868	0	8.50841652207193e-258
CAGL0F01947g	-2.93492	0.130768	176.321	1348.36	0	1.4918991487886e-237
CAGL0F02431g	3.07752	8.44162	215.029	25.4725	0	3.27861962580251e-320
CAGL0F02563g	3.57029	11.8785	985.144	82.9347	0	0
CAGL0F02761g	2.33675	5.05163	275.163	54.47	5.28303771266622e-188	3.29787498358475e-211
CAGL0F03927g	4.32645	20.0628	474.958	23.6735	0	0
CAGL0F04103g	2.47839	5.57276	274.003	49.1682	1.49563884517517e-199	9.92802439301106e-244
CAGL0F04191g	-2.65423	0.158853	44.0379	277.224	1.5943246839424e-228	7.08600629210169e-153
CAGL0F04433g	4.61617	24.5248	277.012	11.2952	0	0
CAGL0F04631g	-3.68556	0.0777205	27.6379	355.606	7.2844872787923e-312	0
CAGL0F04697g	-3.75905	0.0738605	48.3677	654.853	0	0
CAGL0F04719g	-4.29093	0.051086	26.1217	511.327	0	0
CAGL0F04807g	-5.04257	0.0303415	18.0418	594.625	0	0
CAGL0F04895g	-2.66394	0.157788	81.3479	515.551	0	6.23666527352115e-195
CAGL0F05115g	4.16008	17.8776	171.488	9.59236	0	0
CAGL0F05863g	-3.22728	0.106781	116.299	1089.14	0	5.74946069836204e-277
CAGL0F07117g	-2.03774	0.243545	124.457	511.025	1.76333511476561e-226	1.03785721284925e-89
CAGL0F07447g	-2.50893	0.175685	49.2035	280.066	8.65991141315983e-220	1.12946514252667e-143
CAGL0F07513g	-4.18708	0.054899	14.7841	269.297	0	0
CAGL0F07953g	-5.86907	0.0171094	8.86085	517.893	0	0
CAGL0F08085g	-5.32446	0.0249561	16.4553	659.368	0	0
CAGL0F08107g	-2.48924	0.1781	56.8338	319.111	0	2.25837057122129e-170
CAGL0F08745g	-6.08157	0.0147661	110.674	7495.13	0	0
CAGL0G00154g	2.80865	7.00629	566.627	80.874	0	1.70268641667511e-291
CAGL0G01738g	-2.41487	0.187522	338.438	1804.79	0	3.80706144508376e-163
CAGL0G01804g	-2.5705	0.168346	37.7096	224.001	1.53906929735497e-140	7.11644051196026e-151
CAGL0G02079g	2.25372	4.76912	560.608	117.55	1.51785016876533e-212	1.75927684136909e-177
CAGL0G02101g	-3.47075	0.0901986	51.6492	572.617	0	3.40115960426034e-239
CAGL0G02189g	3.6202	12.2967	291.839	23.7331	0	0
CAGL0G02453g	-3.06641	0.119376	21.5274	180.332	0	4.38641249716154e-216
CAGL0G02673g	-3.0948	0.11705	91.5511	782.154	4.68696470854877e-118	2.71391452716803e-156
CAGL0G02849g	-2.68518	0.155482	51.12	328.785	0	3.13187746941583e-223
CAGL0G02915g	-2.25861	0.208974	435.256	2082.83	0	9.84000177543103e-150
CAGL0G03091g	3.19512	9.15856	266.633	29.1129	0	0
CAGL0G03289g	-2.35817	0.195039	81.4671	417.697	0	5.60797930649155e-154
CAGL0G03311g	2.33901	5.05956	327.593	64.7474	3.94356977361053e-289	5.83952102752621e-217
CAGL0G04213g	2.8863	7.39374	724.488	97.9867	1.21971717549678e-218	8.02933395158789e-214
CAGL0G04851g	2.65788	6.31105	283.408	44.9066	7.61387741197724e-258	8.05095969824941e-275
CAGL0G04983g	3.48473	11.1946	210.671	18.8191	1.38399471521749e-202	8.78605955885621e-296
CAGL0G05269g	-2.31949	0.200338	374.676	1870.22	0	2.3439983139795e-130
CAGL0G05357g	-3.31753	0.100305	32.2871	321.889	0	5.56044709826568e-301
CAGL0G05566g	-2.45975	0.181778	207.361	1140.73	0	1.92706732287574e-183
CAGL0G05632g	-4.84493	0.0347961	31.0401	892.058	0	0
CAGL0G05698g	-5.67155	0.0196197	8.28156	422.105	0	0
CAGL0G05830g	-3.62433	0.0810899	47.9675	591.535	0	0
CAGL0G05874g	2.74678	6.71218	509.682	75.9339	2.0898472160925e-243	2.45196250298325e-279
CAGL0G06006g	-1.93988	0.260638	268.783	1031.25	5.85674287331619e-284	3.43891565163956e-110
CAGL0G06490g	2.55593	5.88044	641.821	109.145	0	1.30314453491769e-220
CAGL0G06600g	-2.29618	0.203602	103.036	506.068	0	5.45691340535443e-127
CAGL0G06732g	-2.68733	0.155251	124.73	803.412	0	6.45168254549652e-197
CAGL0G07315g	-2.40178	0.189231	159.994	845.494	1.78428037906512e-164	1.74527644282271e-132
CAGL0G07535g	3.61408	12.2446	563.502	46.0203	1.39960640949818e-282	7.14845296848155e-310
CAGL0G07909g	-2.08701	0.235369	75.7612	321.883	3.47684039586026e-253	1.29656687791488e-137
CAGL0G08712g	-3.46414	0.0906132	44.8158	494.583	0	5.96459418944043e-304
CAGL0G08734g	1.99885	3.99682	802.502	200.785	7.82351833869954e-162	4.20957739804309e-125
CAGL0G09020g	-4.50108	0.0441611	13.7667	311.739	0	0
CAGL0G09361g	-2.70463	0.1534	42.2269	275.272	2.33238754525287e-118	1.95915139350244e-144
CAGL0G09603g	-2.84904	0.138788	55.029	396.496	0	2.83268656207676e-239
CAGL0H00506g	-2.11458	0.230913	188.185	814.962	0	8.41726358227714e-135
CAGL0H01397g	-2.7386	0.14983	53.6145	357.835	0	8.32780911561497e-186
CAGL0H02057g	2.90248	7.47708	185.685	24.8339	1.46017334527278e-181	1.40954283647773e-237
CAGL0H02101g	-5.06378	0.0298985	118.847	3975.02	0	0
CAGL0H02585g	-3.25121	0.105024	33.0436	314.63	0	9.82776788991652e-303
CAGL0H03333g	-1.66684	0.314943	233.998	742.986	5.26090483688399e-148	1.19406527089184e-86
CAGL0H03377g	3.73127	13.2808	194.694	14.6599	3.8841606450461e-184	0
CAGL0H03685g	3.45719	10.983	702.372	63.9511	0	0
CAGL0H03773g	4.89849	29.8259	179.104	6.00498	1.71091231000426e-228	0
CAGL0H03971g	-4.17101	0.0555138	41.7834	752.667	0	0
CAGL0H03993g	-4.60729	0.0410268	84.7396	2065.47	0	0
CAGL0H04191g	-2.55999	0.169577	1017.02	5997.41	0	3.91212898608102e-176
CAGL0H04939g	-9.97228	0.000995509	0.792532	796.107	0	0
CAGL0H05137g	2.01382	4.03849	543.453	134.568	3.19875144035142e-240	1.65166498007294e-167
CAGL0H05489g	-2.41276	0.187797	60.935	324.473	0	1.30083010240831e-156
CAGL0H05709g	4.64596	25.0364	180.887	7.22495	0	0
CAGL0H06633g	-9.06425	0.00186805	4.00295	2142.85	3.23569917648053e-257	0
CAGL0H06699g	-4.58425	0.0416874	23.7895	570.663	0	0
CAGL0H07023g	-2.48052	0.17918	109.464	610.916	0	5.97544439495684e-184
CAGL0H07249g	2.93112	7.62703	219.113	28.7284	3.22082852380342e-274	1.37547875802203e-319
CAGL0H07887g	2.34186	5.06956	431.521	85.12	5.91505730148424e-288	2.56168215604398e-194
CAGL0H07975g	4.08765	17.0022	229.037	13.471	0	0
CAGL0H08327g	-1.90685	0.266674	342.688	1285.04	1.10026741708741e-290	7.96990127788831e-110
CAGL0H08415g	3.97567	15.7324	251.595	15.9921	2.35833557715007e-163	0
CAGL0H08712g	-2.56167	0.169379	41.1554	242.978	0	2.30652223998021e-201
CAGL0H08734g	2.25821	4.78399	549.836	114.933	4.42167450449003e-91	1.21281653030417e-99
CAGL0H08800g	1.90252	3.73865	391.957	104.839	1.81592516532235e-147	1.39102985177815e-156
CAGL0H09064g	3.22117	9.32544	176.885	18.968	6.18235269413336e-286	0
CAGL0H09460g	-5.93447	0.0163511	3.80702	232.829	0	0
CAGL0H10032g	-2.44978	0.183038	47.0664	257.14	3.85840895592161e-291	3.24365656557895e-148
CAGL0H10142g	2.15826	4.46377	481.587	107.888	3.05883213540609e-229	2.04846446216386e-162
CAGL0H10362g	-2.99685	0.125273	131.497	1049.68	0	1.51199037376433e-238
CAGL0I00484g	2.5373	5.80503	347.73	59.9014	1.17647907725483e-282	5.01604858821409e-242
CAGL0I00572g	-2.85382	0.13833	46.0114	332.622	0	4.65484346238487e-247
CAGL0I00924g	-2.19647	0.218171	87.7344	402.136	1.1496911209704e-293	8.85984188429452e-147
CAGL0I01100g	-3.53777	0.0861044	37.7203	438.077	0	6.07575449336948e-317
CAGL0I01122g	-2.66159	0.158046	96.7243	612.002	0	3.65013430261741e-116
CAGL0I01232g	2.31908	4.99013	368.772	73.9004	2.80326144197401e-188	6.72575697362259e-176
CAGL0I01826g	3.51832	11.4583	170.682	14.8959	3.50853453356149e-171	6.86559874614843e-271
CAGL0I02134g	-6.19516	0.0136481	5.62809	412.372	0	0
CAGL0I02200g	-2.25207	0.209923	120.147	572.338	0	7.4250225481799e-157
CAGL0I02926g	3.16512	8.97005	213.904	23.8465	0	0
CAGL0I03234g	4.07578	16.8629	741.843	43.9926	0	0
CAGL0I03366g	2.7359	6.66176	194.349	29.1738	4.48619929065565e-94	2.97903283571619e-207
CAGL0I04444g	2.52409	5.75211	220.224	38.2858	1.74187815832939e-166	1.41141933604482e-176
CAGL0I04686g	-2.19997	0.217642	212.074	974.414	0	3.44109966982069e-117
CAGL0I04730g	2.62172	6.15485	251.282	40.8267	1.18146648271423e-256	2.04864249171215e-264
CAGL0I05610g	-3.88319	0.0677707	200.289	2955.39	2.42296098152287e-146	4.01881498298613e-232
CAGL0I05874g	-2.63321	0.161185	79.9357	495.924	0	1.82231991704897e-177
CAGL0I05934g	-2.78581	0.145006	56.6332	390.557	4.7167953142818e-319	1.47454015816212e-212
CAGL0I06050g	4.84379	28.7161	319.815	11.1372	0	0
CAGL0I06094g	-2.97826	0.126898	22.9117	180.552	0	6.49724704228179e-250
CAGL0I06182g	-2.79648	0.143938	48.9593	340.141	0	4.84947973824469e-217
CAGL0I06424g	-3.15515	0.112255	24.1948	215.534	1.56044134186076e-183	7.85854879376818e-188
CAGL0I07139g	-3.47975	0.089638	56.9933	635.817	0	0
CAGL0I07227g	-2.69605	0.154315	60.0431	389.095	0	5.57202582687252e-222
CAGL0I08305g	-5.18536	0.0274822	4.3617	158.71	7.73852545311218e-251	0
CAGL0I09790g	3.75106	13.4643	438.08	32.5365	0	0
CAGL0I10494g	-2.61926	0.162752	47.7436	293.353	1.95431746541999e-201	6.67633879634186e-194
CAGL0I10648g	3.1654	8.97179	548.61	61.1483	0	0
CAGL0J00429g	-2.32107	0.200118	151.834	758.72	0	1.28174623991459e-130
CAGL0J00473g	3.36259	10.2859	256.785	24.9648	1.7557579989939e-311	0
CAGL0J00583g	-2.08369	0.235911	89.7837	380.583	0	4.23358647632634e-133
CAGL0J00957g	3.52071	11.4773	442.635	38.5662	1.08448622977753e-222	0
CAGL0J01699g	-3.00761	0.124343	242.049	1946.63	0	8.32354882691833e-199
CAGL0J02816g	6.5134	91.3542	290.66	3.18168	0	0
CAGL0J03080g	-6.53373	0.0107932	37.5242	3476.66	6.13951827407455e-192	0
CAGL0J03146g	3.18282	9.08078	253.657	27.9334	0	0
CAGL0J04004g	-2.77922	0.14567	109.02	748.405	0	1.21497940840066e-193
CAGL0J04048g	5.31763	39.8809	464.078	11.6366	3.08220605056609e-157	0
CAGL0J04070g	2.69213	6.46267	515.125	79.7077	4.14945912939352e-80	1.16377152687659e-193
CAGL0J04268g	-5.93096	0.0163909	40.5089	2471.43	0	0
CAGL0J04554g	3.8538	14.458	465.388	32.1889	0	0
CAGL0J04884g	-4.34263	0.0492875	8.06499	163.632	0	0
CAGL0J05302g	-3.17383	0.11081	51.7516	467.029	0	2.06865620464706e-292
CAGL0J05940g	-2.28814	0.204739	60.8306	297.113	0	3.20898200640729e-152
CAGL0J06050g	-2.8424	0.139429	248.813	1784.52	0	4.42702950162407e-233
CAGL0J06088g	3.34835	10.1848	218.467	21.4503	5.01333699834867e-136	1.01688831206873e-245
CAGL0J06204g	-2.08242	0.236119	107.769	456.42	1.79984722589939e-108	1.06439885153828e-77
CAGL0J06380g	-2.99131	0.125755	207.964	1653.72	0	5.53293561413012e-229
CAGL0J06402g	7.11122	138.258	445.592	3.22291	0	0
CAGL0J07084g	-2.90588	0.133427	36.8109	275.889	0	7.16673063425204e-260
CAGL0J07612g	-2.77299	0.146301	31.3879	214.544	0	6.78993792022209e-216
CAGL0J07678g	2.33247	5.03666	283.711	56.3292	9.96654307091319e-229	8.95745933678652e-191
CAGL0J08635g	-2.34902	0.19628	46.7779	238.323	6.56451400464188e-108	3.7127271149721e-133
CAGL0J09240g	1.7487	3.36055	605.718	180.244	6.27849755119876e-172	8.93586267386241e-104
CAGL0J09262g	-2.76567	0.147045	197.497	1343.11	0	1.9846788379986e-223
CAGL0J09614g	2.93608	7.65331	257.948	33.7042	8.66926872840176e-46	2.29808470128967e-177
CAGL0J09812g	-1.99436	0.25098	109.507	436.317	2.85692964159858e-315	5.79941172314671e-105
CAGL0J09900g	-3.66873	0.0786323	46.0528	585.673	0	0
CAGL0J10076g	-3.10017	0.116615	38.039	326.193	0	6.25253015243441e-189
CAGL0J11154g	5.64443	50.0198	151.312	3.02505	0	0
CAGL0J11770g	-1.81765	0.283683	248.728	876.783	3.84741311060233e-313	3.62252848658773e-94
CAGL0J11836g	-5.42154	0.0233321	24.384	1045.08	0	0
CAGL0J11990g.2	-2.48882	0.178152	39.5685	222.105	1.60620787000267e-89	1.36011358593703e-108
CAGL0K00759g	3.62008	12.2957	179.034	14.5607	0	0
CAGL0K00891g	-3.68708	0.0776388	13.8487	178.373	0	1.12642908547183e-286
CAGL0K01133g	-2.32461	0.199629	70.0502	350.902	1.02985204322382e-87	1.21649902444086e-121
CAGL0K01353g	-2.23131	0.212965	117.242	550.522	1.89612532030982e-262	1.68191502102136e-148
CAGL0K01595g	-1.80268	0.286642	134.402	468.884	4.46476711317576e-228	1.56738596910494e-101
CAGL0K01859g	4.48003	22.3163	155.705	6.97718	0	0
CAGL0K02233g	3.86357	14.5563	428.777	29.4565	0	0
CAGL0K02409g	-2.15968	0.223805	191.194	854.287	1.31608000917577e-158	3.03365162657606e-98
CAGL0K02475g	3.96176	15.5814	395.345	25.3728	9.29746244682615e-217	0
CAGL0K02519g	-3.49178	0.0888931	25.5288	287.186	0	0
CAGL0K02629g	-2.86191	0.137556	32.39	235.468	0	2.9259579759977e-237
CAGL0K02893g	-1.70079	0.307617	263.397	856.25	8.37174150466417e-118	6.0643225568338e-54
CAGL0K03069g	-3.7742	0.073089	11.7722	161.067	0	2.30576026571256e-304
CAGL0K03459g	-5.40854	0.0235434	36.6499	1556.7	0	0
CAGL0K04125g	-1.92955	0.262511	629.893	2399.49	5.27804678754185e-101	6.00922230733872e-98
CAGL0K04499g	3.04686	8.26414	277.621	33.5935	0	0
CAGL0K04719g	-4.13184	0.0570418	39.1682	686.659	0	0
CAGL0K04741g	4.73918	26.7076	623.194	23.3339	0	0
CAGL0K05027g	1.76093	3.38918	732.81	216.221	8.36019629572534e-192	1.21787545469669e-106
CAGL0K05137g	-4.28772	0.0511998	24.9044	486.416	0	0
CAGL0K05313g	2.38513	5.22392	250.398	47.9329	1.11368189875652e-244	1.35727550812242e-220
CAGL0K06149g	2.46595	5.52492	723.427	130.939	3.39910054579368e-289	9.56667723114528e-169
CAGL0K06281g	2.78544	6.89446	414.163	60.0719	2.06114457211411e-195	6.18590877457319e-235
CAGL0K06699g	-2.9566	0.128818	23.0821	179.184	0	1.64707454796372e-265
CAGL0K06831g	-2.19986	0.217659	145.169	666.956	0	1.00109360519255e-146
CAGL0K07095g	-2.10131	0.233046	73.5755	315.713	8.17527124605501e-313	5.18919506385252e-134
CAGL0K07337g	-5.91853	0.0165328	12.9747	784.783	0	0
CAGL0K07458g	-3.13579	0.113772	20.9783	184.389	0	6.29799481398641e-305
CAGL0K08844g	-4.30408	0.0506225	19.2658	380.577	0	0
CAGL0K09042g	3.53663	11.6046	316.431	27.2676	1.09652434889775e-157	0
CAGL0K09328g	2.90533	7.49191	216.426	28.888	1.8030481085895e-318	2.23074975192244e-271
CAGL0K09350g	-4.58767	0.0415885	6.48928	156.035	0	0
CAGL0K09702g	-2.88046	0.135798	28.9153	212.928	1.95756657777717e-109	9.33896773434414e-207
CAGL0K10780g	5.5576	47.0982	297.223	6.31069	0	0
CAGL0K11297g	-3.31127	0.100742	71.2353	707.108	0	1.53828734472155e-303
CAGL0K11572g	-2.17125	0.222018	75.9128	341.922	0	3.06584450457457e-147
CAGL0K11858g	-2.80048	0.143539	482.26	3359.78	0	1.89014103769886e-225
CAGL0K12100g	-2.60558	0.164302	39.3371	239.419	0	2.08699693927999e-208
CAGL0K12518g	-5.64739	0.0199511	9.12258	457.246	1.90287700935585e-259	0
CAGL0L00341g	3.50253	11.3335	200.475	17.6887	0	0
CAGL0L00429g	3.161	8.94448	258.202	28.8672	0	0
CAGL0L00649g	-8.56362	0.00264297	9.68954	3666.15	0	0
CAGL0L00671g	2.54627	5.84122	229.365	39.2666	6.43443791198591e-231	2.38722621465149e-200
CAGL0L00957g	-4.16167	0.0558743	25.906	463.647	0	0
CAGL0L01243g	3.08832	8.50503	315.565	37.1034	0	0
CAGL0L01925g	-2.79815	0.143772	134.179	933.277	0	2.9582944420015e-146
CAGL0L02079g	3.47458	11.1161	442.369	39.7954	0	0
CAGL0L02343g	-2.24495	0.210961	164.57	780.094	0	3.55009377158012e-135
CAGL0L02799g	2.22261	4.66735	333.878	71.5346	7.37426830254614e-232	7.30016418073196e-200
CAGL0L03806g	3.41975	10.7016	242.744	22.683	8.34234643245418e-265	0
CAGL0L03872g	3.80461	13.9733	252.788	18.0907	0	0
CAGL0L03982g	-5.20326	0.0271433	6.51065	239.862	0	0
CAGL0L04268g	-3.56874	0.0842754	14.9729	177.666	0	0
CAGL0L04598g	-2.32948	0.198956	79.2159	398.159	0	1.33908232269428e-158
CAGL0L05236g	-3.19978	0.108835	32.1066	295.003	0	5.9643404101738e-295
CAGL0L05390g	-1.89724	0.268457	134.407	500.665	1.01945551506676e-260	2.31285834792993e-50
CAGL0L05500g	3.82845	14.2062	167.442	11.7865	4.82857740973924e-315	0
CAGL0L06138g	3.12898	8.74815	418.609	47.8512	0	0
CAGL0L06160g	-2.56571	0.168906	219.36	1298.71	0	1.39212496949628e-193
CAGL0L06204g	-2.18688	0.219625	250.1	1138.76	0	2.85310467221321e-140
CAGL0L06248g	-2.24834	0.210466	58.3911	277.437	5.311499430319e-134	2.63676035647137e-103
CAGL0L06270g	-1.95173	0.258507	286.505	1108.31	0	3.96316430277349e-114
CAGL0L06292g	-2.12957	0.228527	75.4456	330.139	2.40116898623374e-106	6.17044552422085e-134
CAGL0L06490g	-2.40252	0.189134	43.126	228.018	1.85050164741379e-283	3.54945974214164e-186
CAGL0L06512g	-5.94068	0.0162809	6.7434	414.191	0	0
CAGL0L06666g	4.59102	24.101	1113.94	46.2198	0	0
CAGL0L06754g	2.60572	6.08693	483.533	79.4378	1.04539042858904e-301	8.39094866909903e-263
CAGL0L06798g	-2.4731	0.180104	96.2275	534.288	6.69520316663182e-146	5.76642627011546e-126
CAGL0L06820g	-3.41112	0.0940051	28.6167	304.416	0	0
CAGL0L06886g	1.90646	3.74887	728.431	194.307	1.2604845345726e-228	2.72498551513873e-151
CAGL0L06974g	-3.46645	0.0904678	115.544	1277.19	0	9.3520997489021e-206
CAGL0L07502g	-1.7372	0.299952	173.909	579.789	4.86659670061981e-242	3.48361329406877e-91
CAGL0L07656g	-1.9789	0.253683	104.503	411.945	2.38758500143277e-127	2.15275388076136e-81
CAGL0L08184g	3.37046	10.3421	223.443	21.6051	0	0
CAGL0L08448g	-2.62737	0.161838	98.4762	608.485	0	1.83739375986735e-175
CAGL0L08932g	-3.25413	0.104812	160.892	1535.06	0	1.93501774434889e-309
CAGL0L09086g	-5.79921	0.0179583	7.8994	439.875	0	0
CAGL0L09108g	-5.66531	0.0197048	25.2304	1280.42	0	0
CAGL0L09273g	-5.59622	0.0206714	6.13964	297.012	0	0
CAGL0L09581g	2.40304	5.28916	429.008	81.1109	3.15673054985029e-219	1.39411830588486e-202
CAGL0L09713g	-2.35075	0.196045	500.465	2552.81	0	8.20291626347058e-154
CAGL0L10164g	2.55404	5.87277	232.3	39.5555	2.96365314848384e-235	6.82608606446236e-242
CAGL0L10186g	-2.42272	0.186504	99.0829	531.265	2.24224838312058e-153	1.18751900911033e-141
CAGL0L10516g	3.32626	10.03	224.323	22.3651	8.90580994305014e-318	0
CAGL0L10868g	3.91716	15.1071	265.668	17.5856	0	0
CAGL0L10978g	2.24923	4.75429	352.582	74.1608	8.23896005722718e-179	2.53815911408049e-199
CAGL0L12012g	-4.1124	0.0578154	15.3065	264.748	6.43443349165659e-272	0
CAGL0L12078g	-2.33058	0.198804	83.702	421.027	0	6.04698059835881e-148
CAGL0M00880g	-1.77904	0.291377	185.961	638.213	2.6714725287958e-256	4.65944090137013e-91
CAGL0M01056g	3.74161	13.3763	287.252	21.4747	6.87037339123559e-253	0
CAGL0M01760g	6.96093	124.58	233.177	1.8717	0	0
CAGL0M02211g	-2.13651	0.22743	202.582	890.745	0	9.6022600940361e-140
CAGL0M03377g	-2.85603	0.138118	63.9399	462.938	0	3.25464503574539e-232
CAGL0M03465g	-10.902	0.000522603	0.954122	1825.71	0	0
CAGL0M04499g	-4.22447	0.0534945	45.0743	842.597	0	0
CAGL0M04675g	-2.04126	0.242952	370.811	1526.27	0	1.41667578054288e-127
CAGL0M04763g	-3.86609	0.0685789	11.612	169.323	0	0
CAGL0M05665g	-1.82995	0.281274	142.345	506.072	1.1566223241971e-77	5.46969230476389e-95
CAGL0M05775g	3.75089	13.4626	448.144	33.288	0	0
CAGL0M05951g	-3.01837	0.123418	37.722	305.643	0	8.66666512788428e-241
CAGL0M06083g	2.99379	7.96565	394.258	49.4948	0	1.63447642611066e-276
CAGL0M06457g	4.25805	19.1338	183.595	9.59528	4.33907350751946e-196	0
CAGL0M06633g	-2.05288	0.241003	206.821	858.168	2.89741292500731e-305	1.96611603936348e-79
CAGL0M08734g	-2.75975	0.14765	28.3378	191.926	0	5.50054725007824e-237
CAGL0M09020g	-7.32325	0.00624426	1.23275	197.422	0	0
CAGL0M09229g	-2.17916	0.220804	264.083	1196.01	6.43153348594093e-132	5.93659398653619e-136
CAGL0M10241g	2.54109	5.82028	727.807	125.047	7.71552776500849e-307	1.67337597710672e-182
CAGL0M10549g	-3.19764	0.108997	34.4337	315.915	0	8.71114932689512e-292
CAGL0M10571g	-3.23582	0.106151	54.4156	512.626	0	9.18938532465056e-265
CAGL0M10956g	-2.22091	0.214507	62.9802	293.605	0	1.99348926954972e-149
CAGL0M11000g	-4.55175	0.0426371	555.664	13032.4	0	0
CAGL0M12122g	3.47509	11.1201	246.465	22.164	0	0
CAGL0M12551g	-8.26693	0.00324643	5.83443	1797.19	2.79453940516124e-226	0
CAGL0M12595g	-1.85029	0.277337	238.067	858.403	1.2176577177949e-202	5.76923931571681e-86
CAGL0M12881g	3.31071	9.92255	335.242	33.7858	0	0
CAGL0M12991g	2.19762	4.58722	402.953	87.8426	2.85717462122433e-259	3.47941279864185e-193
CAGL0M13277g	-1.89889	0.26815	287.06	1070.52	9.82453807496658e-288	6.1619119066667e-110
CAGL0M13343g	-2.94889	0.129508	148.329	1145.33	0	8.66398611620493e-204
CAGL0M13717g	2.68292	6.42155	392.696	61.1528	1.15500245763102e-317	8.87831476081857e-271
CAGL0M13937g	-3.55116	0.0853091	83.4316	977.992	2.35928645512665e-242	3.09456869098566e-229
Novel_noncoding_42	3.60494	12.1673	294.892	24.2364	6.00649677596875e-88	1.27798396314373e-138
Novel_proteincoding11	-6.86353	0.0085876	3.2188	374.819	0	0
Novel_proteincoding32	-4.51377	0.0437745	121.355	2772.29	0	0
Novel_proteincoding33	-3.08718	0.11767	46.8057	397.771	6.53528169939658e-229	7.50895625276251e-253
Novel_proteincoding47	-7.18705	0.00686248	97.8402	14257.3	0	0
CAGL0A00165g	-0.724364	0.605264	30.4206	50.2602	3.0848144284234e-09	2.73987173061718e-08
CAGL0A00187g	-1.28954	0.409081	22.1019	54.0281	1.70119545729871e-60	2.67378051128452e-46
CAGL0A00231g	-0.601143	0.659232	35.5128	53.87	2.06743390053645e-11	5.03892637570806e-09
CAGL0A00319g	-0.681763	0.623403	23.5743	37.8156	6.79682723351782e-10	3.06552439874725e-09
CAGL0A00363g	-0.423581	0.745572	172.986	232.018	5.52948900931529e-08	0.000902435
CAGL0A00385g	1.71226	3.27674	5.31489	1.622	5.41631675632019e-23	1.09569458271041e-40
CAGL0A00407g	-0.822443	0.565483	60.3527	106.728	4.7649805322553e-28	5.0809797652482e-16
CAGL0A00429g	0.28253	1.21633	58.6341	48.2059	8.18200426376526e-13	3.86616879864598e-09
CAGL0A00451g	1.21493	2.32129	13.1898	5.6821	2.80244485601088e-49	3.099259184032e-60
CAGL0A00473g	0.496735	1.41102	24.7153	17.516	2.32226898484356e-12	1.11591072211716e-15
CAGL0A00495g	0.743814	1.6746	631.499	377.105	2.69477814733007e-64	4.17364529255559e-28
CAGL0A00517g	-2.24342	0.211186	2.48737	11.7781	2.75810207235456e-74	1.37059373281132e-87
CAGL0A00561g	0.443555	1.35995	17.4583	12.8374	3.32853555986659e-06	4.64725125564599e-09
CAGL0A00583g	1.00308	2.00428	13.5961	6.78353	4.22784464364226e-20	6.08251808417914e-31
CAGL0A00605g	-0.576181	0.670737	12.1332	18.0893	1.40296861191907e-06	5.82975610506817e-07
CAGL0A00627g	2.20251	4.60279	72.3606	15.721	2.30328101532535e-80	3.23292586014788e-129
CAGL0A00649g	4.44007	21.7067	1.14669	0.0528266	0.00686294	0.000117686
CAGL0A00781g	-0.635748	0.643607	9.43941	14.6664	6.85876413569427e-05	2.56082634088489e-06
CAGL0A00847g	1.57025	2.96956	24.0056	8.08389	2.90661296765452e-40	1.87519867377614e-59
CAGL0A00891g	-0.625645	0.64813	14.0294	21.6459	2.66692102085531e-07	8.27558829524581e-08
CAGL0A00913g	1.17512	2.25811	10.5702	4.68101	1.4674597030762e-35	6.65346217306805e-54
CAGL0A00935g	2.82163	7.06962	27.6196	3.90679	7.26062149544276e-97	2.04147752157797e-150
CAGL0A00957g	-1.62225	0.324828	18.9191	58.2435	1.37237045302755e-68	2.28686429341207e-41
CAGL0A00979g	2.80272	6.97754	1650.19	236.5	0	3.94236007327523e-283
CAGL0A01001g	0.789587	1.72858	14.025	8.11361	5.11175336251199e-09	3.10138272619961e-15
CAGL0A01023g	0.213511	1.15951	37.7181	32.5294	9.44785401242921e-05	4.76746337790408e-06
CAGL0A01045g	-3.9623	0.0641546	5.27712	82.2564	1.70522614795052e-271	0
CAGL0A01067g	1.6549	3.14901	82.7428	26.2758	5.94836430546622e-52	9.43037846534265e-79
CAGL0A01089g	-1.42363	0.372773	3.82758	10.2679	4.78731575868428e-12	8.44482185063385e-23
CAGL0A01111g	-1.26565	0.415913	212.621	511.215	3.16408556072493e-19	8.18771964330164e-27
CAGL0A01133g	-1.8031	0.286558	6.60375	23.045	2.08959797606655e-65	1.05830828909062e-64
CAGL0A01155g	0.329666	1.25672	17.5636	13.9757	8.97947607381932e-06	2.09794925565468e-08
CAGL0A01221g	-1.34936	0.392465	31.6461	80.6342	6.23192125815522e-104	1.6060475931286e-53
CAGL0A01243g	-1.07379	0.475068	9.13107	19.2205	5.77813474176084e-31	2.22888668886206e-26
CAGL0A01284g	-2.61854	0.162832	0.760642	4.67132	1.32486761387702e-45	1.52241836460868e-56
CAGL0A01366g	-2.15184	0.225025	1.11248	4.9438	5.02173797881042e-37	2.49352946610551e-45
CAGL0A01430g	1.4436	2.71998	270.154	99.3218	4.60149823845004e-134	3.45130149319344e-83
CAGL0A01452g	1.02284	2.03192	19.6238	9.65779	1.07922445890878e-31	4.16792965782328e-44
CAGL0A01474g	-1.54564	0.342545	70.6647	206.293	5.42076409428452e-139	1.55677105003984e-69
CAGL0A01540g	3.65277	12.5775	1377.06	109.486	0	0
CAGL0A01562g	2.1512	4.44197	1446.74	325.699	4.86485067080983e-212	2.836127131342e-126
CAGL0A01606g	3.85851	14.5053	27.36	1.88621	1.21342202886639e-76	3.8411864378918e-120
CAGL0A01628g	2.62494	6.16857	15.1316	2.45301	6.13313341626023e-41	1.16980273100056e-89
CAGL0A01650g	-1.418	0.37423	75.8261	202.619	3.93770123467315e-63	2.24279414469975e-56
CAGL0A01672g	-0.574276	0.671623	24.946	37.1428	1.15295472965065e-07	1.34994900702953e-07
CAGL0A01716g	-2.60659	0.164187	11.8464	72.1519	1.39545819371838e-111	4.29921225942518e-77
CAGL0A01738g	1.97912	3.94253	82.1737	20.8429	6.48498235061329e-145	9.75258251380835e-172
CAGL0A01760g	-0.689875	0.619907	14.486	23.3679	5.12479845193523e-08	1.50752914359853e-09
CAGL0A01826g	-2.35758	0.195118	25.6393	131.404	1.82531045281913e-270	7.09331505513325e-175
CAGL0A01848g	-0.930407	0.52471	35.1446	66.979	1.00050582183855e-38	2.75606880431783e-21
CAGL0A01870g	-1.77262	0.292676	9.38826	32.0773	6.42790631221834e-97	3.83693136204159e-89
CAGL0A01958g	1.82117	3.53366	60.6266	17.1569	2.65623708050264e-93	4.24033589111534e-133
CAGL0A01980g	-1.03479	0.488088	17.8642	36.6004	1.70739666466313e-25	5.43919264498968e-27
CAGL0A02024g	-1.63875	0.321134	19.1444	59.615	1.54075317393605e-93	1.22197719192882e-70
CAGL0A02046g	-1.5546	0.340424	8.39584	24.6629	1.36572304595801e-59	9.60377302865586e-57
CAGL0A02090g	2.65533	6.29991	92.5605	14.6923	1.70606992772007e-231	2.32346012967353e-277
CAGL0A02112g	1.53054	2.88895	352.549	122.034	6.08134496790934e-142	3.6629499399377e-82
CAGL0A02145g	-1.91223	0.265682	0.558214	2.10106	4.3588278707174e-05	4.4651576639498e-09
CAGL0A02189g	2.67713	6.39584	119.847	18.7383	5.38129223866628e-219	5.50041418727309e-253
CAGL0A02255g	-1.08074	0.472787	19.671	41.6064	1.0716207155949e-18	4.36851366029439e-18
CAGL0A02277g	-2.1716	0.221964	16.4085	73.924	2.34637196024648e-83	2.95598854937039e-87
CAGL0A02321g	2.57031	5.93937	63.3866	10.6723	4.16253877311079e-220	2.35430439092692e-267
CAGL0A02475g	0.39924	1.31881	5.83519	4.42458	0.00368211	0.000118923
CAGL0A02552g	-0.854838	0.552927	8.64276	15.6309	7.99268195976623e-17	2.53036557146729e-16
CAGL0A02574g	-1.31506	0.401909	20.0554	49.9003	5.09455037695405e-18	3.09500952992479e-33
CAGL0A02596g	0.692744	1.61635	26.1958	16.2067	1.00812544931064e-19	6.37738062628226e-26
CAGL0A02618g	-0.602553	0.658588	120.809	183.436	6.97647746952481e-09	2.25300686443631e-06
CAGL0A02629g	-1.30015	0.406083	36.8467	90.7369	5.43077070526784e-61	1.78558634020459e-50
CAGL0A02673g	1.87568	3.66974	79.1455	21.567	2.11045358090562e-52	5.98108187995456e-87
CAGL0A02706g	-1.23405	0.425121	2.29762	5.40463	1.42925556019183e-05	1.21471033730759e-08
CAGL0A02728g	-1.04915	0.483252	191.55	396.376	2.06299123443017e-06	6.62527630272416e-17
CAGL0A02750g	-1.91291	0.265557	40.5048	152.528	6.4555428439253e-167	1.89007937711672e-108
CAGL0A02772g	0.987657	1.98296	29.7422	14.9989	2.38618333723518e-24	1.83327370355363e-36
CAGL0A02794g	0.724802	1.65267	80.622	48.7827	2.20299515462041e-19	2.69243709995278e-24
CAGL0A02816g	-1.01305	0.495498	24.613	49.6733	5.09260337026072e-19	1.16600921101791e-19
CAGL0A02838g	-1.03863	0.486789	8.41803	17.293	1.19540113354919e-16	6.51264543229088e-21
CAGL0A02882g	-1.00333	0.498849	188.836	378.543	2.33617145884029e-47	3.52376561985798e-24
CAGL0A02904g	-0.883465	0.542064	9.31042	17.1759	5.5616322276464e-07	6.96941409920111e-11
CAGL0A02926g	-0.511175	0.701651	71.799	102.329	2.70553901245331e-09	1.97515566406355e-05
CAGL0A02948g	-0.89484	0.537807	25.8749	48.1118	1.36119700987508e-20	2.05574173506776e-17
CAGL0A03014g	-1.25462	0.419105	30.7989	73.4874	2.71805000241408e-44	1.88248128640823e-33
CAGL0A03058g	-1.55065	0.341356	25.9578	76.0434	1.74697909248622e-108	3.78465745034423e-76
CAGL0A03080g	-0.483438	0.715271	154.78	216.394	9.62975408048688e-07	3.02309175774818e-05
CAGL0A03102g	-6.28304	0.0128415	1.0068	78.4021	0	0
CAGL0A03117g	0.800267	1.74142	471.479	270.743	4.24157709384561e-53	2.21625986933123e-34
CAGL0A03146g	-0.650151	0.637213	80.0521	125.628	1.01468266895256e-13	2.25428530067676e-10
CAGL0A03168g	2.74858	6.72055	2089.8	310.957	1.07632389393524e-212	5.28030597745765e-232
CAGL0A03190g	1.18357	2.27138	107.753	47.4397	3.12162799880125e-25	6.78157763087811e-30
CAGL0A03212g	3.96947	15.6649	70.5341	4.50267	1.84433904283224e-201	1.02467339778988e-292
CAGL0A03256g	0.802121	1.74366	21.1639	12.1376	7.65918520592744e-18	8.82513035313813e-27
CAGL0A03278g	2.28582	4.87641	6387.6	1309.9	4.25559249906569e-161	5.17873897322103e-163
CAGL0A03322g	-0.6322	0.645192	12.2268	18.9506	3.17472731854732e-07	3.6125192953405e-08
CAGL0A03344g	-1.72377	0.302757	12.3423	40.7663	1.70240131061134e-86	3.45584697052951e-86
CAGL0A03388g	2.6455	6.25711	4591.08	733.738	0	2.22837674228565e-250
CAGL0A03410g	2.16905	4.49728	1.33302	0.296405	0.000919206	2.05537547376393e-07
CAGL0A03432g	1.17045	2.25083	7.11623	3.16161	1.63806433334197e-16	1.07959092787097e-26
CAGL0A03476g	2.39691	5.26674	91.5595	17.3845	4.54109945302404e-161	8.38223628736309e-215
CAGL0A03564g	-2.32076	0.200162	7.19049	35.9234	2.70736625332984e-153	6.07013403375936e-116
CAGL0A03608g	1.67295	3.18865	19.693	6.17596	4.76943226897246e-30	1.6203557575161e-48
CAGL0A03630g	-0.517661	0.698503	10.9275	15.6442	6.67752981339969e-05	5.36813646542359e-05
CAGL0A03652g	4.54763	23.3869	85.0651	3.63729	0	0
CAGL0A03674g	2.40058	5.28017	4.24179	0.803344	4.36992575710143e-14	3.40155439765785e-31
CAGL0A03718g	-1.44944	0.366162	39.2225	107.118	6.49706995030003e-143	1.71046681240583e-54
CAGL0A03740g	-5.30344	0.0253224	2.71755	107.318	0	0
CAGL0A03784g	0.529489	1.44342	61.0359	42.2857	5.87828534235958e-10	1.34667837738825e-14
CAGL0A03828g	0.232138	1.17457	35.4242	30.1592	7.04842220058728e-05	1.00831234489389e-06
CAGL0A03905g	1.57478	2.97891	4.93065	1.65519	1.49737754074945e-10	1.12179258585446e-23
CAGL0A03927g	-1.20806	0.432852	5.21941	12.0582	1.2855493215975e-13	2.34044963499502e-19
CAGL0A03949g	-0.98135	0.506505	111.041	219.23	1.55097747204454e-45	2.08578385974397e-27
CAGL0A03971g	1.43917	2.71166	62.6037	23.0869	4.24271837318584e-61	4.78342658861584e-55
CAGL0A04037g	2.39672	5.26606	14.0803	2.67377	7.82758797020323e-53	2.96669844378454e-81
CAGL0A04059g	0.411125	1.32972	16.3352	12.2847	1.31228163338873e-06	9.83702078021252e-09
CAGL0A04081g	-1.53773	0.344427	30.239	87.7952	7.42197215391507e-64	1.49784882408153e-47
CAGL0A04103g	-1.82663	0.281923	116.395	412.861	2.89177628181429e-82	2.69794770626101e-81
CAGL0A04125g	1.31717	2.49177	204.617	82.1172	6.09380303413099e-79	6.56956245656858e-84
CAGL0A04147g	-0.776359	0.583838	4.72362	8.09063	1.19584650955312e-05	9.21396960227432e-08
CAGL0A04169g	-0.988403	0.504036	71.465	141.786	1.95336609001614e-23	5.678451826044e-23
CAGL0A04213g	1.51643	2.86083	66.7236	23.3231	4.11437232754986e-100	1.32890075191278e-97
CAGL0A04257g	3.69246	12.9283	43.874	3.39363	1.36882744376634e-227	0
CAGL0A04301g	-0.833953	0.56099	28.4274	50.6737	1.51675666139977e-24	1.6824560721086e-19
CAGL0A04323g	2.22206	4.66561	93.017	19.9368	7.65835798822298e-122	1.04512805244419e-152
CAGL0A04345g	-1.75571	0.296127	29.5882	99.9174	1.49592843746827e-109	1.76922651125175e-87
CAGL0A04367g	0.986009	1.9807	102.55	51.7747	3.62888904706365e-23	3.39023710452295e-32
CAGL0A04411g	2.45872	5.4973	35.0658	6.37874	1.40949516315824e-128	2.93773340794716e-182
CAGL0A04455g	-1.37051	0.386755	30.973	80.0842	3.18398460852473e-98	8.39366072330517e-59
CAGL0A04477g	-1.66922	0.314423	7.97662	25.369	3.05635342282289e-62	3.22964343372187e-62
CAGL0A04499g	1.84964	3.60411	89.2589	24.7658	1.3141206139506e-85	4.7905622954291e-130
CAGL0A04521g	2.67051	6.36653	3649.8	573.279	0	1.32304928543751e-256
CAGL0A04543g	0.556438	1.47063	34.5727	23.5087	2.20112716457266e-09	1.2238838151244e-11
CAGL0A04565g	0.428245	1.3456	32.2699	23.9819	1.01052195438595e-13	1.82022274495255e-14
CAGL0A04631g	1.7156	3.28432	51.5286	15.6893	1.96767467824789e-74	1.61668190678937e-118
CAGL0A04675g	-2.4013	0.189294	37.1357	196.18	4.66196174439649e-236	4.88018874819529e-128
CAGL0A04719g	-1.33292	0.396963	157.248	396.129	1.63673101204162e-107	6.28824604161539e-52
CAGL0A04807g	-1.19989	0.43531	26.5464	60.9829	1.3991865584613e-30	5.17633341079871e-29
CAGL0B00110g.1	-1.19089	0.438034	38.6298	88.1891	2.11556942843348e-66	2.4055015168244e-40
CAGL0B00110g.2	-0.619305	0.650984	74.1526	113.908	7.67193868405752e-09	6.24703033762273e-09
CAGL0B00264g	-1.07433	0.47489	5.80865	12.2316	2.23407408870118e-05	3.12238343457827e-08
CAGL0B00330g	1.30496	2.47077	25.5603	10.3451	4.08377303358496e-56	6.62672591031119e-79
CAGL0B00352g	4.25359	19.0747	113.346	5.94223	4.03197599149144e-308	0
CAGL0B00374g	2.74736	6.71485	54.7762	8.15747	8.5581489762419e-124	3.92838243878374e-182
CAGL0B00418g	-0.711326	0.610758	23.934	39.1873	1.20321076928833e-19	4.05127631962606e-10
CAGL0B00440g	0.418146	1.33621	136.951	102.492	5.17731410873758e-16	4.84081925347149e-14
CAGL0B00484g	3.16845	8.99078	68.4371	7.61192	3.25855555385742e-239	5.78811901702762e-306
CAGL0B00528g	0.467019	1.38225	12.0198	8.69579	8.001990751637e-10	8.14094516467831e-13
CAGL0B00550g	2.25397	4.76993	49.8888	10.459	6.4794747897476e-182	1.05887435323393e-201
CAGL0B00594g	1.85483	3.61708	21829.1	6035	2.04715191245171e-55	1.92755790382192e-86
CAGL0B00682g	-1.7487	0.29757	24.1842	81.2721	3.29301348017442e-103	3.90726129646881e-83
CAGL0B00748g	-1.87728	0.272197	19.3893	71.2327	3.46038912087917e-157	6.60812248505993e-93
CAGL0B00770g	-1.69678	0.308474	33.6286	109.016	1.04663497601319e-120	2.02371703614252e-88
CAGL0B00792g	6.72804	106.009	49.4708	0.466668	0	0
CAGL0B00814g	-2.14539	0.226034	23.1127	102.253	2.38575534165463e-124	1.65657436963336e-101
CAGL0B00836g	0.616236	1.53287	54.0215	35.2421	4.68458155062237e-18	1.73832060872332e-16
CAGL0B00858g	-0.847825	0.555622	17.7516	31.9491	2.92108200700704e-14	2.18706543412617e-13
CAGL0B00880g	1.59734	3.02585	72.0558	23.8134	7.51717790197974e-60	2.66730192958143e-94
CAGL0B00902g	1.91524	3.77177	87.88	23.2994	9.08867049381385e-148	1.97712441041309e-144
CAGL0B00924g	1.03672	2.05156	8.85592	4.31668	9.20329674345383e-12	4.17732621192517e-18
CAGL0B00946g	-1.12949	0.457076	103.799	227.094	1.07883469721832e-61	8.36724061554804e-29
CAGL0B00968g	1.51881	2.86556	8.90901	3.109	2.11642213006821e-16	1.18548584736029e-27
CAGL0B00990g	1.26849	2.40908	125.244	51.9883	4.97730838492953e-104	2.42957928168049e-78
CAGL0B01078g	-1.31983	0.400581	20.3065	50.6925	3.47608268055187e-53	5.10892561420623e-47
CAGL0B01100g	-2.096	0.233906	12.4449	53.2048	1.51403392134367e-43	6.1319349463666e-84
CAGL0B01144g	-1.62266	0.324737	13.8768	42.7324	1.3434006748246e-34	4.34145093301902e-63
CAGL0B01166g	-0.442777	0.735717	43.5959	59.2563	3.81371190522376e-06	0.000152332
CAGL0B01188g	1.28999	2.44526	39.7922	16.2732	4.67718789302219e-56	1.48162962204509e-77
CAGL0B01203g	2.39025	5.2425	9322.95	1778.34	8.61365501525462e-132	3.71865207551578e-172
CAGL0B01232g	1.78002	3.43432	23.3952	6.81217	3.88310539590665e-45	2.48027652107636e-65
CAGL0B01287g	0.601333	1.51712	6.45505	4.25481	6.34680427506877e-11	5.18033949110904e-15
CAGL0B01331g	-0.85526	0.552766	41.0576	74.2767	2.60906816580504e-21	9.74153122636537e-18
CAGL0B01353g	-0.449416	0.732339	18.1785	24.8226	8.08881312077646e-05	0.000249307
CAGL0B01397g	3.15993	8.93786	17.9773	2.01136	5.48436158664655e-89	1.22995398452271e-140
CAGL0B01419g	-0.774587	0.584556	144.702	247.541	3.81861957053285e-21	1.79013858024264e-11
CAGL0B01463g	0.832297	1.78052	47.6098	26.7393	4.29098967635938e-20	5.46740820067635e-28
CAGL0B01485g	2.64877	6.27131	30.3014	4.83175	1.24457785240684e-88	2.01851166463745e-163
CAGL0B01507g	1.14698	2.21451	18.1995	8.21831	2.98995970957785e-22	5.61141834041368e-35
CAGL0B01529g	-1.17316	0.443449	7.56789	17.066	4.21674614590895e-15	4.66606850838607e-18
CAGL0B01573g	1.2376	2.35805	15.5021	6.57409	3.80847743778391e-24	1.20981432922196e-35
CAGL0B01595g	-3.06375	0.119597	4.71814	39.4505	5.66853509471621e-209	8.37889011170073e-212
CAGL0B01639g	-1.42707	0.371885	16.6998	44.9059	4.09726408637633e-63	6.84389140850437e-55
CAGL0B01683g	1.56535	2.9595	85.5646	28.9118	2.96181186916886e-119	1.98111678855539e-112
CAGL0B01727g	-1.6774	0.312646	2.31482	7.40395	2.14127513876067e-20	1.16310281337199e-30
CAGL0B01771g	1.36335	2.57281	35.9295	13.9651	1.38983122747164e-47	1.3770557566665e-69
CAGL0B01815g	-0.648038	0.638148	30.851	48.3447	5.02571863727642e-08	2.65352396808831e-08
CAGL0B01837g	0.559234	1.47349	26.4846	17.9741	8.27670713373056e-12	6.97465388436445e-15
CAGL0B01881g	2.021	4.05864	58.7801	14.4827	1.89599423385988e-129	4.11582141833827e-165
CAGL0B01903g	1.10718	2.15424	147.863	68.6381	1.50869520422185e-41	1.01587745309879e-52
CAGL0B01925g	-3.10209	0.11646	5.83844	50.1326	9.23831718909097e-280	4.55960272724846e-170
CAGL0B01947g	1.02304	2.03219	35.3888	17.4141	3.22962435956213e-31	5.58064939420038e-45
CAGL0B02013g	-0.508926	0.702745	7.15037	10.1749	3.18312311085136e-05	1.18124910577174e-05
CAGL0B02035g	-1.60317	0.329153	113.26	344.095	4.50305152667619e-193	6.52319233690455e-75
CAGL0B02057g	-0.552158	0.681999	19.311	28.3152	0.000285713	6.58058073868506e-05
CAGL0B02101g	-2.30036	0.203012	12.6736	62.4277	3.52043999256724e-147	4.0520154634139e-156
CAGL0B02123g	-0.513893	0.70033	30.7507	43.9089	4.47465185394569e-06	1.61060803307628e-05
CAGL0B02137r	-1.6832	0.311392	10.0674	32.3305	9.11763468043973e-05	6.78953905346987e-10
CAGL0B02145g	1.57617	2.98177	37.6274	12.6192	7.23205719525114e-71	1.85652298358036e-105
CAGL0B02277g	0.472474	1.38749	19.601	14.127	4.50594409203204e-06	9.2539208397639e-09
CAGL0B02321g	2.29787	4.9173	192.099	39.0659	9.76113442072309e-224	8.28082279261114e-212
CAGL0B02343g	4.85767	28.9937	45.6974	1.57611	7.99271456131992e-225	0
CAGL0B02365g	-1.12749	0.457711	3.0455	6.65376	2.85559473095947e-12	2.6396489922131e-15
CAGL0B02387g	-2.03604	0.243832	3.84138	15.7542	9.01036080440152e-21	2.29082511192335e-29
CAGL0B02409g	-0.794355	0.576601	11.9459	20.7178	1.70397044413919e-07	2.96343820365283e-09
CAGL0B02431g	-2.96603	0.127978	7.97123	62.2859	0	1.69764373630631e-189
CAGL0B02453g	-0.994082	0.502055	20.4209	40.6747	2.05842419023989e-17	1.75856368029976e-21
CAGL0B02475g	2.20593	4.61373	113.908	24.689	1.16494758437805e-142	9.82236368115213e-187
CAGL0B02519g	2.32491	5.01035	68.9858	13.7687	6.15585766864991e-82	7.16589807709884e-144
CAGL0B02585g	1.13389	2.19449	333.842	152.127	1.0829167013129e-90	1.16751934462171e-57
CAGL0B02607g	1.44398	2.72069	162.269	59.6424	5.61272952599591e-98	1.99935331158529e-56
CAGL0B02629g	-0.616433	0.652282	35.5768	54.5421	1.12930679457461e-11	6.51591048305667e-09
CAGL0B02651g	0.810637	1.75399	2.81106	1.60267	0.0016438	5.08207167339429e-06
CAGL0B02673g	0.868241	1.82544	23.8435	13.0618	3.31265252980002e-29	2.41114733613618e-40
CAGL0B02695g	-1.24199	0.422788	25.8784	61.209	7.73400132869724e-39	6.03038097474589e-43
CAGL0B02739g	-1.75482	0.296311	11.0125	37.1653	1.49818312183262e-106	4.04244268308402e-93
CAGL0B02761g	1.26987	2.4114	27.3594	11.3459	7.05129313011799e-37	1.18071725300628e-48
CAGL0B02772g	-1.12857	0.457369	17.897	39.1304	1.18178526244575e-16	1.75217957074465e-21
CAGL0B02882g	-0.609558	0.655397	61.0222	93.1071	6.40291470594845e-14	1.314883119426e-07
CAGL0B02948g	-1.67636	0.312872	4.93795	15.7827	2.13859930093214e-41	3.69569106255076e-50
CAGL0B02970g	1.74246	3.34605	255.851	76.4637	8.08365463406479e-166	2.06619801328846e-135
CAGL0B03091g	0.994777	1.99277	16.144	8.10129	1.75303399254883e-21	9.83070248738001e-30
CAGL0B03113g	-1.32238	0.399874	4.26906	10.676	4.0325186642589e-22	3.01872509148067e-27
CAGL0B03201g	-2.04036	0.243103	9.12902	37.5521	5.23850604414334e-34	1.25881433914867e-59
CAGL0B03245g	0.639085	1.55734	116.024	74.5014	3.36983819467273e-36	1.98640623538152e-23
CAGL0B03267g	-0.542765	0.686454	135.948	198.044	2.95913138760162e-12	2.41607521710294e-06
CAGL0B03289g	-0.890746	0.539335	8.37555	15.5294	5.33528418691513e-14	5.45790212925523e-16
CAGL0B03311g	-2.91569	0.132522	11.7754	88.8557	3.81865686453193e-148	4.12037295821272e-239
CAGL0B03333g	-0.414073	0.750501	63.5648	84.6965	0.000189424	0.000927321
CAGL0B03355g	0.775373	1.71163	42.3233	24.7269	1.4567971087442e-15	6.73324099413473e-23
CAGL0B03399g	1.03907	2.0549	23.7642	11.5647	4.64722169681806e-48	5.49443680315362e-51
CAGL0B03443g	-1.66962	0.314335	11.728	37.3106	7.35457543516099e-65	2.7935405416326e-67
CAGL0B03465g	-1.18564	0.439629	21.8373	49.672	1.04869190361611e-29	6.40405765407829e-33
CAGL0B03509g	-1.22832	0.426815	29.7592	69.7241	2.39153554406519e-67	1.52467398788943e-43
CAGL0B03531g	-2.06393	0.239163	30.6651	128.219	1.30489043794822e-128	9.65936039951049e-113
CAGL0B03553g	1.49387	2.81643	44.1147	15.6633	3.49795107864375e-78	8.64527654961345e-89
CAGL0B03575g	1.61531	3.06377	90.7928	29.6343	9.73535302750481e-82	5.69470905549984e-95
CAGL0B03597g	-1.0387	0.486767	8.99005	18.4689	1.20813251991325e-07	1.32708841192086e-12
CAGL0B03619g	-2.1161	0.23067	30.2315	131.06	2.68641190812852e-131	8.92246747776109e-112
CAGL0B03663g	-1.2075	0.43302	1.07622	2.48537	1.14833678980882e-05	2.58276596057524e-08
CAGL0B03707g	2.3392	5.06022	49.2801	9.73874	1.8104792595437e-79	6.22244267941683e-137
CAGL0B03773g	1.59781	3.02684	78.3223	25.8759	9.17407965435111e-82	2.67280650571158e-77
CAGL0B03817g	-3.12593	0.114552	9.02947	78.8241	2.72016234856884e-90	8.57609864135412e-199
CAGL0B03839g	-0.704153	0.613803	2.80619	4.5718	0.00223268	0.000107906
CAGL0B03861g	0.681755	1.60409	13.5369	8.43897	5.89583809099275e-14	6.25367447904976e-19
CAGL0B03883g	1.39102	2.62264	32.4667	12.3794	2.15480251972135e-36	1.09953886245974e-49
CAGL0B03899g	-1.27518	0.413174	43.3178	104.842	6.85908872685555e-19	2.35809619406574e-15
CAGL0B03927g	1.54507	2.91818	166.373	57.0124	2.29808432780897e-82	8.74111102176725e-99
CAGL0B03949g	0.399742	1.31927	14.4571	10.9584	5.61121748475223e-08	1.97844378495536e-10
CAGL0B04015g	-0.579253	0.66931	50.5427	75.5146	1.37645306655611e-09	3.4854047899328e-07
CAGL0B04037g	-1.30625	0.40437	16.9854	42.0045	2.3492181064169e-25	9.47140763161436e-27
CAGL0B04103g	-0.618374	0.651405	6.14121	9.42765	0.000547046	4.1844037163511e-05
CAGL0B04125g	3.78965	13.8292	96.5407	6.98093	5.73877318557539e-299	0
CAGL0B04147g	0.561899	1.47621	37.2891	25.26	3.03164284063033e-17	8.12689880963865e-20
CAGL0B04169g	1.63597	3.10797	26.9926	8.68494	3.91177732904423e-94	4.44207236321514e-115
CAGL0B04191g	-1.37798	0.384757	39.7741	103.374	6.04664171688857e-66	1.3894421070134e-56
CAGL0B04279g	2.50339	5.67017	29.6843	5.23518	1.03374067034037e-103	1.02693761492298e-158
CAGL0B04301g	1.1234	2.1786	30.0458	13.7913	6.30370629396362e-32	4.97007181272604e-45
CAGL0B04345g	1.53709	2.90208	272.673	93.9578	1.97136356368354e-128	9.82920568134217e-108
CAGL0B04367g	-1.39826	0.379387	28.5248	75.1865	2.2100453488923e-47	4.39641346752031e-26
CAGL0B04389g	0.608808	1.525	19.7847	12.9736	2.60977635171438e-18	4.03669104193944e-22
CAGL0B04433g	2.79621	6.94615	30.6793	4.41674	9.41789756871661e-128	6.87878104704144e-188
CAGL0B04455g	1.40438	2.64703	1.76945	0.668465	0.000373492	8.03414998465101e-12
CAGL0B04499g	-0.627473	0.647309	94.9369	146.664	3.7666773563421e-16	2.88425787434631e-07
CAGL0B04521g	-2.45355	0.182561	20.6648	113.194	7.53097670556614e-157	5.71739652240776e-114
CAGL0B04543g	-5.04726	0.0302428	3.86721	127.872	5.37747464698334e-165	0
CAGL0B04565g	-0.463747	0.725101	346.267	477.544	2.35932345338962e-10	0.000169378
CAGL0B04587g	1.92078	3.78626	76.9227	20.3163	5.93617421077602e-81	1.13338535522631e-114
CAGL0B04675g	0.724866	1.65275	30.8007	18.6361	7.54385550024244e-16	3.63728174687408e-23
CAGL0B04697g	1.02784	2.03897	224.919	110.31	3.0298354056153e-54	3.05630679277706e-48
CAGL0B04719g	1.12298	2.17797	33.1304	15.2116	5.5271424846308e-23	5.84352681417269e-34
CAGL0B04741g	-0.582638	0.667741	26.1057	39.0955	1.12210422331538e-06	3.44357498904561e-06
CAGL0B04763g	-0.533751	0.690757	46.4473	67.2412	8.24527338393497e-06	1.44952499041156e-05
CAGL0B04785g	0.339386	1.26522	13.8044	10.9107	0.000917715	4.13251493550876e-05
CAGL0B04829g	0.371321	1.29354	88.3461	68.2981	8.13851222548576e-08	1.24833862451968e-10
CAGL0B04851g	-1.15562	0.448873	19.7451	43.9881	2.78268435968159e-64	3.31685671740185e-37
CAGL0B04873g	0.61305	1.52949	33.2436	21.7351	3.19852810465615e-14	1.90963485594983e-18
CAGL0B04895g	-0.570236	0.673507	13.7037	20.3468	6.22622369037328e-09	9.81827968996968e-07
CAGL0B04961g	0.971488	1.96086	117.555	59.9508	8.83344249549444e-58	1.18605855692423e-51
CAGL0B05093g.2	0.516952	1.43093	37.4124	26.1455	0.000470244	1.20588016129507e-06
CAGL0C00110g	0.734087	1.66334	211.007	126.857	4.43665741751515e-58	4.62511315899653e-23
CAGL0C00209g	-0.83434	0.56084	10.9445	19.5145	2.30441521492971e-18	3.04126122734506e-18
CAGL0C00253g	-0.815025	0.568399	4.53351	7.97593	6.04729261877689e-17	1.15355743241029e-16
CAGL0C00297g	0.44159	1.3581	26.1859	19.2813	1.36981418194097e-09	8.14893636112237e-11
CAGL0C00319g	-1.2909	0.408695	21.7683	53.2629	3.55811500381408e-76	3.91041888029056e-48
CAGL0C00341g	1.17578	2.25914	88.9733	39.3837	1.61746322710439e-41	3.88565788641504e-47
CAGL0C00385g	0.471879	1.38691	18.8699	13.6057	8.06702076157232e-11	3.60834591979628e-14
CAGL0C00407g	-1.33076	0.397559	12.7339	32.0302	1.97107447668431e-38	2.33359311855432e-36
CAGL0C00429g	-1.45628	0.364432	64.6895	177.508	4.00465108779188e-92	1.00652837582306e-66
CAGL0C00451g	-1.15797	0.448144	62.3376	139.102	7.78994325928944e-39	2.94759199208938e-35
CAGL0C00473g	0.429105	1.3464	9.1101	6.76627	1.82185894746112e-09	2.41715400595647e-11
CAGL0C00517g	0.895898	1.86077	36.1458	19.4252	1.82557888773453e-27	9.12456548948257e-28
CAGL0C00583g	0.527949	1.44188	30.8791	21.4159	1.34181524292616e-06	4.7647056148688e-13
CAGL0C00605g	-0.699242	0.615896	29.9295	48.5951	2.40280457748198e-11	4.95360605554022e-11
CAGL0C00627g	-0.703015	0.614287	20.6836	33.6709	1.06018978233442e-07	4.03125868098116e-08
CAGL0C00649g	-1.61632	0.326166	180.251	552.636	4.23873015793804e-213	2.60427415013136e-65
CAGL0C00671g	-1.7384	0.299703	1.84548	6.1577	7.35861290936496e-17	2.66456664444714e-26
CAGL0C00715g	1.20111	2.29916	64.5422	28.0721	5.20596188755799e-26	5.90266869015898e-38
CAGL0C00737g	3.71132	13.0984	78.2959	5.97752	2.86067976759368e-300	0
CAGL0C00759g	3.44941	10.9238	35.4861	3.24851	6.87405545576826e-198	5.08214606941768e-295
CAGL0C00847g	-0.887491	0.540553	3.23142	5.97798	4.63436673542559e-16	3.30572893470533e-16
CAGL0C00968g	-1.44133	0.368229	5.0079	13.6	4.61792978723229e-18	1.38336507113721e-23
CAGL0C01067g.1	-0.925484	0.526504	2.46626	4.68422	0.000409758	1.00310803250256e-05
CAGL0C01199g	0.608666	1.52485	26.0994	17.1161	3.67070417275253e-18	1.54906743527359e-21
CAGL0C01221g	1.32555	2.50629	73.4846	29.3201	4.26273112703149e-80	1.19618210292317e-75
CAGL0C01243g	0.551977	1.46609	102.679	70.036	2.79321250282508e-27	2.93963147261381e-19
CAGL0C01287g	2.17277	4.50887	45.8601	10.1711	3.38936544307602e-72	1.88193940874443e-106
CAGL0C01331g	0.666427	1.58714	38.7768	24.4319	1.62910692341941e-19	7.66910678911007e-25
CAGL0C01353g	-1.53181	0.345844	29.5097	85.3266	1.3453669838858e-114	6.95905802401594e-74
CAGL0C01375g	-2.14767	0.225677	22.2392	98.5442	3.73616868205719e-79	5.45648380298028e-131
CAGL0C01397g	-3.04056	0.121534	4.75864	39.1546	1.32396857407661e-225	5.113008525995e-206
CAGL0C01419g	1.9404	3.83813	21.954	5.71998	5.57769484050385e-69	2.01591114448917e-119
CAGL0C01435g	0.371865	1.29402	106.847	82.5695	1.27503351079196e-10	1.59555674951288e-08
CAGL0C01441g	4.10715	17.2335	37.9862	2.2042	2.21591439193919e-282	0
CAGL0C01463g	-0.994811	0.501802	9.0944	18.1235	1.01687912831085e-15	1.515966468817e-18
CAGL0C01485g	-1.17069	0.444209	38.0972	85.7641	4.02353419888887e-50	2.43568465265368e-35
CAGL0C01507g	-1.11128	0.462883	29.8368	64.4586	9.97354611316051e-46	7.50321175042069e-35
CAGL0C01551g	-2.23777	0.212014	49.8583	235.165	7.66645329229963e-163	5.8502967412569e-134
CAGL0C01573g	-0.55572	0.680318	94.467	138.857	2.40607498627984e-05	5.26619799201151e-06
CAGL0C01617g	2.91356	7.53474	3.74112	0.496517	3.70024131358521e-11	2.0095913566724e-20
CAGL0C01639g	4.53407	23.1681	114.454	4.94015	0	0
CAGL0C01683g	1.22015	2.32972	47.2309	20.2732	4.31691779376501e-72	9.18535849188062e-74
CAGL0C01727g	0.599062	1.51473	23.8511	15.7461	3.71919231343291e-16	5.7158389632217e-20
CAGL0C01749g	-1.87389	0.272836	50.1279	183.729	1.23468790758137e-191	2.37177959939471e-96
CAGL0C01771g	-2.62634	0.161955	17.7765	109.762	0	2.04949675438132e-204
CAGL0C01815g	-2.04312	0.242638	14.0224	57.7915	6.87052733808314e-93	1.55199111998384e-91
CAGL0C01881g	-0.542923	0.686379	7.03916	10.2555	0.000238624	6.75882711405558e-05
CAGL0C01903g	-0.925688	0.526429	8.63904	16.4106	1.84074687483405e-14	4.5527352567236e-15
CAGL0C01925g	1.36136	2.56928	47.0472	18.3115	1.06944562379797e-48	9.3770898741983e-72
CAGL0C01947g	0.690274	1.61359	225.701	139.875	4.63017072391815e-49	5.5770602237951e-26
CAGL0C01969g	-0.545165	0.685313	20.3768	29.7336	1.62926946119125e-06	2.51772999883531e-05
CAGL0C01991g	-1.06735	0.477193	11.8975	24.9322	6.34515615594728e-17	1.11761538421694e-20
CAGL0C02013g	-1.64722	0.319255	22.8713	71.6396	1.7397251697021e-90	2.28113261226691e-76
CAGL0C02035g	-1.50693	0.35186	88.5285	251.602	4.52852002488094e-137	2.03617082366245e-61
CAGL0C02057g	1.70695	3.2647	3.94145	1.20729	7.23953996778913e-10	1.38126195468099e-17
CAGL0C02079g	0.433775	1.35076	31.52	23.3349	5.14198113931513e-08	4.48368210065504e-10
CAGL0C02101g	0.315846	1.24474	49.7186	39.9429	2.15056131549502e-07	2.94641767352918e-09
CAGL0C02123g	0.330203	1.25719	50.4125	40.0993	5.36902092478268e-09	7.94953820297898e-09
CAGL0C02145g	-1.4126	0.375634	17.0369	45.3551	1.57017522096776e-82	6.52451259447e-58
CAGL0C02211g	0.540647	1.45462	103.904	71.4303	1.78652712590912e-25	2.9768879313979e-20
CAGL0C02233g	1.76171	3.391	56.5245	16.669	7.54594930799243e-45	5.49272441714571e-66
CAGL0C02255g	-0.821005	0.566047	3.80227	6.71722	1.80548226924645e-05	1.03157003300103e-07
CAGL0C02277g	0.37107	1.29331	16.2451	12.5609	4.08168749499005e-07	9.85877790460484e-09
CAGL0C02299g	2.77481	6.84385	47.49	6.93908	5.12586834624765e-131	2.83955833352621e-195
CAGL0C02321g	-1.75248	0.296792	11.3814	38.3481	1.57536090126233e-60	7.41711583661966e-67
CAGL0C02343g	3.22797	9.36951	85.4376	9.11868	4.98538743516245e-290	0
CAGL0C02431g	-1.27244	0.413958	3.53546	8.54062	1.27099624318588e-18	2.84920321552512e-25
CAGL0C02453g	0.302897	1.23362	22.6754	18.3812	1.59104738812367e-05	5.67773344661291e-07
CAGL0C02475g	0.359102	1.28263	104.865	81.7578	7.64803127929129e-10	1.5754717300574e-08
CAGL0C02519g	1.89101	3.70896	10.9546	2.95356	3.11536457757513e-36	1.92980874860379e-56
CAGL0C02541g	-0.602637	0.658549	54.7213	83.0937	1.12328199778848e-14	2.415977235574e-08
CAGL0C02585g	1.783	3.44142	26.2066	7.61506	9.58704185315401e-68	2.18708902873537e-105
CAGL0C02607g	-1.55491	0.340349	16.509	48.5061	2.44107775146774e-82	3.18283829472636e-39
CAGL0C02695g	-0.502895	0.705689	21.1093	29.913	0.00017315	5.22000671383939e-05
CAGL0C02717g	-0.882883	0.542283	17.308	31.9169	3.43205334430861e-08	8.38387901130425e-13
CAGL0C02761g	0.416959	1.33511	295.465	221.304	1.15416924123232e-17	2.97457271474108e-13
CAGL0C02805g	0.291282	1.22373	26.0985	21.327	0.000530074	0.000232847
CAGL0C02849g	0.338609	1.26454	191.535	151.467	2.28043763291397e-10	2.3708768240771e-11
CAGL0C02893g	0.77079	1.7062	16.6314	9.74763	1.61930245963201e-20	8.49704690035607e-29
CAGL0C02959g	-1.63453	0.322075	67.475	209.501	5.52028123117479e-191	6.16640348602492e-80
CAGL0C02981g	0.732862	1.66193	23.9777	14.4276	8.14521552961638e-18	1.03168838496078e-22
CAGL0C03003g	3.07293	8.41479	47.7961	5.68001	4.37763598105537e-80	3.27445052895785e-118
CAGL0C03025g	0.258667	1.19637	92.5685	77.3743	2.48164162351659e-08	1.40369450769354e-06
CAGL0C03047g	0.939965	1.91848	20.1304	10.4929	2.12774004017756e-30	1.12482744066576e-42
CAGL0C03069g	0.816911	1.76163	39.7941	22.5894	2.24160501381651e-15	1.45489232387414e-21
CAGL0C03201g	-1.35107	0.392002	2.4852	6.33976	5.05315362904122e-37	3.28823103842918e-38
CAGL0C03289g	2.41423	5.33036	18.3002	3.43321	8.56051267681943e-132	1.42941336254363e-193
CAGL0C03311g	-1.37518	0.385504	22.8482	59.2685	5.53565085103163e-13	2.36534215449533e-28
CAGL0C03333g	-1.29629	0.407171	16.3636	40.1885	7.88770223238668e-48	9.2025359373454e-44
CAGL0C03355g	2.13852	4.40309	48.5472	11.0257	4.51776741636076e-68	2.74582222054371e-105
CAGL0C03369g	2.5675	5.92779	93.7538	15.816	6.00137737157501e-182	2.60137716073076e-236
CAGL0C03399g	-0.899742	0.535983	68.295	127.42	8.19037685178149e-32	9.48064390463417e-17
CAGL0C03465g	-1.31722	0.401306	47.9029	119.367	1.2285777725308e-50	1.21309603338375e-50
CAGL0C03487g	-0.548198	0.683874	48.3573	70.7109	8.31967173727769e-08	1.31965034169298e-05
CAGL0C03509g	-1.9976	0.250417	30.6009	122.2	1.22284826616175e-238	2.40936708451454e-123
CAGL0C03531g	2.59424	6.03872	89.3889	14.8026	4.18381866843587e-125	1.7281043169792e-179
CAGL0C03553g	-1.98916	0.251886	1.45597	5.78028	1.06201123335962e-06	8.35013395332527e-21
CAGL0C03597g	-1.22835	0.426805	6.80656	15.9477	3.36919254156136e-12	7.61968866827821e-20
CAGL0C03608g	-0.803531	0.572945	117.829	205.654	3.61552129777212e-32	7.05809715745724e-17
CAGL0C03630g	2.52047	5.73768	213.14	37.1474	1.11240504038253e-257	1.81482423331128e-219
CAGL0C03652g	0.269801	1.20564	29.708	24.6409	4.13949850284696e-05	7.21605176705532e-07
CAGL0C03674g	-0.644886	0.639543	17.1213	26.7711	0.000146538	3.14826676929442e-05
CAGL0C03696g	-0.990116	0.503437	3.67426	7.29836	1.6226551526006e-09	5.44360915115235e-12
CAGL0C03740g	1.76874	3.40756	16.1982	4.75362	4.73603616766193e-43	6.31419185786428e-63
CAGL0C03784g	1.22998	2.34564	51.9844	22.1621	8.21988772884988e-63	2.40766067713732e-64
CAGL0C03850g	-2.24294	0.211256	32.7538	155.043	2.64489528667781e-157	3.3170830263607e-126
CAGL0C03872g	-2.12454	0.229324	7.60313	33.1546	1.3610977037491e-51	3.40441265429554e-66
CAGL0C03894g	-0.501679	0.706284	23.0036	32.5699	2.58044924439476e-06	8.53199988382785e-05
CAGL0C03916g	-1.68559	0.310876	7.53439	24.236	4.50056121325954e-45	1.76160255893226e-54
CAGL0C03938g	-1.62902	0.323308	0.745348	2.30538	1.68392226846305e-06	7.53566892409163e-11
CAGL0C03960g	-1.90239	0.2675	0.964853	3.60693	2.57643308026944e-11	8.33814614263144e-19
CAGL0C03982g	-1.39406	0.380491	5.01078	13.1692	3.91334555448106e-20	4.60699884502237e-28
CAGL0C04004g	-1.17695	0.442287	6.0728	13.7305	1.75753407023674e-17	6.37816878660103e-20
CAGL0C04026g	-1.32438	0.39932	24.6171	61.6475	5.1264908168545e-59	1.81015032109844e-46
CAGL0C04048g	0.285463	1.2188	169.151	138.785	3.81229562432211e-13	1.24053368578541e-08
CAGL0C04092g	-0.565517	0.675713	33.1593	49.073	3.06505509293765e-05	1.08607960544937e-05
CAGL0C04169g	0.307334	1.23742	16.1636	13.0623	2.62484717451467e-05	5.00581493698272e-07
CAGL0C04279g	3.18008	9.06356	125.157	13.8088	1.15708514839265e-199	4.70096136076578e-284
CAGL0C04301g	1.12623	2.18288	304.372	139.436	5.08342901583543e-89	2.83279017493757e-63
CAGL0C04323g	-3.8074	0.0714262	1.82062	25.4895	1.29274334566008e-251	5.2579138825189e-257
CAGL0C04367g	-1.63085	0.322897	79.9292	247.538	8.374030354019e-68	3.20694964905305e-70
CAGL0C04433g	0.546218	1.46025	103.167	70.6504	2.18904889878972e-24	7.56121788854313e-21
CAGL0C04455g	-3.23559	0.106167	8.26156	77.8164	1.11292601577315e-132	6.10065162900713e-195
CAGL0C04477g	-1.93724	0.261116	18.69	71.5774	1.25711328634276e-144	1.47141753558784e-96
CAGL0C04543g	-1.80129	0.286918	38.5339	134.303	2.71247490345994e-122	4.1519311634995e-89
CAGL0C04565g	3.1973	9.1724	29.7183	3.23997	7.13914611524739e-88	1.72340207443839e-147
CAGL0C04631g	-1.0433	0.485217	13.4629	27.7462	1.13665090810168e-10	1.38726540113547e-13
CAGL0C04697g	0.374655	1.29653	54.3206	41.8969	1.32073730005461e-09	7.58120508326663e-11
CAGL0C04719g	-1.55829	0.339553	7.98494	23.516	1.09760758039598e-15	4.93520085426535e-17
CAGL0C04763g	0.373519	1.29551	21.0654	16.2603	2.45455417887364e-06	1.29171614623081e-08
CAGL0C04785g	-1.60833	0.327977	3.2501	9.90954	4.29383862575291e-11	4.89751652074572e-18
CAGL0C04851g	0.414258	1.33261	28.0947	21.0824	6.60854032387557e-08	1.6719295506335e-10
CAGL0C04873g	1.47852	2.78662	24.0652	8.63599	3.28531761640566e-46	2.41480963999917e-63
CAGL0C04895g	-1.14596	0.451889	11.9892	26.5314	1.7236504235813e-33	1.44344718193262e-26
CAGL0C04917g	2.4707	5.54312	20.8063	3.75353	1.27524596581568e-113	9.78704674923456e-165
CAGL0C04961g	0.551497	1.46561	13.6337	9.30245	1.51954297408379e-08	5.09670313004636e-12
CAGL0C04983g	1.62007	3.07391	221.776	72.1479	1.2621346084353e-136	1.99297679132862e-115
CAGL0C05049g	-0.778891	0.582815	20.5302	35.2259	1.82244487628506e-11	3.34325532720515e-14
CAGL0C05093g	-0.938054	0.521937	38.2197	73.2268	4.96982589837783e-45	2.82594353505496e-24
CAGL0C05115g	1.23911	2.36053	71.2396	30.1795	1.84207538670478e-54	1.07373328629301e-61
CAGL0C05137g	-0.496409	0.708869	94.7404	133.65	2.21359854366756e-06	5.0533923775923e-05
CAGL0C05159g	-0.85723	0.552011	42.8295	77.5882	1.88042985319798e-26	8.14747464879437e-17
CAGL0C05181g	2.61441	6.12373	49.8875	8.14659	1.30923207195646e-175	5.72511421768721e-213
CAGL0C05247g	1.10672	2.15355	69.7843	32.4043	1.36479970572507e-45	4.01159078306641e-52
CAGL0C05269g	-2.76957	0.146648	18.474	125.975	2.69190917157229e-264	7.05074510300295e-210
CAGL0C05291g	-0.467299	0.723317	25.5483	35.3211	0.000115556	0.00012339
CAGL0C05313g	0.639257	1.55753	79.7459	51.2003	9.77761718232981e-31	4.58253758675978e-26
CAGL0C05335g	-0.669598	0.628682	35.2899	56.1331	1.20101822338048e-08	3.12362067683632e-07
CAGL0C05357g	0.437933	1.35466	39.2355	28.9633	4.19122264341842e-07	1.23372013375727e-09
CAGL0C05423g	0.444465	1.36081	57.8043	42.4779	2.40594582891133e-13	4.04594264673961e-15
CAGL0C05467g	3.20696	9.23405	3.32961	0.36058	3.17626154749117e-09	4.0017684680592e-37
CAGL0C05489g	-1.80725	0.285736	10.5547	36.9386	7.87297858661271e-123	5.1019692790361e-80
CAGL0C05511g	0.815962	1.76047	126.801	72.0267	2.98179485115312e-35	3.88751371456924e-34
CAGL0C05533g	-1.61929	0.325496	2.59021	7.95774	3.58034478708737e-15	4.99551111659953e-24
CAGL0C05555g	1.40723	2.65228	117.218	44.195	2.09613457315619e-86	8.88606451309595e-86
CAGL0D00110g.1	-2.12468	0.229301	0.734956	3.2052	1.38917316866909e-06	3.57750153305976e-11
CAGL0D00110g.2	-1.29955	0.406252	71.5766	176.188	1.48356240126948e-39	1.71814769539352e-27
CAGL0D00154g	-3.16078	0.111817	12.7799	114.293	8.87418562017398e-266	2.4507806456726e-232
CAGL0D00220g	3.94789	15.4324	43.8145	2.83912	2.8249939393013e-108	5.98496141135176e-171
CAGL0D00264g	-0.943492	0.519973	2.37045	4.5588	1.69889382532802e-10	3.15343671096684e-14
CAGL0D00352g	-2.13056	0.228369	4.31601	18.8993	3.49137408298302e-83	1.21697317737459e-74
CAGL0D00374g	2.76093	6.77833	3.74735	0.552843	1.92990114362894e-18	3.77574318542843e-33
CAGL0D00462g	-2.34322	0.19707	39.1589	198.705	5.23121382561386e-240	3.97850762935658e-166
CAGL0D00484g	0.32002	1.24835	185.14	148.308	3.32489816938836e-15	1.48795504332408e-10
CAGL0D00528g	3.1362	8.79208	123.216	14.0144	0	0
CAGL0D00550g	1.91626	3.77442	267.705	70.926	2.53385219469314e-181	3.92513770901314e-148
CAGL0D00572g	-0.667121	0.629762	10.472	16.6285	2.0175229657522e-07	4.31876818067593e-06
CAGL0D00594g	-1.20344	0.43424	110.476	254.413	7.47536733557852e-54	6.4189333432958e-25
CAGL0D00616g	2.44551	5.44717	1424.54	261.518	7.52381934522856e-253	1.10667992498114e-214
CAGL0D00660g	-1.0174	0.494005	8.92202	18.0606	3.39699360834392e-22	1.76491466772951e-19
CAGL0D00682g	0.176643	1.13025	40.6548	35.9697	0.000768068	4.56169262217657e-05
CAGL0D00726g	-0.78258	0.581326	31.2796	53.8073	1.36882463576456e-08	2.80963004185751e-10
CAGL0D00748g	-1.59532	0.330949	1935.86	5849.44	4.78378542993249e-208	1.34955702615627e-67
CAGL0D00770g	-1.70104	0.307563	41.3695	134.507	2.73575846086976e-158	2.79029591561914e-88
CAGL0D00792g	-1.78454	0.290268	23.2955	80.2553	1.64803208222235e-112	5.86464074722851e-97
CAGL0D00814g	-1.07941	0.473222	18.3807	38.8417	5.36481589372292e-25	8.09816787257754e-26
CAGL0D00836g	1.78682	3.45054	39.7292	11.5139	7.78211547511725e-82	2.5555862867578e-100
CAGL0D00880g	4.09791	17.1235	66.4235	3.87908	0	0
CAGL0D00902g	-2.42048	0.186794	3.27093	17.5109	1.18548372534952e-24	7.96410039018716e-61
CAGL0D00990g	-1.54532	0.342621	12.4764	36.4148	1.6909870933737e-33	1.48255585049559e-32
CAGL0D01012g	-0.513723	0.700413	15.1107	21.574	1.35611715302539e-06	6.72791003912149e-06
CAGL0D01034g	2.56012	5.89756	1220.15	206.89	2.20123575886912e-295	6.35532317415147e-184
CAGL0D01056g	0.527389	1.44132	5.76454	3.99949	0.000190912	2.21357920562085e-07
CAGL0D01078g	0.305273	1.23565	116.734	94.4714	2.58675698641462e-14	2.33014064475661e-09
CAGL0D01100g	-3.13383	0.113926	12.0819	106.051	1.46710965988306e-254	3.52474821551647e-282
CAGL0D01122g	-0.382801	0.766947	51.2769	66.8585	0.00117871	0.00426386
CAGL0D01166g	0.560122	1.47439	21.7516	14.7529	3.71630778903384e-07	2.56443867229584e-10
CAGL0D01188g	2.11847	4.34234	2350.7	541.344	4.85297245049194e-207	9.70988521415825e-150
CAGL0D01232g	-0.643532	0.640144	24.5358	38.3285	2.85506302317377e-07	2.5501941313436e-08
CAGL0D01276g	1.17814	2.26286	18.8832	8.34484	1.64382271147891e-23	1.33290297442559e-32
CAGL0D01320g	-0.507215	0.703579	103.842	147.59	1.90971692479853e-07	6.08153143337948e-05
CAGL0D01342g	-0.827969	0.563322	40.9639	72.7184	2.25361678742363e-22	3.37261937450889e-18
CAGL0D01364g	-0.519319	0.697701	34.4374	49.3584	3.85186852486313e-05	4.45265412917442e-06
CAGL0D01408g	0.418491	1.33653	182.859	136.816	4.08461672581089e-16	1.04690605323138e-12
CAGL0D01430g	-0.720887	0.606724	8.83261	14.5579	1.67896221736721e-05	7.06890469419902e-07
CAGL0D01452g	-1.02442	0.491609	246.365	501.141	5.17621341606172e-65	1.84256243725828e-26
CAGL0D01474g	-3.33321	0.0992211	1.69986	17.1321	1.31696988011993e-105	1.14778520263305e-135
CAGL0D01496g	-1.75826	0.295605	51.9124	175.614	2.99349234962788e-96	5.30048342800224e-77
CAGL0D01518g	-1.14901	0.450934	6.25865	13.8793	1.04993436688947e-09	1.34242036571758e-13
CAGL0D01540g	-0.875476	0.545074	62.9273	115.447	4.01770476115373e-36	2.68128226690854e-21
CAGL0D01562g	2.76584	6.80143	180.363	26.5184	2.68963636897351e-275	1.25932734748037e-250
CAGL0D01584g	-1.72436	0.302632	20.3606	67.2786	2.4954268994415e-66	4.10535277823178e-66
CAGL0D01606g	2.07722	4.21993	37.0783	8.78646	2.69460665725922e-39	1.28892471682333e-71
CAGL0D01628g	1.02255	2.03151	15.1333	7.4493	1.9724312741827e-14	8.2788904494635e-23
CAGL0D01672g	-1.9375	0.261069	14.2149	54.4489	6.18144999352639e-91	2.01490891052661e-93
CAGL0D01738g	0.478749	1.39353	68.4049	49.0873	1.13033974182869e-16	3.95379884436329e-17
CAGL0D01760g	-2.15113	0.225136	42.0219	186.651	3.25162411252266e-240	9.11511526750195e-133
CAGL0D01782g	-2.48909	0.178119	5.54291	31.1192	1.48373071223875e-212	1.2952881436912e-162
CAGL0D01826g	1.79774	3.47676	25.8778	7.44308	2.38300136288604e-128	9.54276590502078e-131
CAGL0D01936g	-2.16878	0.222398	40.8107	183.503	7.22451085927496e-227	1.28540988891922e-113
CAGL0D01980g	-1.52404	0.347711	5.86575	16.8696	7.98521765369125e-29	4.49668794268235e-30
CAGL0D02002g	0.362409	1.28557	25.9491	20.1849	4.44377272703973e-08	3.11967629003586e-10
CAGL0D02046g	-0.680567	0.62392	316.49	507.26	2.09700665993949e-22	8.89490727506338e-12
CAGL0D02068g	-0.60049	0.65953	31.9096	48.3824	1.94223302485013e-12	4.61611876902985e-09
CAGL0D02134g	-2.87562	0.136255	3.58548	26.3145	9.04290131672885e-50	3.6383934839883e-116
CAGL0D02150g	-1.18661	0.439335	43.0318	97.9475	7.81967658582086e-29	8.80471603373329e-30
CAGL0D02156g	-1.11216	0.4626	87.5559	189.269	5.29609416064744e-51	5.34586518340389e-32
CAGL0D02178g	-0.71516	0.609138	30.5911	50.2204	1.13417033383966e-14	4.77072705107171e-12
CAGL0D02200g	0.39133	1.3116	13.0441	9.94514	2.32264606128756e-06	2.03621338794354e-08
CAGL0D02244g	-2.26422	0.208162	0.339348	1.63021	5.02475885596773e-06	2.61864291799287e-10
CAGL0D02266g	-3.95004	0.0647021	10.1483	156.846	0	0
CAGL0D02288g	1.00098	2.00135	27.2915	13.6365	2.65499109712274e-24	5.23357907686857e-45
CAGL0D02354g	0.598692	1.51434	21.7143	14.3391	1.88238910553134e-10	3.33371866513089e-15
CAGL0D02398g	0.336967	1.2631	65.7858	52.0829	2.54988688179644e-07	6.47860257705797e-10
CAGL0D02420g	-1.63335	0.322339	10.3684	32.1661	2.87427774565715e-31	2.6150842389115e-29
CAGL0D02442g	-0.447814	0.733153	89.0834	121.507	2.44223918150175e-06	0.000168172
CAGL0D02464g	-0.713088	0.610013	7.70591	12.6324	2.74659561282247e-07	3.75125759848703e-09
CAGL0D02508g	0.257633	1.19552	47.6177	39.8303	2.32169558088059e-05	9.92448019156214e-07
CAGL0D02530g	-1.89746	0.268416	57.1146	212.784	3.32999625000068e-285	1.30144263373086e-107
CAGL0D02552g	-0.806213	0.571881	21.0216	36.7588	4.36858414549491e-08	8.13262675729317e-09
CAGL0D02574g	-0.74116	0.598258	15.7481	26.3233	1.98133153933235e-13	1.19648037967383e-10
CAGL0D02596g	1.42723	2.68931	20.0098	7.44051	9.5821334669062e-51	9.52301830551501e-78
CAGL0D02618g	-1.63878	0.321127	25.7982	80.3363	1.98579443165777e-146	6.590663499648e-80
CAGL0D02640g	7.78178	220.064	131.293	0.596613	0	0
CAGL0D02662g	7.67992	205.062	144.306	0.703721	0	0
CAGL0D02706g	4.38213	20.8522	42.5128	2.03877	3.00013398194252e-312	0
CAGL0D02728g	0.318143	1.24672	77.7062	62.3283	3.01376104718895e-10	8.88082239503702e-11
CAGL0D02772g	-0.900603	0.535663	55.8523	104.268	1.34468778503165e-17	6.74770885807975e-22
CAGL0D02794g	-0.724833	0.605067	60.9538	100.739	1.40773825012386e-19	4.80211402618723e-11
CAGL0D02816g	1.04772	2.06725	28.3798	13.7283	6.0554432459172e-29	3.53172901716463e-36
CAGL0D02838g	3.25963	9.57736	27.7439	2.89682	1.17799657562172e-159	1.37138087947293e-242
CAGL0D02860g	2.21466	4.64174	33.4794	7.21269	1.06216456149111e-36	4.08604168970129e-68
CAGL0D02904g	1.5653	2.95939	35.4443	11.9769	7.2183856543502e-75	2.29692138191746e-101
CAGL0D02970g	0.403375	1.3226	25.216	19.0655	1.81409688823175e-05	2.86826979605025e-07
CAGL0D02992g	0.450722	1.36672	36.1424	26.4446	1.30480958345119e-08	1.29641244800195e-11
CAGL0D03014g	0.54762	1.46167	134.071	91.7243	1.38830932542598e-25	6.77743496140339e-18
CAGL0D03036g	-1.9286	0.262684	26.5694	101.146	7.94168440354243e-161	2.39245593343831e-118
CAGL0D03058g	-1.18641	0.439394	247.989	564.388	2.79212110889289e-85	1.36684773895947e-28
CAGL0D03146g	1.13681	2.19894	116.216	52.8508	2.57527969849184e-49	1.29499629593472e-59
CAGL0D03190g	1.80359	3.49087	218.945	62.7194	2.74994389743014e-155	1.69715904817038e-118
CAGL0D03212g	-0.825377	0.564335	43.7299	77.4893	4.83009169054802e-19	2.04439795277643e-15
CAGL0D03234g	-0.811279	0.569877	25.9774	45.5842	3.80006259842946e-19	1.81218319001495e-16
CAGL0D03256g	1.94521	3.85093	13.5597	3.52116	1.02523434985497e-43	8.05457428514863e-69
CAGL0D03278g	0.774212	1.71026	25.601	14.9691	6.23126889678799e-15	1.48577991461533e-22
CAGL0D03300g	0.897312	1.86259	89.6664	48.1406	3.28610135140793e-26	1.28271818698899e-31
CAGL0D03410g	0.985981	1.98066	21.2434	10.7254	2.3010496146484e-18	6.56941015385266e-30
CAGL0D03454g	0.528195	1.44212	28.6659	19.8776	2.45186520855491e-09	7.62294766865301e-12
CAGL0D03520g	-1.28466	0.410469	23.0764	56.2197	1.48572940204349e-50	1.91249999230697e-45
CAGL0D03564g	-2.02589	0.245554	61.4052	250.068	1.7690206977565e-108	3.24144424927024e-79
CAGL0D03652g	1.913	3.76591	26.6863	7.08628	9.9829935823696e-84	4.84466061577693e-118
CAGL0D03674g	4.14775	17.7254	78.349	4.42015	0	0
CAGL0D03696g	-1.26273	0.416756	27.4582	65.8856	4.76496661136063e-40	9.87324553983238e-42
CAGL0D03718g	2.37192	5.17628	196.609	37.9826	7.44613124044025e-221	3.54294374007764e-220
CAGL0D03740g	3.25649	9.55655	34.6048	3.62106	1.34851946345146e-77	1.45650763248071e-144
CAGL0D03762g	-5.78077	0.0181892	0.612572	33.6777	3.89179523978304e-28	3.12634497991417e-119
CAGL0D03828g	-1.16122	0.447134	32.3503	72.3502	6.19722998138414e-33	6.53443027589085e-36
CAGL0D03872g	-1.34345	0.394076	4.37221	11.0948	7.57837307617495e-14	7.02567353742563e-19
CAGL0D03916g	0.292946	1.22514	27.4105	22.3734	8.42346451338002e-05	3.41705595372693e-06
CAGL0D03938g	-1.84546	0.278266	9.28118	33.3536	6.43771607781331e-73	1.75569925292732e-85
CAGL0D03960g	0.413103	1.33155	14.1409	10.6199	3.63569228717696e-06	3.67067454529824e-08
CAGL0D04048g	-1.13177	0.456356	47.1149	103.242	2.38076057354409e-43	1.1241369940832e-34
CAGL0D04070g	-1.26392	0.416412	26.6195	63.9259	2.80578799872608e-35	2.66496600891853e-34
CAGL0D04092g	0.267453	1.20368	54.0763	44.9258	1.2281677907754e-05	0.000159364
CAGL0D04114g	1.5408	2.90955	137.403	47.2247	3.50482741608613e-122	1.16597456565855e-93
CAGL0D04136g	-0.593174	0.662883	7.81541	11.79	0.00121635	0.000249861
CAGL0D04180g	3.45398	10.9585	101.707	9.28109	1.80651343500695e-195	9.10189491759201e-281
CAGL0D04202g	0.901028	1.8674	30.7235	16.4526	3.60149860039755e-30	4.32892207473237e-38
CAGL0D04246g	-0.485953	0.714025	25.5287	35.7533	0.00145128	0.000760757
CAGL0D04268g	2.01982	4.05533	27.9781	6.89908	6.55793859081865e-85	4.41502472438387e-124
CAGL0D04312g	0.732177	1.66114	32.8069	19.7496	9.49330206606372e-38	3.68796069555898e-32
CAGL0D04356g	0.373321	1.29533	51.3447	39.6383	2.81513209453168e-07	7.21865196543702e-10
CAGL0D04394g	0.397012	1.31678	29.8446	22.6649	2.30946555229721e-05	2.9808254202619e-06
CAGL0D04444g	2.20112	4.59835	33.3841	7.26001	4.37610369685296e-88	1.74403204546258e-135
CAGL0D04466g	1.67932	3.20277	110.378	34.4633	7.58141403031657e-80	5.87286439838386e-111
CAGL0D04488g	2.18074	4.53387	2.62685	0.579383	1.38917316866909e-06	1.90395793655654e-11
CAGL0D04510g	0.50074	1.41494	3.49534	2.47031	5.33364795360828e-07	2.38653920651063e-10
CAGL0D04576g	1.55294	2.93415	22.6166	7.70804	1.9597798903293e-76	1.39627949273514e-99
CAGL0D04620g	-0.653352	0.635801	29.0394	45.6737	8.46894224224001e-19	5.37821279110144e-10
CAGL0D04642g	1.2692	2.41028	17.5004	7.26072	1.09266524732372e-36	1.67886724884615e-55
CAGL0D04686g	-2.26532	0.208004	0.0524966	0.252383	0.00659323	0.000126624
CAGL0D04796g	1.03794	2.05329	42.6604	20.7766	1.49857424652064e-21	1.25326204985485e-29
CAGL0D04840g	0.823444	1.76963	10.7622	6.08165	1.07742396422678e-06	7.55614102364058e-12
CAGL0D04862g	2.31016	4.95937	78.8896	15.9072	2.63216349733179e-145	1.06437863910281e-165
CAGL0D04884g	2.89194	7.4227	75.4587	10.1659	2.49094930326434e-191	3.05229984217457e-251
CAGL0D04928g	1.39916	2.63747	11.3202	4.29206	2.28999643019363e-15	1.05053065927518e-29
CAGL0D04950g	0.336518	1.26271	71.4209	56.5618	1.33936510730515e-08	5.92827034164137e-11
CAGL0D04972g	-2.04958	0.241555	25.1937	104.298	8.03548188523393e-159	1.4506615480275e-101
CAGL0D05016g	2.53212	5.7842	190.354	32.9093	3.02669326999956e-162	6.98795981100479e-212
CAGL0D05060g	2.58776	6.01166	30.0099	4.99194	2.07531172754571e-94	1.00538822585022e-150
CAGL0D05082g	-2.52175	0.174132	23.5943	135.497	3.16003197320094e-287	1.34557744869738e-92
CAGL0D05170g	0.26037	1.19779	46.2101	38.5796	2.21402818027307e-07	4.30975897258522e-07
CAGL0D05214g	2.17406	4.51291	9351.07	2072.07	1.28269294322266e-130	6.48965965703104e-175
CAGL0D05236g	2.2766	4.84536	3.24537	0.66979	1.17004188105621e-17	3.42054154400428e-32
CAGL0D05280g	-0.576332	0.670667	10.7296	15.9983	2.78573655774179e-06	9.8155718791624e-07
CAGL0D05302g	-1.89565	0.268752	21.8481	81.2947	7.54798097970417e-29	1.23457142860468e-47
CAGL0D05318g	-1.47739	0.359138	159.2	443.284	2.2292486731998e-95	5.81788456684689e-53
CAGL0D05324g	-0.923043	0.527395	11.0494	20.9509	9.98723687348355e-19	5.95366011371799e-21
CAGL0D05368g	-1.87671	0.272305	18.9173	69.4713	8.57309651837402e-31	1.25004102781245e-54
CAGL0D05434g	1.09464	2.13559	248.688	116.449	3.27162821566382e-77	2.73360762203639e-55
CAGL0D05478g	-1.1565	0.448599	38.2016	85.1576	2.47273728052468e-62	2.24192805832472e-40
CAGL0D05500g	2.71427	6.56259	96.8734	14.7614	6.10448191254189e-197	3.42429684547189e-272
CAGL0D05522g	-0.50731	0.703533	63.6901	90.5289	1.75422828654841e-05	2.94096611828261e-05
CAGL0D05544g	-0.58526	0.666529	30.0346	45.0612	8.35097581195306e-12	8.32554386455864e-08
CAGL0D05566g	1.25013	2.37863	19.0743	8.01902	1.03583428641466e-27	9.07455874035804e-40
CAGL0D05588g	2.60321	6.07637	95.8212	15.7695	1.09657889756718e-140	9.95490108796325e-208
CAGL0D05764g	-0.891796	0.538943	18.9358	35.135	4.07201832153049e-18	2.02119588567343e-19
CAGL0D05786g	1.39568	2.63113	16.6259	6.3189	3.55734174870674e-29	5.33181498223242e-46
CAGL0D05808g	-1.04331	0.485212	36.172	74.5488	6.65967851787803e-45	2.86912660562236e-31
CAGL0D05852g	-0.778282	0.583061	17.9218	30.7375	2.80322727787585e-15	1.96842713105086e-12
CAGL0D05874g	1.65533	3.14996	63.8635	20.2744	1.01055812246511e-89	1.59632614056651e-114
CAGL0D05896g	-0.639468	0.64195	50.5458	78.738	9.28913418129021e-16	5.87826143637888e-10
CAGL0D05918g	0.967665	1.95567	9.23986	4.72464	4.03398463037627e-17	4.87546669716364e-25
CAGL0D05940g	1.3098	2.47907	157.205	63.4129	8.14354753936625e-70	1.96865910193275e-53
CAGL0D06006g	-1.84582	0.278198	15.0932	54.2536	4.59117845418717e-91	8.65696553748769e-88
CAGL0D06050g	1.87969	3.67996	54.829	14.8994	7.51630128920289e-95	1.48765224692863e-139
CAGL0D06094g	1.57893	2.98749	41.1858	13.7861	2.64146473506836e-39	2.99860706765652e-55
CAGL0D06138g	-0.79021	0.57826	86.3149	149.267	4.9122558427778e-14	1.50396483254963e-13
CAGL0D06160g	0.53519	1.44913	162.719	112.287	4.85154304793761e-15	6.94360660394618e-16
CAGL0D06182g	0.653386	1.57286	38.3223	24.3648	1.3061828334467e-15	3.702490018975e-21
CAGL0D06204g	-0.980764	0.506711	22.5609	44.5241	9.07176076729749e-30	8.65990262701824e-24
CAGL0D06270g	0.334036	1.26054	18.1162	14.3718	3.9178929029107e-07	1.39461405197206e-09
CAGL0D06292g	-1.39721	0.379662	57.6615	151.876	6.75059719065527e-109	6.71499453770356e-58
CAGL0D06336g	2.37125	5.17388	30.887	5.96979	9.35462723661403e-78	1.3755306309263e-122
CAGL0D06402g	-2.53206	0.172892	26.8332	155.202	7.63594588890312e-252	1.47043306125245e-168
CAGL0D06446g	0.526575	1.44051	24.6158	17.0883	2.09147268562787e-19	2.94590185285944e-17
CAGL0D06512g	-3.7174	0.0760239	0.569122	7.4861	2.55773034255118e-121	8.16417298300092e-122
CAGL0D06600g	-2.87761	0.136067	23.3798	171.825	1.45403969531583e-302	1.90720941782624e-241
CAGL0D06622g	1.56081	2.95019	42.6958	14.4722	3.46472358909171e-97	3.93316919670488e-113
CAGL0D06644g	0.567604	1.48206	20.1057	13.566	4.21528658146946e-12	6.21086331269805e-15
CAGL0E00187g	-1.39625	0.379916	12.48	32.8495	6.33098904656416e-19	9.8710098350136e-25
CAGL0E00231g	-1.62703	0.323753	0.29506	0.911374	4.42820077442683e-06	5.89783409891131e-10
CAGL0E00275g	-1.44048	0.368445	0.840714	2.28179	2.23928669965194e-37	1.26438462880799e-27
CAGL0E00363g	0.776071	1.71246	15.3729	8.97709	0.00992244	0.000149708
CAGL0E00385g	-0.674775	0.62643	35.4736	56.6282	1.06922855139355e-13	2.67147068485865e-11
CAGL0E00407g	-1.17962	0.441467	16.0784	36.4204	2.6639522247552e-24	1.0113359099545e-28
CAGL0E00451g	0.619756	1.53662	36.3136	23.6322	7.5941273655199e-31	9.18327506369648e-22
CAGL0E00473g	0.646638	1.56552	14.5313	9.2821	5.69865984320741e-14	1.6895798228625e-18
CAGL0E00561g	-1.1608	0.447265	37.6938	84.2762	2.24367590384755e-27	4.53489719552894e-35
CAGL0E00583g	-1.26504	0.416088	77.6138	186.532	1.03289914062636e-45	8.13744397741567e-18
CAGL0E00605g	-1.39277	0.380834	12.4566	32.7086	1.66475194916865e-16	3.84864646172741e-22
CAGL0E00649g	-3.27466	0.103331	10.8039	104.556	0	2.5386305619907e-244
CAGL0E00671g	-1.81006	0.28518	15.2759	53.5657	1.41721598390621e-35	1.89275312597972e-55
CAGL0E00715g	-0.745961	0.59627	27.9864	46.9357	5.85254214750298e-10	2.16737881516869e-11
CAGL0E00759g	-0.755168	0.592478	13.0653	22.052	4.15891522104796e-12	1.88051582841993e-10
CAGL0E00781g	1.33432	2.52157	236.432	93.7638	1.23937221711736e-71	1.99705745406495e-52
CAGL0E00803g	-2.89048	0.134858	11.6433	86.3374	1.58341112056619e-197	1.11096479812917e-112
CAGL0E00869g	1.86348	3.63884	73.5637	20.2162	7.22891043008179e-116	1.82969861526745e-139
CAGL0E00913g	-0.970523	0.510321	63.7994	125.018	5.21321582442059e-26	2.1276578559916e-23
CAGL0E00957g	-1.53213	0.345767	17.6692	51.1016	9.90877299486137e-97	2.20210714304454e-73
CAGL0E00979g	2.97003	7.83552	165.846	21.1659	2.04958604913211e-245	1.92448120124155e-310
CAGL0E01001g	-0.554698	0.6808	18.6005	27.3216	9.92980361870687e-07	2.72518232220966e-06
CAGL0E01045g	-0.617999	0.651574	37.6263	57.7468	6.78531034276078e-10	6.06967843823295e-09
CAGL0E01067g	2.11414	4.32931	158.513	36.6138	1.31637368222512e-161	4.57685437693782e-173
CAGL0E01089g	-0.756758	0.591825	9.71963	16.4232	1.29475962780292e-09	5.41371643324983e-11
CAGL0E01133g	0.438313	1.35502	51.2964	37.8566	6.67261664902412e-11	8.70211794584652e-14
CAGL0E01155g	1.95266	3.87089	160.907	41.5685	7.41167911234383e-55	1.27550511122824e-95
CAGL0E01177g	-0.85253	0.553813	647.419	1169.02	2.39525665165389e-38	4.20662427749803e-18
CAGL0E01221g	0.368211	1.29075	62.0556	48.0771	3.56378839568538e-07	2.00317812576576e-07
CAGL0E01243g	-1.08077	0.472776	34.5427	73.0635	5.49405188140525e-42	8.28132774872935e-28
CAGL0E01265g	-0.469641	0.722144	10.9524	15.1665	6.93186725280938e-06	5.68579204852114e-05
CAGL0E01309g	-0.707653	0.612315	26.353	43.0382	3.04183257356682e-06	6.52194789195053e-10
CAGL0E01331g	-1.99617	0.250664	3.59726	14.3509	2.17768419485856e-62	2.76557995088221e-70
CAGL0E01353g	2.7277	6.62397	45.4607	6.86307	1.17672424453669e-132	1.15392969043505e-210
CAGL0E01397g	-0.586211	0.66609	27.2002	40.8357	3.0566384561369e-11	1.60362384559667e-07
CAGL0E01419g	-0.697072	0.616823	22.4356	36.3729	7.71159534098604e-11	6.60947469884829e-12
CAGL0E01441g	0.410249	1.32892	18.9391	14.2515	5.12342004076079e-07	3.63474606016927e-10
CAGL0E01463g	1.39083	2.6223	337.309	128.631	4.37947740942867e-107	3.0691125261595e-90
CAGL0E01507g	1.40912	2.65576	31.5257	11.8707	1.47514941667611e-36	1.86417296499321e-52
CAGL0E01529g	2.63906	6.22926	25.8467	4.14924	6.56582117296146e-77	2.53803783656345e-125
CAGL0E01551g	-0.781525	0.581751	54.9967	94.5364	1.64739973050251e-13	2.31801737287978e-11
CAGL0E01567g	0.69745	1.62164	121.849	75.1398	8.36761216337201e-35	3.02003139291194e-26
CAGL0E01573g	3.14656	8.85538	50.7542	5.73146	1.5220565959146e-215	1.3740696840194e-280
CAGL0E01595g	2.46857	5.53493	20.6136	3.72426	8.61996551872428e-98	3.26543249990576e-147
CAGL0E01639g	-1.51633	0.349575	84.327	241.227	4.05489123361627e-114	1.30228935385666e-71
CAGL0E01683g	0.207252	1.15449	85.2107	73.8082	5.47521566016778e-07	1.86261766008178e-06
CAGL0E01705g	-3.03897	0.121669	4.22269	34.7066	4.63726187064413e-107	3.22277951358024e-102
CAGL0E01749g	-1.59524	0.330968	2.1434	6.47616	3.07075481809638e-11	2.60850860323265e-28
CAGL0E01771g	1.65568	3.15072	10.266	3.25831	6.74538492357642e-33	2.42092597068807e-51
CAGL0E01793g	-1.91189	0.265744	23.9805	90.2392	1.21609758247988e-182	1.0766765476724e-115
CAGL0E01815g	-2.63114	0.161416	14.5683	90.2533	4.25472927016423e-235	4.52428291265734e-197
CAGL0E01859g	-0.974958	0.508755	3.51533	6.90967	1.58584123406649e-05	1.60082509064577e-07
CAGL0E01881g	-2.92495	0.131674	5.3048	40.2873	5.47665668314006e-154	5.36376205479384e-136
CAGL0E01903g	1.73443	3.32748	37.612	11.3035	7.03292059759462e-58	2.61806242838486e-87
CAGL0E01925g	3.35924	10.262	45.6702	4.45042	1.24549675764291e-165	2.23064486201732e-254
CAGL0E01947g	0.274971	1.20997	106.466	87.9904	1.07915364146677e-11	1.11480853776473e-08
CAGL0E01969g	0.679613	1.60171	143.82	89.7918	7.2665086783586e-40	1.18156507412434e-25
CAGL0E01991g	1.98248	3.95171	4759.16	1204.33	2.20120635081144e-188	4.92123232893285e-143
CAGL0E02013g	2.56603	5.92177	5835.11	985.365	1.17228694973985e-194	5.46227939700497e-214
CAGL0E02035g	-0.838701	0.559147	30.2594	54.117	1.63449662082035e-19	1.33432004864858e-15
CAGL0E02057g	-0.540002	0.68777	7.31695	10.6387	0.000144336	0.000165866
CAGL0E02079g	-0.789245	0.578647	56.9492	98.418	7.79612778747961e-23	1.64372346836734e-16
CAGL0E02101g	0.331405	1.25824	33.3491	26.5046	7.92145835965125e-07	1.88236788140632e-08
CAGL0E02145g	-1.69922	0.307952	11.7487	38.1511	2.68225772637624e-49	7.07423837941913e-53
CAGL0E02233g	1.60815	3.04861	95.7303	31.4013	7.14133484041168e-55	1.34488403468949e-63
CAGL0E02299g	-0.98132	0.506516	42.1309	83.1777	9.5682355195303e-28	3.66625040799813e-23
CAGL0E02321g	2.52257	5.74604	37.8802	6.59241	2.01386868733045e-132	4.09144989072995e-191
CAGL0E02343g	3.83695	14.2902	62.5169	4.37482	1.00800090804065e-206	2.40689317930285e-301
CAGL0E02365g	-1.33896	0.395305	10.8802	27.5236	2.33864358148158e-28	3.88673463013895e-29
CAGL0E02387g	-0.774303	0.584671	12.1021	20.6991	1.33275501921710e-11	4.9392991435201e-11
CAGL0E02409g	1.89283	3.71363	66.507	17.9089	3.46615857121976e-101	1.36408766317812e-135
CAGL0E02431g	1.49832	2.82513	27.2545	9.64719	1.29681279044414e-53	6.7461624641645e-77
CAGL0E02453g	1.02642	2.03696	126.719	62.2097	7.21817403191984e-33	1.2866234457252e-43
CAGL0E02519g	0.60552	1.52153	36.9462	24.2823	1.85041375008296e-16	7.56652868462951e-22
CAGL0E02585g	1.80147	3.48575	29.1151	8.35261	8.74980870585525e-82	4.74278730060813e-112
CAGL0E02607g	-1.4179	0.374256	77.9734	208.342	1.56526066005656e-108	1.67043707352701e-58
CAGL0E02629g	-0.842527	0.557666	33.3143	59.7389	2.55888351625915e-19	8.9564080385764e-15
CAGL0E02651g	-2.25836	0.209009	14.4109	68.9486	8.40518939282293e-144	5.99032502463995e-146
CAGL0E02673g	3.13269	8.77069	109.826	12.5219	1.19746564297318e-210	7.58861279276348e-284
CAGL0E02695g	-1.76227	0.294785	11.0343	37.4316	2.02691931406284e-93	2.76005165449369e-80
CAGL0E02717g	2.93013	7.62178	60.9566	7.99769	2.49159691566765e-129	6.6656925584726e-186
CAGL0E02739g	-0.781654	0.581699	45.0397	77.4279	1.07477773015232e-15	3.04482820411897e-13
CAGL0E02761g	-1.24731	0.421233	32.3366	76.7665	1.10961135721292e-08	1.38052438915848e-18
CAGL0E02783g	-1.3669	0.387723	21.7473	56.0896	1.88250149693474e-85	2.79593568348832e-51
CAGL0E02827g	-0.917486	0.529431	14.2658	26.9455	2.32446127234139e-12	5.41987402095394e-14
CAGL0E02871g	0.86218	1.81778	9.26603	5.09743	1.88584373575027e-07	5.86305673387603e-13
CAGL0E02893g	1.36637	2.57822	20.7577	8.05117	2.02318125616351e-53	8.00955081331571e-79
CAGL0E02937g	3.5173	11.4502	64.5119	5.63413	6.56810956985809e-264	0
CAGL0E02959g	1.82053	3.53211	17.6813	5.00587	6.89629208146642e-56	5.20618442447788e-81
CAGL0E02981g	-1.88915	0.269965	8.74855	32.4062	2.30440555098229e-90	1.01772960233642e-91
CAGL0E03003g	0.287199	1.22027	43.8604	35.9432	4.85337517273852e-08	5.9266860113827e-09
CAGL0E03069g	4.99348	31.8557	103.432	3.24687	0	0
CAGL0E03113g	-0.69503	0.617697	22.3429	36.1713	1.3998246356177e-05	8.92045140767365e-08
CAGL0E03157g	0.294312	1.2263	57.0952	46.5589	4.45120450821271e-06	1.25979067320832e-07
CAGL0E03179g	-0.788883	0.578792	15.6501	27.0392	1.28713843513402e-08	3.40113874650452e-09
CAGL0E03223g	1.83744	3.57375	44.9294	12.572	4.321924158436e-65	1.04328501380334e-94
CAGL0E03267g	-0.98269	0.506035	29.2075	57.7183	9.21530646110177e-12	1.18637653405643e-20
CAGL0E03311g	-0.704025	0.613857	55.2074	89.9352	6.17857433361292e-13	9.03099527171099e-11
CAGL0E03355g	-1.89994	0.267955	7.75216	28.9309	1.8189236211366e-125	2.59195891617183e-107
CAGL0E03454g	-0.637423	0.64286	26.501	41.2236	4.30726497835861e-13	1.87731239024239e-08
CAGL0E03476g	-1.01995	0.493132	15.6552	31.7465	4.73389898780558e-38	1.08128373614229e-29
CAGL0E03498g	-3.25484	0.10476	0.586193	5.59559	4.8944994597619e-14	9.64534225636454e-24
CAGL0E03520g	-0.466819	0.723558	90.022	124.416	4.21946086300705e-06	5.54626718949372e-05
CAGL0E03542g	0.63484	1.55277	10.5181	6.77376	6.79076549007014e-10	2.79097497513567e-15
CAGL0E03608g	-1.19607	0.436461	8.60399	19.7131	7.21704076546502e-33	2.51411798488575e-36
CAGL0E03674g	-2.94049	0.130264	4.81209	36.941	5.91733309352268e-147	1.55926318584458e-132
CAGL0E03718g	-1.0355	0.487847	43.1564	88.463	8.52642751669314e-35	3.6938269754114e-29
CAGL0E03740g	-1.6391	0.321056	15.8401	49.3376	1.15517979066529e-55	6.8617291536645e-63
CAGL0E03762g	-1.09405	0.468444	10.2747	21.9338	9.80022027500367e-29	5.95395060482399e-32
CAGL0E03806g	0.330281	1.25726	64.2686	51.1181	5.41364067644012e-08	2.73658934234543e-10
CAGL0E03850g	-1.43997	0.368575	249.542	677.045	2.11709661111066e-164	6.8251380834545e-63
CAGL0E03894g	-1.17118	0.444058	1.07892	2.42968	2.40604775178645e-08	1.61860470860937e-12
CAGL0E03938g	3.16508	8.96984	2710.69	302.201	0	0
CAGL0E03960g	-0.731687	0.602199	75.2747	125	4.91234545286843e-21	9.80805838843759e-14
CAGL0E04004g	-1.74359	0.298626	7.70514	25.802	3.32216493588865e-63	4.49992233266562e-68
CAGL0E04026g	-0.764564	0.588631	15.5748	26.4594	1.35203688892908e-11	1.12229609039643e-11
CAGL0E04092g	1.68695	3.21976	154.586	48.0118	2.35785197004453e-168	1.49071247728767e-111
CAGL0E04136g	0.820847	1.76644	33.9506	19.2197	3.0451392852339e-27	4.72747029961368e-33
CAGL0E04158g	1.11659	2.16833	25.1093	11.58	1.60676235260832e-27	3.82125726111824e-39
CAGL0E04180g	1.29991	2.46214	47.2581	19.1939	8.60323129910368e-41	2.12773329412919e-63
CAGL0E04224g	0.947813	1.92895	43.0481	22.3169	2.91479017528597e-26	6.97275707814388e-31
CAGL0E04246g	0.932297	1.90831	20.9357	10.9708	1.2192017163663e-13	1.33154212359577e-20
CAGL0E04268g	-0.849045	0.555152	24.4982	44.1289	3.07729826525078e-17	2.40395495592535e-16
CAGL0E04290g	-1.15446	0.449236	22.4899	50.0626	3.47692155106184e-48	4.43374580253952e-38
CAGL0E04312g	-1.07736	0.473895	62.3099	131.485	1.85496901498246e-72	5.44685119083694e-31
CAGL0E04378g	-1.3395	0.395158	23.3207	59.016	4.50928584193232e-48	7.38821429179342e-50
CAGL0E04422g	-1.30979	0.403379	25.6277	63.5327	2.40398566711116e-43	1.40618259157073e-38
CAGL0E04444g	0.201011	1.1495	55.8266	48.5659	1.87231682905496e-06	5.51387677370026e-06
CAGL0E04510g	-1.62329	0.324595	10.4118	32.0763	8.79900890380673e-59	2.87660715118852e-56
CAGL0E04532g	0.890497	1.85381	74.0935	39.9681	5.30963564009708e-33	2.91320909134057e-39
CAGL0E04548g	-3.08156	0.11813	16.1591	136.792	0	2.71147866897999e-233
CAGL0E04554g	-0.826163	0.564027	5.22047	9.2557	8.10951134939304e-07	6.91140631765399e-07
CAGL0E04576g	0.39169	1.31193	29.5341	22.512	5.15246539430058e-11	8.51398529118377e-13
CAGL0E04598g	-1.20638	0.433356	35.7925	82.5937	5.24969366185169e-71	1.62270682430976e-38
CAGL0E04620g	-1.77214	0.292774	8.01909	27.39	3.46425646380287e-68	2.59727453417528e-66
CAGL0E04642g	-0.762974	0.58928	11.2228	19.045	1.15445028962427e-10	5.54135089540333e-11
CAGL0E04686g	-0.529779	0.692661	16.7196	24.1382	4.01323131066336e-06	8.97934092282681e-06
CAGL0E04708g	-2.50075	0.176685	6.35182	35.95	3.74847598403408e-31	7.52600831389255e-94
CAGL0E04752g	0.926158	1.90021	104.646	55.0706	1.1927015532886e-46	2.7422098700825e-47
CAGL0E04774g	2.19399	4.57569	67.4735	14.7461	1.08580591983694e-93	4.07313628407916e-144
CAGL0E04818g	0.425128	1.34269	9.87744	7.35645	0.000587121	2.97076568633368e-06
CAGL0E04862g	-0.470926	0.721501	14.9423	20.7101	0.000143701	0.000107778
CAGL0E04884g	-3.35176	0.0979535	7.01396	71.605	0	2.33452224978419e-301
CAGL0E04906g	0.39109	1.31138	9.55785	7.28837	0.000298532	3.68589520911581e-05
CAGL0E04950g	0.618938	1.53574	17.7488	11.5571	6.02117297231439e-07	1.0762087641458e-12
CAGL0E04972g	-0.57426	0.67163	14.9694	22.2882	1.42288276471602e-07	4.49381225430016e-07
CAGL0E04994g	3.94235	15.3733	1686.54	109.706	0	0
CAGL0E05016g	1.30193	2.46558	59.9751	24.3249	2.36433270172531e-79	6.19411331904272e-82
CAGL0E05038g	-0.78001	0.582363	8.67239	14.8917	6.9207509329317e-17	6.72636892685954e-15
CAGL0E05060g	-0.555601	0.680373	12.8992	18.959	4.16008115566011e-07	7.38983608749233e-06
CAGL0E05082g	-1.49694	0.354305	14.9964	42.3263	8.2112068822645e-59	2.02850463667949e-49
CAGL0E05126g	0.457315	1.37298	17.7183	12.9049	2.54087438567487e-05	7.66116227113872e-08
CAGL0E05148g	-3.44201	0.0920132	13.8324	150.331	0	6.71362739632536e-288
CAGL0E05170g	-1.10004	0.466505	27.2545	58.4228	7.96101953992926e-28	4.79766288957665e-29
CAGL0E05258g	0.86858	1.82587	83.9864	45.9981	2.64445564580151e-23	6.33499991346788e-35
CAGL0E05280g	0.427794	1.34518	19.2276	14.2938	4.74180640063564e-06	6.34021339186297e-08
CAGL0E05302g	-2.1108	0.231518	11.2549	48.6135	2.22521188091068e-155	6.3532225255687e-127
CAGL0E05324g	-1.77963	0.291258	8.9039	30.5705	2.48158511599055e-100	1.4166478959766e-84
CAGL0E05368g	0.405081	1.32416	10.788	8.14704	0.000373952	7.13435188239013e-06
CAGL0E05434g	2.28101	4.86018	33.1724	6.82534	1.59032302842396e-113	1.21484303587671e-169
CAGL0E05456g	6.04089	65.8397	36.441	0.553481	1.85010989230736e-181	2.03826757401113e-271
CAGL0E05478g	4.19716	18.343	89.6085	4.88516	0	0
CAGL0E05500g	4.88021	29.4504	106.209	3.60637	0	0
CAGL0E05522g	4.02021	16.2258	78.0175	4.80825	1.00954507830661e-200	0
CAGL0E05566g	0.755614	1.68835	40.6405	24.0711	1.58873454429495e-21	9.02431248413214e-30
CAGL0E05588g	-0.732046	0.602049	9.04259	15.0197	2.12246955231867e-09	6.7303254469286e-11
CAGL0E05654g	-2.40653	0.188609	36.5802	193.948	0	1.17292847658617e-169
CAGL0E05676g	0.992195	1.98921	22.2432	11.1819	1.30533094703303e-28	1.04418870957637e-41
CAGL0E05698g	3.42888	10.7695	8.06067	0.748471	1.61618711150077e-50	1.84552913640628e-107
CAGL0E05720g	0.825133	1.7717	26.1823	14.7781	3.24213833722545e-13	1.76528049957579e-18
CAGL0E05764g	2.88213	7.37236	43.2831	5.87099	6.93373170166051e-139	6.30873177659925e-200
CAGL0E05830g	-0.50805	0.703172	38.7162	55.0594	3.29014335342471e-08	2.79872720366845e-06
CAGL0E05874g	5.09477	34.1726	46.5518	1.36226	0	0
CAGL0E05918g	-2.00623	0.248923	22.7096	91.2315	6.35563808353467e-173	1.206686568277e-121
CAGL0E05940g	2.20051	4.59643	67.0304	14.5832	6.39461669021756e-175	1.18872999759193e-189
CAGL0E05962g	-1.03181	0.489095	3.98411	8.14589	2.24864016742797e-10	4.59207319755358e-12
CAGL0E06006g	-0.826998	0.563701	37.6454	66.7826	2.65794143019595e-18	6.25103273907588e-15
CAGL0E06028g	1.80809	3.50179	136.871	39.086	5.51929025841211e-94	8.35648459785932e-130
CAGL0E06116g	-1.09959	0.466649	25.3052	54.2274	4.28197364972901e-54	1.10139356565044e-35
CAGL0E06138g	2.56564	5.92016	34.2352	5.78282	2.1197909734364e-217	2.37730974433334e-245
CAGL0E06182g	-0.642974	0.640392	23.9609	37.416	8.46811035372902e-07	4.9187057438144e-08
CAGL0E06204g	-0.683064	0.622841	80.4198	129.118	2.12279490668314e-15	5.87563689506968e-10
CAGL0E06226g	-1.6467	0.31937	22.177	69.4397	6.94483175373004e-198	1.51525180028567e-83
CAGL0E06270g	-0.863257	0.54971	60.1236	109.373	1.34850687896236e-28	1.63576982735616e-17
CAGL0E06292g	1.32141	2.4991	2.436	0.974748	6.03781342153358e-14	2.22252621632159e-24
CAGL0E06314g	1.04256	2.05987	25.9682	12.6067	3.1746663916903e-31	1.12635276693593e-45
CAGL0E06336g	1.04348	2.06119	36.0625	17.496	1.46837187280645e-42	6.44870602112271e-52
CAGL0E06358g	-1.04362	0.485109	108.938	224.565	7.19969087046209e-72	1.1794150631347e-30
CAGL0E06380g	-3.52294	0.086994	5.40215	62.098	0	1.93373605601365e-266
CAGL0E06446g	1.14337	2.20896	12.0557	5.45761	1.5649173718999e-23	4.09694095452837e-37
CAGL0E06490g	-0.910371	0.532048	99.2324	186.51	3.64080043249319e-41	3.11779768719542e-22
CAGL0E06534g	2.02525	4.07062	16.5525	4.06634	5.11672372847295e-112	7.89569078131755e-135
CAGL0E06556g	0.588924	1.50412	42.886	28.5123	1.53126000261418e-15	6.00997570802721e-19
CAGL0E06600g	1.23799	2.35869	14.7603	6.25786	4.84695851240125e-33	1.83742420500607e-46
CAGL0E06644g	3.71295	13.1132	67.3084	5.13287	1.11364128715814e-208	0
CAGL0E06688g	0.651116	1.57038	12.7592	8.12487	2.40205249352001e-13	1.47616184928905e-19
CAGL0F00110g.1	2.37209	5.1769	19.7407	3.81322	1.39702992665182e-44	2.61712822258642e-88
CAGL0F00187g	1.47337	2.77669	81.7187	29.4302	8.7940599790863e-87	3.29088437561597e-94
CAGL0F00231g	-1.03929	0.486567	51.0074	104.831	7.48285921160842e-56	5.09335875948259e-24
CAGL0F00253g	2.16397	4.48145	65.0595	14.5175	1.35371542458486e-167	6.43371203103917e-197
CAGL0F00297g	1.02924	2.04096	106.958	52.406	1.09419281073228e-51	1.86694513518298e-51
CAGL0F00319g	1.56194	2.9525	27.3856	9.27541	1.91999822745786e-70	4.2769095230809e-100
CAGL0F00341g	2.5004	5.65844	119.247	21.0742	1.05478110013864e-117	5.56197420005903e-177
CAGL0F00363g	0.899079	1.86487	301.836	161.853	1.61945379113383e-50	6.2994510745249e-36
CAGL0F00429g	2.03734	4.10487	219.578	53.492	2.41686232884252e-127	3.38711480171966e-166
CAGL0F00473g	2.31071	4.96126	28.3693	5.71816	3.05595843273024e-91	7.45504771897851e-126
CAGL0F00495g	-0.456532	0.728736	5.5378	7.59919	0.000316174	0.000336551
CAGL0F00517g	-1.30141	0.405729	40.0817	98.7894	1.90778085624351e-90	8.33435365650747e-42
CAGL0F00539g	0.827052	1.77406	63.9049	36.0219	6.71402520027494e-38	1.69789671754696e-38
CAGL0F00627g	0.569935	1.48446	24.6085	16.5774	4.74345818664544e-18	2.11374300560107e-19
CAGL0F00649g	0.514187	1.42819	10.9573	7.6722	3.69379959557437e-07	1.88669941468604e-09
CAGL0F00671g	1.63054	3.0963	48.7709	15.7514	2.45835588539636e-119	5.45175487878427e-115
CAGL0F00693g	-1.04898	0.483311	133.525	276.272	3.60748173893615e-60	8.45291230481759e-27
CAGL0F00715g	4.21823	18.6129	27.9394	1.50107	5.46528889393553e-189	6.79763170072417e-286
CAGL0F00737g	0.290673	1.22321	21.2955	17.4095	1.41978433602608e-06	6.57527578107276e-09
CAGL0F00759g	-0.701866	0.614776	70.2107	114.205	2.13122685509672e-21	8.97666556098994e-09
CAGL0F00803g	-1.92146	0.263987	18.7312	70.955	1.88629235506477e-108	3.90275664802721e-102
CAGL0F00825g	0.472762	1.38776	37.3935	26.9452	5.23971647421422e-11	5.96020467882711e-14
CAGL0F00869g	-2.25287	0.209807	29.7991	142.031	3.02999707453621e-221	1.61538729380664e-104
CAGL0F00913g	1.8951	3.71948	8.69979	2.33898	3.75289538416025e-36	2.83461901626332e-68
CAGL0F00935g	-1.76004	0.29524	16.6156	56.2783	6.57947511800096e-72	3.38160458669933e-74
CAGL0F01023g	3.8201	14.1242	111.253	7.87671	6.05432335651665e-276	0
CAGL0F01045g	2.22077	4.66142	1331.35	285.61	7.11191304882878e-205	7.5019002256066e-107
CAGL0F01089g	1.14844	2.21673	34.9034	15.7454	2.46398114240293e-44	1.01247531529411e-59
CAGL0F01111g	-3.149	0.112734	15.4075	136.671	3.4403248858685e-274	3.10103307397066e-236
CAGL0F01133g	0.464673	1.38	13.2827	9.6251	4.01515988154999e-05	9.26737171741387e-09
CAGL0F01155g	0.373713	1.29568	11.0516	8.52958	1.48474985621525e-06	1.03177973494808e-08
CAGL0F01177g	3.45222	10.9452	54.1049	4.94328	4.55094041104701e-183	2.10198909824494e-297
CAGL0F01243g	-0.759439	0.590726	74.0399	125.337	2.5962656030577e-18	1.46019901815762e-13
CAGL0F01265g	0.41502	1.33332	56.1656	42.1247	2.38309157121795e-13	7.51920306348566e-12
CAGL0F01287g	-0.543217	0.686239	37.4801	54.6167	7.76356050029249e-09	2.9094073712419e-06
CAGL0F01397g	-1.39469	0.380327	26.5359	69.7712	1.96247637294339e-76	1.51656411223355e-58
CAGL0F01419g	0.463225	1.37862	4.88207	3.54127	1.2427047606322e-06	2.57555136390559e-09
CAGL0F01485g	4.51549	22.8717	1.37183	0.0599794	4.3190421084616e-11	3.49921636462729e-20
CAGL0F01529g	0.282357	1.21618	101.546	83.4959	1.41793615382263e-11	6.07598587272919e-09
CAGL0F01551g	1.32555	2.50629	34.5172	13.7722	1.09762029325349e-28	8.80732290291212e-42
CAGL0F01573g	0.671183	1.59238	9.03541	5.67416	2.70865195639663e-12	5.79083183144008e-18
CAGL0F01595g	0.9978	1.99695	190.268	95.279	9.77209068173101e-59	7.05372886766851e-42
CAGL0F01639g	1.15913	2.23322	47.2845	21.1732	6.35778672356105e-41	8.2670986122235e-61
CAGL0F01661g	1.32949	2.51313	32.9275	13.1022	1.53060059655156e-33	2.02792265198502e-47
CAGL0F01683g	3.12152	8.70304	7071.81	812.568	7.11770339429714e-166	4.0656800583714e-239
CAGL0F01727g	2.23851	4.7191	58.5677	12.4108	2.51590072487419e-93	1.534709235386e-145
CAGL0F01793g	-0.985417	0.50508	74.1714	146.851	1.57884793131928e-22	1.15269364195328e-16
CAGL0F01815g	-2.00569	0.249016	7.55389	30.3349	1.46259227283735e-55	7.23216653495618e-39
CAGL0F01837g	-1.19195	0.43771	40.2657	91.9918	2.34750840769702e-08	3.22923978798623e-12
CAGL0F01859g	-1.34546	0.39353	2.1827	5.54648	3.08986193375258e-12	3.92690426977572e-18
CAGL0F01881g	-0.914607	0.530488	18.7981	35.4355	1.82226676030629e-12	1.13769148865625e-12
CAGL0F01903g	-0.627524	0.647286	10.3174	15.9395	9.03092577095726e-05	5.58227677466103e-06
CAGL0F01925g	2.76116	6.77939	41.0905	6.06109	6.50751382227126e-100	2.60371247824849e-179
CAGL0F01969g	-0.919056	0.528855	24.9798	47.2337	1.81371430504594e-18	6.94435074250524e-16
CAGL0F02013g	-2.11149	0.231408	3.93757	17.0157	3.70696285846148e-50	1.70103250030783e-49
CAGL0F02079g	1.86579	3.64468	17.6755	4.84966	3.84308365777984e-87	2.78184654132282e-124
CAGL0F02101g	-2.64408	0.159975	3.08228	19.2673	1.40420453859565e-206	5.02381727469901e-172
CAGL0F02123g	-0.866961	0.548301	229.986	419.451	3.56561293595288e-35	7.38819078821408e-16
CAGL0F02145g	-1.54002	0.343881	41.1185	119.572	2.9836000690853e-94	6.02741115213994e-60
CAGL0F02167g	1.75689	3.3797	2.00061	0.591949	2.21256060795963e-06	1.06304703836104e-17
CAGL0F02233g	-1.30832	0.403792	18.2922	45.3011	1.66036325510248e-52	4.19500683986635e-45
CAGL0F02255g	-2.42483	0.186231	17.3132	92.9662	1.09783576808462e-202	1.91710640002144e-155
CAGL0F02299g	1.71597	3.28518	77.2366	23.5106	6.81776136774403e-63	8.81999765526419e-88
CAGL0F02343g	-0.599743	0.659872	37.4356	56.7317	4.4573615621674e-06	1.33438683531544e-07
CAGL0F02365g	-0.777936	0.5832	3.76895	6.46253	0.00219188	4.07340647137157e-06
CAGL0F02387g	1.2509	2.37989	101.856	42.7985	1.85321772544094e-96	2.81180529022568e-74
CAGL0F02453g	-0.749013	0.595011	27.9429	46.9621	1.39630596925451e-15	1.31548780968477e-11
CAGL0F02497g	-0.53403	0.690623	19.0484	27.5816	3.19944931777029e-06	7.75640013152572e-06
CAGL0F02513g	-0.849091	0.555135	153.21	275.988	4.41886642560158e-09	1.02340451752128e-06
CAGL0F02519g	-1.63896	0.321089	12.8233	39.937	2.72831722285239e-82	3.6346907064942e-71
CAGL0F02541g	2.94031	7.67574	119.223	15.5324	4.55966389132778e-273	2.00159358545165e-306
CAGL0F02585g	-1.31452	0.402058	2.7324	6.79603	5.13546066762375e-08	4.55948951589338e-11
CAGL0F02607g	-1.45967	0.363577	0.736529	2.02578	3.48959039967755e-06	1.3304545045784e-09
CAGL0F02673g	0.591502	1.50682	40.7203	27.0241	1.77430310180665e-22	3.72345564585769e-24
CAGL0F02717g	-2.44349	0.183838	8.54448	46.4782	1.43479692397019e-259	5.42939205330758e-181
CAGL0F02739g	0.763297	1.69737	15.2514	8.98532	8.82106208424337e-15	6.95814105073341e-23
CAGL0F02805g	0.643266	1.56186	42.797	27.4013	1.62040047867553e-11	2.57789008501185e-15
CAGL0F02827g	-0.66004	0.632861	74.6165	117.904	1.04444989449509e-13	1.06626314718552e-10
CAGL0F02849g	1.44276	2.71841	46.3136	17.037	1.27958364255233e-63	7.32269228538481e-93
CAGL0F02871g	0.323969	1.25177	47.1176	37.6408	6.48555571523822e-07	1.68782020744696e-09
CAGL0F02893g	-1.63683	0.321562	48.21	149.924	9.81021728687663e-112	2.00607668691611e-57
CAGL0F02915g	-1.18717	0.439164	14.2644	32.4809	9.08178242205165e-40	2.47121066015738e-34
CAGL0F02937g	2.89689	7.44819	3348.29	449.544	0	8.56454552147258e-288
CAGL0F03003g	-1.10368	0.465327	12.4601	26.777	1.06610509639055e-29	2.1749388148801e-31
CAGL0F03025g	-0.476479	0.71873	20.1938	28.0965	2.74212627300695e-05	7.57138540625962e-05
CAGL0F03091g	-1.14305	0.452801	83.8291	185.134	3.7377086995072e-21	8.49097184885253e-20
CAGL0F03113g	-2.46048	0.181686	6.83406	37.6146	6.58861430622195e-53	4.08747741734635e-105
CAGL0F03135g	-1.23032	0.426224	71.3111	167.309	3.36996566972927e-69	1.61371793723253e-39
CAGL0F03157g	1.15734	2.23046	37.0666	16.6184	2.64100792413455e-53	1.07912358676407e-61
CAGL0F03179g	0.267468	1.20369	65.5513	54.4585	9.06453072224483e-09	1.47582475455389e-08
CAGL0F03201g	0.182753	1.13505	36.3251	32.0031	0.000106693	1.22855712755829e-05
CAGL0F03267g	-2.91369	0.132707	12.7208	95.8568	0	3.70388052911778e-265
CAGL0F03289g	1.2806	2.4294	70.3729	28.9672	1.25563131418438e-67	7.69570987373122e-71
CAGL0F03333g	1.92646	3.80121	12.812	3.37052	1.00296933598718e-33	5.45651956590066e-57
CAGL0F03399g	1.44533	2.72325	543.532	199.589	1.86936870869797e-123	3.10804549511311e-60
CAGL0F03421g	1.90526	3.74577	20.5634	5.48977	1.07412868817549e-73	3.44571056075986e-112
CAGL0F03465g	-0.481168	0.716397	15.2695	21.3142	0.000175133	0.000138216
CAGL0F03487g	0.481491	1.39619	25.741	18.4366	9.07084675485196e-06	1.144509705118e-07
CAGL0F03531g	0.873504	1.83211	30.8581	16.843	4.9987433467712e-31	3.95764514919261e-41
CAGL0F03553g	1.33197	2.51746	470.308	186.819	2.3289951308758e-86	2.8033224271984e-85
CAGL0F03597g	0.590421	1.50569	9.17373	6.09272	9.38876557513342e-06	1.37522991013278e-09
CAGL0F03619g	-1.23991	0.4234	9.03469	21.3384	1.98372903790135e-25	2.26499989139147e-29
CAGL0F03641g	2.57952	5.97739	0.758907	0.126963	0.00078045	4.62639458243197e-07
CAGL0F03663g	-0.779221	0.582681	15.4843	26.5742	3.48135814067224e-09	4.5567143800316e-11
CAGL0F03707g	-2.31827	0.200508	29.623	147.74	1.09819003807348e-303	2.58823035999828e-133
CAGL0F03773g	1.15498	2.22681	30.3529	13.6307	1.91629948888275e-43	8.54008967198779e-59
CAGL0F03795g	1.33447	2.52184	19.1427	7.59079	1.18003632226096e-19	1.00306675849789e-31
CAGL0F03861g	1.23566	2.3549	73.3766	31.1591	6.65661379709677e-75	6.39520326042808e-78
CAGL0F03883g	-0.975275	0.508643	66.0185	129.794	3.41316403163018e-52	3.43368341035206e-25
CAGL0F03905g	-1.11014	0.463249	12.9671	27.9918	2.40893487294576e-16	1.83260831190878e-26
CAGL0F03971g	-0.705154	0.613377	15.7243	25.6356	8.53924463090927e-15	1.42755473579745e-12
CAGL0F03993g	1.17608	2.25962	130.694	57.8388	2.66118028364863e-74	3.29195619674426e-71
CAGL0F04081g	-2.0344	0.244109	4.07755	16.7038	1.53316263723221e-50	1.71082591888894e-60
CAGL0F04125g	-1.85984	0.275506	45.0674	163.58	4.42491944781278e-236	1.1518256843154e-107
CAGL0F04213g	-1.4189	0.373998	402.836	1077.11	6.24169562842909e-176	1.22516776804415e-58
CAGL0F04257g	-0.550398	0.682832	272.047	398.411	2.43104559814922e-05	1.95208257162511e-05
CAGL0F04279g	-2.59404	0.165621	8.85805	53.4837	3.0387353673927e-111	4.30099976296991e-118
CAGL0F04301g	1.11977	2.17313	12.6985	5.84342	5.83743637221158e-35	1.28987540023192e-48
CAGL0F04323g	2.40593	5.29978	45.6948	8.62203	4.58367433920956e-122	9.01814354545077e-170
CAGL0F04345g	-1.14797	0.451261	36.425	80.7184	2.36456159806437e-66	1.23757052440654e-37
CAGL0F04367g	-1.19059	0.438123	69.6847	159.053	3.41037646645243e-64	9.36058842368484e-40
CAGL0F04455g	0.569876	1.4844	96.1469	64.7717	1.03363046883709e-14	6.61602715795255e-14
CAGL0F04477g	-0.879523	0.543547	78.4329	144.298	3.91209227291455e-39	6.49715879147758e-16
CAGL0F04499g	4.97498	31.4498	27.55	0.876	1.933220994709e-148	0
CAGL0F04565g	-1.6	0.329878	150.637	456.644	7.24217423613834e-228	7.7453534551288e-75
CAGL0F04609g	-1.97927	0.253618	17.6599	69.6316	5.82362032336626e-220	4.61515559770711e-120
CAGL0F04653g	-1.31205	0.402748	97.781	242.785	7.03081774264809e-84	4.8976360777719e-52
CAGL0F04741g	-2.37456	0.192835	18.8187	97.5899	3.23875271210654e-194	2.32545079273732e-163
CAGL0F04763g	1.15962	2.23398	34.0247	15.2305	7.36690570011005e-36	3.54124647250821e-56
CAGL0F04785g	-0.443036	0.735585	24.2625	32.984	0.000155207	0.000735795
CAGL0F04829g	-0.474051	0.71994	33.6896	46.7949	0.000100215	0.000137784
CAGL0F04851g	-2.41843	0.187059	16.2133	86.6748	9.99760856685922e-137	2.03750351630904e-138
CAGL0F04873g	1.96856	3.91376	221.041	56.4779	3.6242407023919e-201	8.83712351072259e-156
CAGL0F04939g	0.643326	1.56193	25.6218	16.404	7.07610652807552e-25	5.46653584862169e-27
CAGL0F04983g	4.16167	17.8973	64.9518	3.62914	5.2364852945164e-270	0
CAGL0F05027g	-0.726212	0.604489	24.807	41.0379	5.50348161974035e-07	1.02303304090902e-07
CAGL0F05071g	-2.95939	0.128569	20.1459	156.693	0	4.98699488016806e-249
CAGL0F05093g	1.9755	3.93266	7.02055	1.78519	5.0750288288727e-34	1.2249607427902e-53
CAGL0F05181g	-0.693317	0.61843	22.0184	35.6037	6.67123031260652e-11	8.46948043040377e-11
CAGL0F05203g	0.293839	1.2259	25.4016	20.7208	0.000584638	4.21427877517976e-05
CAGL0F05225g	0.71057	1.63645	29.4233	17.98	3.9334566593459e-09	1.3758685839636e-14
CAGL0F05335g	-0.812122	0.569544	20.2406	35.5382	1.17713635893902e-19	3.12154830084052e-16
CAGL0F05357g	-0.460491	0.726739	36.8614	50.7217	5.42459022417778e-06	0.000348702
CAGL0F05379g	0.627946	1.54536	23.95	15.4979	1.19291284133537e-16	5.59580500076709e-19
CAGL0F05401g	-0.648125	0.638109	29.008	45.4594	1.58754660304089e-11	5.28417636368634e-09
CAGL0F05423g	-1.18603	0.439509	37.3488	84.9785	3.14768664765437e-38	3.07814050490142e-28
CAGL0F05445g	-1.40281	0.378192	14.8132	39.1686	4.9401515321477e-48	5.69887326397932e-49
CAGL0F05467g	-0.645488	0.639277	42.5065	66.4915	9.28406009033796e-09	3.8084272552645e-09
CAGL0F05489g	-1.26476	0.416169	14.7385	35.4147	9.09406012770163e-33	1.90372216075605e-38
CAGL0F05511g	0.661037	1.58122	46.3989	29.3437	1.28355800913528e-18	6.24100611626411e-25
CAGL0F05533g	0.318804	1.2473	28.3847	22.757	3.70206751408945e-06	1.11480853776473e-08
CAGL0F05555g	0.276987	1.21166	58.2681	48.0894	3.97366000434978e-06	5.60947052014109e-08
CAGL0F05577g	1.49095	2.81074	35.1746	12.5143	4.82224215664163e-60	1.30430762263886e-88
CAGL0F05643g	0.247228	1.18692	87.4592	73.6856	5.76358599541161e-09	2.75384467593729e-08
CAGL0F05687g	-0.985938	0.504897	29.5254	58.478	2.90745899822183e-34	4.08437227398176e-28
CAGL0F05709g	4.16801	17.9761	31.3186	1.74223	5.95269333072589e-80	1.85303273401976e-188
CAGL0F05731g	0.468669	1.38383	44.8836	32.4343	2.59238325151776e-08	4.03317541843207e-11
CAGL0F05753g	0.270106	1.2059	85.5645	70.9551	6.45823012956445e-09	1.70743741207821e-07
CAGL0F05775g	-0.802906	0.573193	18.0688	31.523	6.41023451478487e-15	1.09062111300682e-15
CAGL0F05797g	1.54169	2.91136	6.85461	2.35443	5.77710427333449e-32	1.08770197073615e-46
CAGL0F05841g	-0.868794	0.547605	25.211	46.0386	3.64038621564062e-15	2.48978940036585e-14
CAGL0F05885g	-2.53973	0.171975	25.4099	147.754	8.12081848679281e-190	8.77137434908865e-193
CAGL0F05973g	-1.72347	0.30282	9.22113	30.4509	2.07309956889864e-52	7.27626406826171e-47
CAGL0F05995g	1.22473	2.33712	51.6117	22.0834	2.01833197278275e-51	9.39785496898861e-55
CAGL0F06017g	-0.634782	0.644038	88.2425	137.014	1.22731948132994e-11	6.12326026678267e-10
CAGL0F06039g	-0.911167	0.531755	51.6882	97.2031	1.55798797790494e-25	3.42013669806267e-21
CAGL0F06061g	-1.89635	0.268621	55.4656	206.482	8.18086065567458e-181	5.78514584455866e-114
CAGL0F06127g	0.404234	1.32339	124.258	93.8941	6.55356492977062e-11	6.47422362131391e-11
CAGL0F06149g	2.10557	4.30368	35.6706	8.28839	1.56993911312656e-87	2.27502047957208e-121
CAGL0F06171g	-0.789709	0.578461	21.8438	37.7619	1.56442341764444e-22	3.00405364746781e-14
CAGL0F06193r	3.80411	13.9686	24.9238	1.78427	4.15802382098998e-09	7.38819078821408e-16
CAGL0F06237g	1.27744	2.42409	127.944	52.7802	1.00482421746624e-73	4.32268300615709e-68
CAGL0F06325g	-3.5372	0.0861383	8.46062	98.2214	0	1.67792508464203e-250
CAGL0F06391g	-1.00063	0.499783	22.1918	44.4028	6.84905691401561e-18	1.37385932981805e-20
CAGL0F06413g	-1.1898	0.438364	120.148	274.084	2.94173494323758e-74	3.19598769622404e-25
CAGL0F06435g	2.06516	4.18482	50.4429	12.0538	1.96195020555065e-50	5.90848284853751e-75
CAGL0F06457g	-0.587616	0.665442	26.287	39.503	1.34260916946132e-06	1.49606972057347e-06
CAGL0F06501g	0.824307	1.77068	37.2996	21.0651	6.25165158528955e-23	1.9874505303461e-31
CAGL0F06523g	2.94257	7.68779	43.1874	5.61766	3.5370678045229e-190	6.73145910874782e-257
CAGL0F06567g	-1.09361	0.468587	25.0752	53.5124	7.82146712942279e-25	1.63227018562297e-18
CAGL0F06611g	-0.726447	0.60439	11.1155	18.3912	2.19166975084277e-09	4.35173705551156e-08
CAGL0F06655g	-1.06792	0.477005	8.88257	18.6215	2.73592231236776e-27	1.63407658156401e-28
CAGL0F06693g	0.865357	1.82179	607.43	333.425	6.13317468622491e-57	7.32921065175914e-41
CAGL0F06743g	-0.767535	0.58742	18.8883	32.1546	8.62204246590521e-15	3.47865230425809e-15
CAGL0F06765g	-1.02942	0.489908	34.5567	70.537	4.33644896376972e-27	3.80650721151869e-17
CAGL0F06787g	-1.02613	0.491024	17.8159	36.2832	1.59513908027148e-21	2.85693465383658e-22
CAGL0F06809g	2.95586	7.75895	13.6772	1.76277	3.30213761386939e-53	1.42365257773741e-87
CAGL0F06831g	-1.25249	0.419722	65.6469	156.406	1.79844282102596e-100	6.85923375539196e-40
CAGL0F06853g	2.56433	5.91481	36.1752	6.11604	2.46621545827644e-134	1.16064959409636e-189
CAGL0F06875g	1.57694	2.98336	186.176	62.4049	9.74845596646357e-142	1.00468215287055e-111
CAGL0F06897g	0.684931	1.60763	61.7375	38.4029	5.57101147867229e-19	1.44489018036201e-26
CAGL0F06941g	-1.38715	0.382319	36.6222	95.7895	9.72279958504981e-122	3.277392483179e-55
CAGL0F07007g	-2.01128	0.248053	13.7598	55.4709	1.55806641429291e-55	4.45191913311829e-61
CAGL0F07029g	-3.97075	0.0637803	6.48088	101.612	8.0082402370541e-210	0
CAGL0F07051g	-0.989035	0.503815	31.381	62.2867	3.67410732006361e-32	1.31292173556527e-25
CAGL0F07073g	2.70015	6.49871	1579.12	242.99	0	6.47693123049081e-258
CAGL0F07095g	0.391914	1.31213	63.863	48.6712	1.42990508148163e-12	4.15462954415043e-12
CAGL0F07139g	3.03714	8.20865	108.05	13.1629	3.52267090528598e-275	0
CAGL0F07161g_CAGL0F07183g	-0.815589	0.568177	17.3408	30.5201	6.17260810918721e-20	1.89336457650127e-17
CAGL0F07161g_CAGL0F07183g	-0.815589	0.568177	17.3408	30.5201	6.17260810918721e-20	1.89336457650127e-17
CAGL0F07293g	0.342214	1.2677	25.4537	20.0786	1.38437828378906e-07	3.57180297445982e-10
CAGL0F07315g	-1.82467	0.282306	33.5917	118.99	4.49288727464056e-155	5.77893645435751e-106
CAGL0F07337g	-2.81072	0.142525	9.04247	63.4449	7.10162454767863e-230	1.21065632846549e-208
CAGL0F07403g	2.419	5.34799	36.0613	6.74295	8.8240280779153e-108	6.59011287376974e-157
CAGL0F07535g	-1.94229	0.260202	4.40311	16.9219	8.14021335309891e-30	3.13422524071797e-31
CAGL0F07557g	0.979306	1.97152	26.1258	13.2517	7.16709289928684e-14	3.92799938339019e-20
CAGL0F07579g	-1.69022	0.309879	40.9494	132.146	7.71644426767563e-105	2.21612170685885e-87
CAGL0F07601g	-0.534294	0.690496	170.836	247.41	1.79717370621943e-10	9.67373312500141e-07
CAGL0F07623g	1.12505	2.1811	31.9049	14.6279	5.26320047108636e-37	9.25560710227001e-53
CAGL0F07645g	2.38914	5.23845	21.9391	4.18808	9.67398633485087e-100	3.35035241340443e-148
CAGL0F07667g	-0.516102	0.699259	20.8881	29.8718	2.98418096061209e-07	4.35038013943321e-05
CAGL0F07689g	-1.57503	0.335636	12.6703	37.75	9.69445254090596e-76	5.30246173711168e-71
CAGL0F07733g	0.655183	1.57482	11.3722	7.22128	2.20707509651013e-12	2.40894867924813e-16
CAGL0F07755g	2.60975	6.10398	16.5818	2.71656	7.4894966273557e-67	3.19514408965864e-122
CAGL0F07777g	-0.94433	0.519671	97.2831	187.201	2.57572146579089e-49	5.40909059707988e-22
CAGL0F07821g	-0.790398	0.578184	7.79462	13.4812	3.97143814053908e-10	8.72155679712215e-10
CAGL0F07843g	1.35217	2.55297	11.1725	4.37627	2.75976670003317e-28	1.69892695436375e-40
CAGL0F07865g	0.318792	1.24729	8.33081	6.67915	7.05314157967158e-05	5.55689332135093e-07
CAGL0F07887g	0.890223	1.85346	70.7138	38.1523	6.45266496218163e-38	3.40080159424019e-42
CAGL0F07909g	0.338828	1.26473	13.36	10.5636	1.39405898903991e-07	8.76779185976455e-09
CAGL0F07931g	-1.49921	0.353748	154.705	437.331	1.99994456865352e-129	5.67641313458286e-58
CAGL0F07975g	-2.84094	0.13957	3.83434	27.4726	7.71693564721432e-62	1.8939909936085e-174
CAGL0F07997g	0.681846	1.60419	38.5132	24.0078	1.37589870157297e-29	2.54243556325253e-26
CAGL0F08019g	-0.81471	0.568523	39.667	69.772	5.55409551789793e-11	2.34998714943164e-12
CAGL0F08041g	0.990606	1.98702	65.1835	32.8047	1.39742066380657e-64	1.89215316629034e-48
CAGL0F08063g	-2.74737	0.148922	8.33991	56.0018	7.82160975327003e-27	2.19571604174526e-90
CAGL0F08129g	4.37174	20.7026	61.8588	2.98797	9.45834053605439e-217	0
CAGL0F08173g	-1.39909	0.379169	2.02347	5.33659	0.00034185	5.63399259849592e-09
CAGL0F08217g	-2.58199	0.16701	1.18958	7.1228	2.39232227609126e-25	1.46332390444941e-59
CAGL0F08239g	-1.2175	0.430027	20.7372	48.2229	2.94710149782041e-38	4.65348289271901e-40
CAGL0F08261g	-1.92877	0.262653	6.34203	24.1461	2.71938673675895e-74	3.45130149319344e-83
CAGL0F08283g	-1.10525	0.464822	53.1018	114.241	8.21374649805706e-39	6.38910131003646e-30
CAGL0F08327g	-1.62899	0.323315	7.12871	22.0488	8.86105405115531e-62	4.42492081886554e-59
CAGL0F08371g	1.30328	2.4679	95.1364	38.5496	2.68204105166685e-109	1.5694799215465e-73
CAGL0F08393g	-1.13948	0.453922	11.3956	25.1048	3.57654496432696e-26	2.56821618826084e-30
CAGL0F08415g	0.807808	1.75055	52.5117	29.9972	8.549169360377e-22	3.37519420645803e-28
CAGL0F08437g	0.915642	1.88641	31.0437	16.4565	2.05187716917639e-23	3.71083441028037e-33
CAGL0F08459g	2.22768	4.68381	236.546	50.5029	2.139908152542e-246	7.10303699822903e-198
CAGL0F08481g	-1.19091	0.438025	57.2009	130.588	1.42952698844266e-75	4.47463822751615e-42
CAGL0F08525g	2.55015	5.85696	178.353	30.4515	1.35552399539738e-194	1.19549711033739e-247
CAGL0F08547g	2.59074	6.02409	1842.06	305.783	0	2.07051403178074e-247
CAGL0F08657g	-1.27885	0.412124	27.9924	67.9223	6.73171373204585e-56	8.64194535246815e-48
CAGL0F08679g	-1.27571	0.413022	47.5505	115.128	2.35370709180257e-72	7.31680205339792e-50
CAGL0F08701g	-1.00323	0.498882	6.40025	12.8292	1.3311434221158e-05	2.51312283935668e-08
CAGL0F08723g	-0.81669	0.567743	24.6774	43.4659	3.64314481966091e-11	6.16968751518378e-09
CAGL0F08789g	0.738751	1.66873	46.1512	27.6564	2.58188107847521e-19	1.43416171031675e-25
CAGL0F08833g	0.13721	1.09978	222.504	202.318	1.23395462188866e-07	0.000176688
CAGL0F08943g	-1.34242	0.394358	26.6131	67.4846	4.75290362925809e-56	1.05734740274869e-51
CAGL0F08965g	0.874539	1.83342	184.548	100.658	1.04002866728307e-57	1.17825569525485e-41
CAGL0F08987g	-1.22301	0.428389	205.932	480.713	4.83097155033405e-30	5.09496206036942e-34
CAGL0F09009g	1.33514	2.523	8.37953	3.32125	7.25169991573276e-16	2.38807590883713e-27
CAGL0F09031g	1.828	3.55044	7933.36	2234.48	6.91360424497173e-60	3.51301584218352e-63
CAGL0F09075g	0.385777	1.30656	56.9519	43.5891	2.91857772498628e-13	4.38352379098142e-12
CAGL0F09119g	0.759144	1.69249	33.6524	19.8834	6.46087079331056e-25	3.21157216142764e-31
CAGL0F09163g	-1.10499	0.464904	30.8692	66.3991	1.43650731939346e-35	5.14978257129574e-31
CAGL0F09207g	1.35804	2.56336	185.498	72.3654	4.7982703208541e-116	2.20641607296468e-86
CAGL0F09273g	1.8261	3.54578	2.68925	0.758438	1.16987280390567e-06	4.442757101761e-14
CAGL0G00176g	-0.650005	0.637278	112.041	175.811	6.87355621387722e-21	3.61325412009866e-10
CAGL0G00220g	0.497039	1.41131	481.32	341.044	3.36455476985024e-31	4.58785357185647e-18
CAGL0G00242g	0.764862	1.69921	18.8803	11.1113	1.2764432054372e-29	1.23507385459946e-32
CAGL0G00264g	6.38352	83.4894	97.6988	1.17019	0	0
CAGL0G00352g	-0.809646	0.570522	33.758	59.1704	2.783553643793e-14	1.05324557056358e-14
CAGL0G00374g	1.36387	2.57375	38.1154	14.8093	7.30819033389756e-53	1.98156561530885e-75
CAGL0G00396g	-0.787082	0.579515	34.535	59.5929	1.98984874944289e-20	8.38340725399522e-15
CAGL0G00418g	0.466632	1.38188	15.9052	11.5098	4.14411796908339e-10	5.26698003765324e-14
CAGL0G00440g	1.48197	2.7933	125.233	44.8333	4.810620329168e-72	3.06818464439406e-94
CAGL0G00484g	3.82818	14.2035	74.1613	5.22133	6.87052733808314e-93	8.29060794865611e-228
CAGL0G00506g	0.261856	1.19902	8.88375	7.40917	2.061223905577e-05	2.49982788347394e-07
CAGL0G00550g	-1.43574	0.369658	11.3438	30.6872	1.93179863909012e-33	1.58199334070404e-37
CAGL0G00594g	-0.601765	0.658947	100.377	152.329	1.01468266895256e-13	5.7458783524556e-09
CAGL0G00660g	0.261495	1.19872	60.9699	50.8625	3.02645157869493e-08	1.45319425780783e-08
CAGL0G00682g	0.432327	1.34941	99.5639	73.7834	1.00190472893024e-18	2.28901549842735e-15
CAGL0G00704g	1.22722	2.34115	16.1387	6.89347	9.13150373308076e-18	1.02044669664875e-29
CAGL0G00726g	1.87358	3.6644	82.5456	22.5264	1.15119251296117e-124	1.54259683597754e-140
CAGL0G00748g	2.11671	4.33702	36.8867	8.50508	6.16977070971725e-61	3.80168893872178e-93
CAGL0G00858g	1.16561	2.24328	42.8456	19.0995	1.04219209988195e-23	1.52983925258233e-24
CAGL0G00924g	4.81883	28.2235	18.3126	0.648842	4.5282713641815e-252	0
CAGL0G00946g	2.94031	7.67577	34.1748	4.4523	4.31097743105377e-177	5.85652958992171e-251
CAGL0G00990g	2.48639	5.60375	150.449	26.8479	3.53649985936852e-177	4.9908980955867e-243
CAGL0G01012g	4.34325	20.2978	1.83497	0.0904023	6.77812966846349e-15	5.07463159920568e-27
CAGL0G01034g	5.50592	45.441	134.532	2.96058	0	0
CAGL0G01056g	1.27492	2.41986	1.18611	0.490158	0.000568686	9.10555497222713e-07
CAGL0G01078g	2.71329	6.55815	5098.61	777.447	4.74192634729355e-267	1.36524262244522e-186
CAGL0G01100g	-2.44532	0.183605	26.4748	144.195	0	6.42017406002299e-175
CAGL0G01122g	-0.75662	0.591881	96.4543	162.962	1.41360241757393e-17	1.88775489182084e-07
CAGL0G01144g	0.440296	1.35688	47.4361	34.9596	2.11054566906908e-08	1.36219157324045e-12
CAGL0G01188g	0.685842	1.60864	84.0165	52.2283	3.77298256940065e-20	9.50458478358334e-23
CAGL0G01232g	-0.580468	0.668747	51.5334	77.0597	3.08183436337939e-11	1.58462189208431e-06
CAGL0G01254g	-1.02103	0.492763	96.7592	196.36	5.46341369434257e-53	1.29051378039365e-26
CAGL0G01276g	2.36772	5.16124	73.7793	14.2949	2.22396931300372e-73	2.34618054184849e-127
CAGL0G01320g	-1.09301	0.468783	30.6085	65.2936	5.12213784350502e-28	3.52531202458073e-32
CAGL0G01342g	-0.969768	0.510588	14.5771	28.5497	3.46483057048926e-21	1.6697810195157e-20
CAGL0G01364g	1.33043	2.51478	230.498	91.6575	4.5139424300697e-97	8.32222884727365e-65
CAGL0G01386g	-1.62991	0.323109	14.1588	43.8206	4.09490684332659e-64	1.83140775478813e-68
CAGL0G01408g	-1.57902	0.334709	15.301	45.7144	2.13911877933414e-34	2.58603444587318e-39
CAGL0G01430g	-1.03104	0.489358	35.6654	72.8821	6.34903857689971e-38	3.0229597297633e-30
CAGL0G01452g	1.35764	2.56266	409.521	159.803	1.00474621443392e-100	2.58402663040423e-82
CAGL0G01474g	-1.65745	0.317	11.8215	37.2917	7.8891186287219e-48	2.4248057816155e-55
CAGL0G01540g	-1.97706	0.254007	53.0938	209.025	1.08958096780193e-155	2.80506172695207e-106
CAGL0G01562g	0.969567	1.95825	15.3953	7.86174	3.54678893605707e-16	8.13399526633516e-22
CAGL0G01584g	-0.637977	0.642613	25.4854	39.6591	3.84737419028474e-09	9.9709172524247e-10
CAGL0G01628g	0.869328	1.82681	66.7464	36.5371	6.98359787188858e-29	5.45233224726114e-39
CAGL0G01672g	-1.11166	0.462761	89.6366	193.699	2.13598632067768e-62	8.09533824223724e-27
CAGL0G01694g	-0.582993	0.667577	10.788	16.1599	6.20066400992577e-06	3.38172188390562e-06
CAGL0G01716g	0.334028	1.26053	7.58725	6.0191	0.00318906	8.57389269417217e-05
CAGL0G01760g	-0.433018	0.740711	28.6976	38.7433	8.77634359316459e-05	0.000406482
CAGL0G01782g	1.11141	2.16056	17.8081	8.24235	1.91408605585107e-41	1.48588641425571e-55
CAGL0G01826g	2.84529	7.18648	3617.31	503.349	0	1.26940989754632e-269
CAGL0G01848g	0.389259	1.30972	12.9348	9.87602	0.00137955	1.19251982108033e-05
CAGL0G01892g	-2.61961	0.162712	10.7167	65.8627	3.51673949896642e-54	2.73144444761252e-93
CAGL0G01925g	1.56904	2.96706	83.6839	28.2043	1.63556057606926e-76	3.51532120418421e-103
CAGL0G01947g	1.50977	2.84765	84.9276	29.8238	1.51947791575993e-83	1.16554952712057e-99
CAGL0G01969g	1.31568	2.48919	77.3702	31.0825	5.10461399083448e-53	1.33415953671735e-50
CAGL0G01991g	2.04025	4.11315	92.7933	22.5601	1.26250954530759e-47	8.20332029552842e-111
CAGL0G02013g	0.938579	1.91664	30.0862	15.6974	5.27377818828501e-06	2.86988820842768e-13
CAGL0G02123g	-0.795995	0.575946	84.2465	146.275	1.29151430489662e-26	2.91555480146014e-14
CAGL0G02145g	-0.636748	0.643161	10.0886	15.6859	2.35598996223212e-05	1.40264491225898e-05
CAGL0G02167g	1.23459	2.35314	34.5823	14.6962	1.24277319628148e-55	1.89955956169706e-67
CAGL0G02211g	0.353963	1.27807	45.4821	35.5866	3.50185685711123e-13	1.30109369775075e-11
CAGL0G02299g	0.90866	1.8773	26.7729	14.2614	3.1279982275391e-33	4.49823076595494e-43
CAGL0G02365g	-1.27777	0.412433	9.71069	23.5449	6.77915951358871e-36	7.1716337509415e-37
CAGL0G02387g	1.7023	3.25419	27.4953	8.44918	1.57018608160432e-73	2.25247811401095e-111
CAGL0G02409g	2.82471	7.0847	11.2577	1.58901	1.19299068575033e-129	2.62232820790116e-193
CAGL0G02475g	2.44003	5.42652	12486.7	2301.04	3.35598721740569e-232	3.30440518303605e-222
CAGL0G02497g	-1.34601	0.393378	13.9446	35.4483	7.68768836977509e-79	5.7412107304597e-47
CAGL0G02519g	-0.809509	0.570576	12.9316	22.6641	3.30914680854356e-09	9.84131525289599e-09
CAGL0G02535g	2.48182	5.58603	37.993	6.80142	4.32002221795321e-127	1.11224124796472e-179
CAGL0G02541g	-0.964994	0.512281	14.3971	28.104	2.79444073458352e-30	4.09667657452889e-22
CAGL0G02563g	-2.97151	0.127493	1.20946	9.48647	3.61926928824433e-60	1.73180411876825e-77
CAGL0G02585g	2.89119	7.41882	88.5174	11.9315	9.37404995376347e-202	1.89530289199982e-265
CAGL0G02629g	4.16851	17.9823	19.3202	1.0744	3.24665283017221e-125	2.46224455410534e-189
CAGL0G02651g	-2.34655	0.196616	13.4392	68.3527	1.99169071396342e-145	4.52738057673918e-112
CAGL0G02695g	-1.00847	0.497074	90.8711	182.812	9.36211882317802e-15	5.44134705916247e-13
CAGL0G02717g	-3.09865	0.116738	6.49349	55.6244	4.82332236616641e-183	1.44922567024838e-217
CAGL0G02739g	-6.76869	0.00917109	0.613483	66.8931	1.51935185352399e-238	0
CAGL0G02761g	3.70637	13.0535	48.1958	3.69216	4.30826158348066e-178	7.65840837164556e-284
CAGL0G02783g	2.9685	7.82721	20.2658	2.58914	1.11808608797544e-74	1.36948392716781e-131
CAGL0G02805g	-0.904206	0.534327	54.9153	102.775	3.79252913729232e-23	4.94335329975152e-17
CAGL0G02827g	-2.2619	0.208497	18.4551	88.515	1.01829446150608e-240	3.91244691169585e-153
CAGL0G02893g	-0.654671	0.635221	39.4823	62.1553	6.34866517614029e-11	3.43741208307365e-10
CAGL0G02937g	1.81364	3.51528	12.7399	3.62416	3.43307649793611e-28	1.05690831457339e-39
CAGL0G03003g	2.7367	6.66543	44.2918	6.645	6.78306380742228e-176	1.2974274936476e-233
CAGL0G03025g	0.78583	1.72408	17.0624	9.89651	5.21450840202468e-13	4.56680820385069e-20
CAGL0G03047g	-2.50288	0.176424	15.2075	86.1985	1.18113715437997e-239	4.039694384204e-172
CAGL0G03069g	0.674975	1.59657	26.6294	16.6791	2.29619884940859e-11	7.1321170356747e-18
CAGL0G03113g	1.51316	2.85434	51.444	18.0231	2.1000928244606e-51	6.8613046285086e-78
CAGL0G03135g	0.44059	1.35716	27.7703	20.462	2.06210747328919e-06	3.0590549655392e-09
CAGL0G03157g	0.32955	1.25662	164.958	131.271	8.06834944418207e-12	1.22156949171139e-09
CAGL0G03179g	0.296046	1.22778	22.8528	18.6132	2.83407627360727e-08	4.5751351942901e-09
CAGL0G03223g	-1.36371	0.388581	4.51785	11.6265	9.18174180788307e-24	4.14756874558908e-33
CAGL0G03245g	-1.80962	0.285266	26.9258	94.3884	2.22157125907176e-151	2.34031818954125e-81
CAGL0G03267g	0.748633	1.6802	32.7663	19.5014	1.19735775899627e-18	7.77928080175046e-25
CAGL0G03399g	-0.387798	0.764295	58.4012	76.4119	0.000477355	0.00299495
CAGL0G03421g	-1.18331	0.440339	16.5406	37.5634	2.33637078002419e-46	1.18820231939572e-38
CAGL0G03443g	2.96355	7.80039	38.8482	4.98029	1.55799096494725e-215	1.20674468849665e-284
CAGL0G03465g	0.487294	1.40181	73.3789	52.3457	8.7340644342778e-18	1.70217278881359e-17
CAGL0G03509g	-1.04983	0.483025	30.8332	63.8337	4.75295602108098e-45	2.26347401254161e-33
CAGL0G03553g	0.52609	1.44002	93.2997	64.7905	8.01005968495148e-09	2.69740676797679e-12
CAGL0G03575g	2.4788	5.57433	6739.84	1209.09	2.80618384725234e-256	1.22429478776572e-201
CAGL0G03597g	2.27522	4.84072	53.417	11.0349	5.08173183732467e-100	1.2275458376416e-139
CAGL0G03619g	-0.914752	0.530435	17.8874	33.7222	1.77910166289933e-14	8.73887599059246e-17
CAGL0G03663g	-0.748744	0.595121	116.816	196.29	2.47765542096893e-25	4.81691420396761e-14
CAGL0G03685g	-1.42693	0.371921	31.7816	85.4525	6.95299264206599e-31	2.11635523489503e-28
CAGL0G03729g	-0.733112	0.601605	17.3134	28.7786	1.53049753302313e-07	3.27555376644348e-11
CAGL0G03751g	1.13069	2.18963	115.231	52.6258	8.51800502225108e-12	9.54592740301216e-24
CAGL0G03773g	-1.79448	0.288275	41.5867	144.26	5.85951250005088e-129	2.11818057762411e-80
CAGL0G03883g	-2.22144	0.214426	53.1404	247.826	0	2.48929892690026e-122
CAGL0G03905g	-0.868045	0.547889	13.3191	24.3098	1.16593808112303e-07	6.25853875843981e-10
CAGL0G03927g	3.9895	15.8839	38.0045	2.39264	3.80074277024053e-154	3.70196300749536e-310
CAGL0G03971g	-1.49974	0.353618	32.1721	90.9799	1.97567057441299e-103	7.98918565593052e-67
CAGL0G04015g	0.696366	1.62042	25.3759	15.6601	2.37762342448607e-22	1.72147674066834e-26
CAGL0G04059g	-0.883506	0.542049	30.7066	56.6492	3.75018061864495e-22	5.24642452399124e-19
CAGL0G04081g	-0.905677	0.533782	19.4547	36.4469	3.18349989908913e-24	6.96926811936015e-22
CAGL0G04147g	-0.622514	0.649538	20.6177	31.7421	1.30407003560086e-06	1.21282051204376e-07
CAGL0G04169g	-1.11387	0.462052	20.4222	44.1988	3.75492316716622e-33	4.87230612666494e-35
CAGL0G04345g	-1.00114	0.499605	20.4347	40.9017	6.90881943595914e-32	3.61841136563893e-27
CAGL0G04367g	0.402206	1.32153	54.4328	41.1893	2.63698157539289e-13	2.68240350735639e-14
CAGL0G04389g	0.267558	1.20377	27.2639	22.6488	5.86964542099989e-06	2.06353209166049e-07
CAGL0G04411g	3.92769	15.2178	32.969	2.16647	4.71207371795757e-233	0
CAGL0G04433g	3.58155	11.9716	19.0092	1.58785	4.01656389102846e-137	3.65023948942855e-196
CAGL0G04499g	1.28977	2.4449	57.0952	23.3528	2.1375694279994e-51	2.17936516961737e-73
CAGL0G04521g	0.443443	1.35985	179.07	131.684	8.99183835902994e-15	5.00685080460991e-16
CAGL0G04565g	0.664068	1.58454	12.7696	8.05884	8.66108587409346e-10	6.25180553103178e-14
CAGL0G04587g	1.04013	2.05641	25.0666	12.1895	1.92769304550222e-22	5.10616935283579e-33
CAGL0G04609g	-2.01329	0.247707	4.39883	17.7582	1.7776535990993e-75	1.34364728664635e-85
CAGL0G04631g	1.05619	2.07944	77.0767	37.0662	9.26539345131698e-56	1.29330334592528e-56
CAGL0G04675g	-0.967773	0.511295	47.7004	93.2934	2.86176221575704e-26	3.8432089799357e-23
CAGL0G04697g	-0.897408	0.53685	11.9096	22.1843	3.267265040918e-17	1.747092488351e-15
CAGL0G04719g	-0.623468	0.649109	9.19317	14.1628	1.33791831923749e-06	4.92312450682725e-06
CAGL0G04741g	1.66165	3.16378	171.064	54.0695	2.34566195520128e-144	2.73598538981233e-121
CAGL0G04763g	1.10274	2.14763	29.226	13.6085	1.70951947979912e-26	9.92443972291363e-35
CAGL0G04807g	-1.18268	0.440532	43.6581	99.1032	8.11645231036109e-40	3.71267683335676e-38
CAGL0G04829g	-3.5266	0.0867738	3.01284	34.7207	0	7.97585508573662e-242
CAGL0G04873g	-0.835038	0.560568	14.8157	26.4298	1.04465353225301e-20	1.28156654432917e-17
CAGL0G04895g	-1.01191	0.495891	32.5891	65.7183	1.41056264996993e-19	4.71853887951069e-18
CAGL0G04917g	0.590632	1.50591	55.8962	37.118	1.4551061371087e-18	3.68788032137785e-17
CAGL0G04961g	1.74178	3.34447	132.133	39.5079	5.14334009806289e-54	2.01474719839717e-83
CAGL0G05005g	0.367018	1.28968	34.1679	26.4932	1.54971797228361e-07	1.02556263660318e-08
CAGL0G05027g	2.51844	5.72962	3054.95	533.186	3.54184533168983e-314	8.44558934984027e-209
CAGL0G05049g	-0.61804	0.651555	31.9968	49.1083	6.09197164240916e-07	1.41847800105186e-07
CAGL0G05071g	1.9794	3.94328	162.226	41.1398	6.91280296517615e-182	1.97958631109019e-151
CAGL0G05115g	0.817027	1.76177	78.1233	44.3436	6.85971544050295e-26	2.03706041551504e-27
CAGL0G05225g	-2.10016	0.233232	14.1758	60.7796	4.64973564817925e-118	1.68198060703881e-114
CAGL0G05247g	-0.635419	0.643754	7.29727	11.3355	2.06539060496997e-06	2.18174775904046e-06
CAGL0G05291g	-0.505891	0.704225	164.583	233.708	7.88640240344118e-09	8.73823133830869e-06
CAGL0G05313g	0.273406	1.20866	38.2964	31.6851	1.44272645063047e-06	1.98071784608234e-06
CAGL0G05335g	-1.7248	0.302541	104.371	344.981	3.2404097145496e-244	1.60915000457012e-83
CAGL0G05379g	1.43347	2.70095	32.037	11.8614	7.37374614643341e-50	3.68759741735369e-73
CAGL0G05423g	-1.13839	0.454266	3.93163	8.65492	4.24149740480575e-11	2.43461141797185e-15
CAGL0G05445g	1.45382	2.73932	67.4982	24.6405	2.83928495625358e-93	1.18923058962942e-93
CAGL0G05467g	-0.731026	0.602475	12.7609	21.1807	1.92336941633679e-08	6.52576170857627e-08
CAGL0G05489g	1.34536	2.54093	36.255	14.2684	3.59977962201972e-74	1.26710073764187e-79
CAGL0G05511g	-1.45843	0.36389	17.004	46.7285	1.39920895019763e-66	1.21302926460508e-41
CAGL0G05544g	-1.30519	0.404669	193.686	478.63	2.99947524587252e-137	1.00899798618831e-50
CAGL0G05588g	1.85675	3.62192	2.0451	0.564645	8.01464694399287e-15	3.24581761527476e-27
CAGL0G05610g	1.37413	2.59212	92.073	35.5204	1.12414353683129e-32	6.33301107024304e-42
CAGL0G05654g	0.746084	1.67723	45.8131	27.3147	3.15699211536012e-14	5.99127674740568e-21
CAGL0G05676g	-0.779739	0.582472	26.7754	45.9685	1.02493097536543e-13	1.34112238912541e-13
CAGL0G05720g	-2.70013	0.153879	4.55245	29.5846	5.6269046103622e-175	8.5574251236712e-175
CAGL0G05742g	4.57019	23.7554	41.4239	1.74377	6.45350916362449e-110	0
CAGL0G05808g	0.391574	1.31182	11.6319	8.86695	2.60866696128876e-06	1.16701585078871e-08
CAGL0G05852g	2.54783	5.84753	24.955	4.26762	1.11067270363035e-104	9.71046531026713e-165
CAGL0G05896g	-1.43532	0.369765	97.3441	263.26	2.02335745364501e-117	1.00233862966523e-49
CAGL0G05940g	2.39334	5.25372	2616.79	498.084	1.46030879582343e-65	2.12326902289238e-72
CAGL0G05962g	-2.5786	0.167404	8.95563	53.4971	4.63514183363486e-76	5.26886407097779e-160
CAGL0G06028g	-1.89837	0.268247	15.1425	56.45	7.56761591646266e-127	5.77530823216478e-98
CAGL0G06050g	-1.60955	0.327701	12.4196	37.8993	4.26592273730645e-17	2.9764713719355e-42
CAGL0G06072g	-1.38985	0.381606	13.0958	34.3176	2.11310377311127e-48	4.03489010876409e-46
CAGL0G06094g	-2.07255	0.237739	46.953	197.498	1.83381187717286e-180	2.64111910936305e-128
CAGL0G06116g	0.719693	1.64683	22.143	13.4458	1.29475962780292e-09	3.95572656521076e-15
CAGL0G06182g	-1.53741	0.344503	1.16195	3.37282	1.33380828120168e-13	1.4602442193637e-21
CAGL0G06226g	1.86397	3.64008	10.625	2.91889	1.0279137200533e-60	6.46786165913821e-92
CAGL0G06248g	3.42836	10.7656	144.016	13.3774	2.8241250143462e-272	0
CAGL0G06292g	-0.788043	0.579129	24.6737	42.6048	1.09751675498073e-09	2.59444611628818e-11
CAGL0G06314g	-1.1271	0.457834	15.929	34.7921	2.35886661984123e-23	6.81877869213613e-29
CAGL0G06336g	0.960054	1.94538	44.3282	22.7864	9.38204403923095e-57	2.81741012702464e-47
CAGL0G06358g	-0.715901	0.608825	75.0936	123.342	6.61574344991149e-27	2.07987088797265e-13
CAGL0G06380g	0.417821	1.33591	133.811	100.165	4.60685401445938e-20	1.44782182805972e-13
CAGL0G06402g	-1.67669	0.312799	81.9549	262.005	2.39227146860585e-111	1.82679169978947e-82
CAGL0G06424g	-0.605904	0.657059	37.5567	57.1587	7.39882406597084e-09	6.45770387362672e-09
CAGL0G06468g	-2.48066	0.179162	20.8256	116.239	0	9.05289524467629e-194
CAGL0G06556g	-0.473846	0.720043	42.0931	58.4592	0.000437532	0.000199647
CAGL0G06666g	2.2033	4.60533	42.8197	9.29786	1.25418848877989e-134	1.21170155250063e-189
CAGL0G06688g	-0.885652	0.541243	29.2095	53.9674	9.7995052612263e-17	2.19361202590961e-16
CAGL0G06754g	0.318724	1.24723	114.49	91.7959	1.03955656423517e-11	3.02651031101014e-10
CAGL0G06798g	2.73298	6.6483	94.332	14.1889	8.63223017532302e-127	9.60215812873487e-192
CAGL0G06820g	-0.831661	0.561882	8.16079	14.524	5.32722052755432e-11	4.35604887490947e-13
CAGL0G06842g	-2.15823	0.224031	5.64257	25.1865	1.61275586790299e-106	5.84972138960399e-104
CAGL0G06864g	2.31755	4.98484	12.8902	2.58588	7.55335226318864e-65	2.28244204396782e-105
CAGL0G06886g	-0.857195	0.552025	26.2302	47.5163	6.84261805025091e-23	2.00915541629706e-19
CAGL0G06908g	0.720565	1.64783	156.71	95.1009	2.86242166938107e-40	2.27957726123259e-31
CAGL0G06930g	-0.711627	0.610631	23.882	39.1103	8.05782369768638e-09	1.65742125829555e-09
CAGL0G06952g	-1.70225	0.307307	43.6114	141.915	8.00786920175712e-162	2.75982974176005e-85
CAGL0G06974g	1.01159	2.01613	160.968	79.8402	1.5709620279732e-32	1.51494602117734e-41
CAGL0G06996g	0.689653	1.6129	10.4671	6.48964	5.89432562317874e-05	1.24714111549961e-08
CAGL0G07018g	2.15661	4.45867	39.9733	8.9653	5.20841856142944e-63	4.51307968576169e-114
CAGL0G07062g	-1.4849	0.357272	9.06578	25.375	2.87514866664055e-33	6.35366805901397e-41
CAGL0G07084g	1.02076	2.02898	24.0272	11.842	7.02090095911269e-25	3.34915326513795e-30
CAGL0G07106g	3.23909	9.44199	86.7222	9.18474	4.45211759572747e-193	1.4437674945631e-277
CAGL0G07128g	1.57149	2.97211	37.4795	12.6104	2.22070212918444e-49	4.27987587349455e-74
CAGL0G07205g	0.316558	1.24536	107.185	86.0681	2.83973846743767e-10	2.29061784848319e-10
CAGL0G07227g	2.56585	5.92105	7124.66	1203.28	8.83311359750117e-32	9.87629828655863e-65
CAGL0G07249g	-1.26877	0.415013	18.5267	44.6412	1.31798719068576e-23	1.17142699540705e-28
CAGL0G07271g	-1.81194	0.284807	117.743	413.413	9.26660500236133e-51	4.45662106301242e-72
CAGL0G07293g	-1.2258	0.427559	7.43352	17.3859	1.4745425834079e-20	1.5084692580569e-29
CAGL0G07337g	-1.62214	0.324854	7.30209	22.4781	5.17699452205663e-40	4.70113474627419e-41
CAGL0G07359g	0.416384	1.33458	55.8497	41.8482	5.31966215845225e-14	1.68069142209681e-14
CAGL0G07403g	-2.4312	0.185411	5.62233	30.3236	9.5108031825371e-299	5.28361134204851e-178
CAGL0G07425g	-1.68015	0.31205	91.7058	293.882	6.7376286575571e-212	9.6235143684655e-82
CAGL0G07469g	2.00423	4.01175	216.608	53.9934	3.0586061617983e-151	2.16756345890419e-108
CAGL0G07529g	0.836662	1.78591	103.238	57.8068	2.21702099791358e-17	1.41424769630432e-25
CAGL0G07557g	2.0086	4.02392	4.06023	1.00902	2.30535522533654e-09	5.71605727398599e-17
CAGL0G07601g	-1.50222	0.353009	62.5982	177.327	5.20999170990025e-118	1.86855946087508e-61
CAGL0G07623g	-1.21216	0.431623	267.069	618.755	3.10169321779325e-115	7.95019085826989e-35
CAGL0G07689g	-1.90533	0.266956	18.5246	69.3919	5.69202896235514e-74	1.08981367788546e-100
CAGL0G07711g	-3.25391	0.104827	16.6292	158.634	0	1.15523928891168e-253
CAGL0G07777g	-0.53817	0.688644	29.6524	43.0591	6.78992854060716e-09	4.2609622112575e-06
CAGL0G07799g	-0.614254	0.653268	75.4002	115.42	4.519675950481e-09	3.68196626358941e-08
CAGL0G07821g	-1.14236	0.453017	24.3958	53.8518	2.88359898822932e-36	5.10383760236894e-36
CAGL0G07843g	3.49045	11.2391	152.188	13.541	0	0
CAGL0G07931g	-0.942563	0.520308	29.5514	56.796	6.39145094226494e-10	1.61795579813265e-12
CAGL0G07953g	1.36481	2.57543	140.299	54.4758	2.94950583149993e-49	1.68620870728056e-42
CAGL0G07975g	2.60168	6.06992	46.4374	7.65042	6.76043216150124e-140	9.36272865245929e-204
CAGL0G08019g	1.05859	2.0829	142.649	68.4856	1.03307553366858e-46	2.4402199461012e-38
CAGL0G08041g	2.62948	6.18803	118.792	19.1971	1.34971630017973e-220	6.21822809599475e-183
CAGL0G08085g	3.53818	11.6171	23.8625	2.05408	2.28229919265129e-224	0
CAGL0G08129g	3.20735	9.23655	32.6734	3.5374	3.55508235993367e-207	7.26271752764144e-281
CAGL0G08151g	-0.709639	0.611473	24.943	40.7916	6.51477268641584e-10	1.40338851249711e-10
CAGL0G08173g	2.80238	6.97589	3611.44	517.703	1.40202813456656e-190	4.44672951814267e-235
CAGL0G08195g	-1.13422	0.455582	55.1701	121.098	3.76388604588124e-31	1.1913343684025e-28
CAGL0G08217g	-1.74997	0.297307	3.05782	10.2851	9.91226366260164e-07	6.91180000679261e-19
CAGL0G08228g	-0.516707	0.698966	65.4367	93.6193	0.00118038	9.54275271999838e-05
CAGL0G08250g	1.88324	3.68902	341.078	92.4575	6.51714321111022e-185	3.27408919016517e-144
CAGL0G08272g	0.906688	1.87474	127.879	68.2116	4.89232654339512e-55	4.3316984841665e-45
CAGL0G08294g	3.03013	8.16883	42.6572	5.22195	6.36636814848549e-117	4.46501645624614e-186
CAGL0G08316g	2.40833	5.3086	37.9938	7.15703	5.27369216937923e-84	9.21438081125208e-130
CAGL0G08338g	-1.12434	0.458712	16.714	36.4369	1.68684501500281e-33	3.35419895301087e-29
CAGL0G08360g	-0.917238	0.529522	9.13487	17.2512	4.72636796215982e-12	7.80997938928889e-15
CAGL0G08382g	-0.777071	0.58355	29.0844	49.8405	7.14645022936543e-08	5.73943778831526e-13
CAGL0G08426g	-0.991944	0.5028	11.972	23.8106	1.06780961169502e-15	3.09825285923943e-19
CAGL0G08448g	-1.91596	0.264996	45.1647	170.436	4.82538481034345e-229	3.43542990680373e-113
CAGL0G08470g	0.678334	1.60029	8.32451	5.20188	3.89983412997139e-09	4.22165162781175e-14
CAGL0G08492g	0.643257	1.56185	12.0239	7.69847	8.03275880254104e-08	4.73509917234858e-13
CAGL0G08624g	2.40752	5.30562	30.1604	5.6846	2.97668556816184e-98	2.15701218713304e-158
CAGL0G08668g	2.30459	4.94028	38.1259	7.71735	3.59069214955717e-95	1.42704072729501e-138
CAGL0G08690g	-2.31645	0.200761	18.0437	89.8763	4.60410395502979e-151	1.77732406289962e-140
CAGL0G08778g	0.639122	1.55738	17.7573	11.402	1.36146142781888e-09	5.44134705916247e-13
CAGL0G08800g	0.520697	1.43465	23.911	16.6668	1.14423394293123e-15	8.98446538501063e-19
CAGL0G08844g	-2.14581	0.225967	6.38964	28.2768	9.47225219883669e-114	1.38665123114005e-98
CAGL0G08888g	-0.498902	0.707645	63.2192	89.3374	8.41409940751043e-05	0.000167057
CAGL0G08932g	-1.80566	0.286051	27.0591	94.5954	7.14785783978946e-72	1.16858059919539e-71
CAGL0G09042g	3.30402	9.87665	40.944	4.14553	1.5370414387288e-177	6.71405671330962e-267
CAGL0G09064g	-6.41319	0.0117338	1.24835	106.389	0	0
CAGL0G09086g	-3.87407	0.0682005	0.0245263	0.35962	0.000587104	1.7359114162426e-06
CAGL0G09130g	2.15362	4.44943	1672.06	375.792	6.00031465508096e-169	2.1190775205055e-144
CAGL0G09152g	-1.98639	0.25237	10.4327	41.3391	9.28787916156329e-83	2.35651975529997e-87
CAGL0G09174g	-1.04729	0.483876	17.4538	36.0707	4.41706503784053e-32	1.91209705847407e-23
CAGL0G09196g	0.496285	1.41058	16.0845	11.4028	4.52898333284264e-08	7.98401985164859e-11
CAGL0G09218g	1.34279	2.53642	43.7858	17.2628	7.61693830059991e-51	1.5584325062379e-74
CAGL0G09273g	0.679769	1.60188	20.7589	12.9591	4.53382822963166e-23	2.24651630606086e-26
CAGL0G09295g	1.07942	2.11319	29.8466	14.124	6.22366109120479e-41	1.10228145483556e-52
CAGL0G09317g	2.01487	4.04143	47.2744	11.6974	2.37246679582163e-66	1.84674801088596e-111
CAGL0G09339g	-0.600774	0.6594	37.0561	56.1967	1.26934234898127e-10	3.01292090779859e-07
CAGL0G09383g	-1.98477	0.252653	2189.63	8666.55	0	1.7468949166903e-90
CAGL0G09515g	-0.818487	0.567036	125.126	220.666	3.10414225292429e-35	6.70983549232272e-18
CAGL0G09537g	0.296419	1.22809	24.1143	19.6356	7.41831072919836e-05	3.43708021756998e-06
CAGL0G09559g	0.74143	1.67183	2.78541	1.66608	2.32635650872875e-06	5.07968061053903e-10
CAGL0G09581g	-0.504277	0.705014	261.89	371.468	6.16450612383995e-12	5.59421300714107e-05
CAGL0G09669g	1.51692	2.8618	75.4138	26.3519	6.41812391331237e-86	7.27437562563982e-97
CAGL0G09691g	0.793582	1.73337	238.085	137.354	1.42953840239297e-49	6.02490797690306e-35
CAGL0G09713g	1.85285	3.61214	16283	4507.85	3.27023097753532e-239	1.19054265738846e-120
CAGL0G09735g	-2.00952	0.248355	3.13891	12.6388	8.70848242319489e-42	1.38886819764171e-53
CAGL0G09757g	0.712888	1.63908	26.8366	16.3729	7.32620053644417e-30	3.84722883861047e-31
CAGL0G09779g	-1.0059	0.497959	22.8642	45.916	2.12788332764209e-16	2.62618763328233e-18
CAGL0G09801g	3.29015	9.78212	18.6255	1.90403	5.61147622986677e-115	6.14945293307948e-178
CAGL0G09845g	0.317666	1.24631	8.64014	6.93256	0.00122825	2.16492671103374e-05
CAGL0G09933g	0.232029	1.17449	138.107	117.589	7.23708990910017e-06	3.62558400390386e-05
CAGL0G09977g	-2.8094	0.142654	22.9826	161.107	0	9.16757382844433e-228
CAGL0G09999g	-2.03636	0.243779	6.63914	27.2343	1.93417663932393e-79	3.2245924789989e-90
CAGL0G10021g	1.13657	2.19858	18.574	8.44822	9.9801106143716e-24	6.25529882133909e-37
CAGL0G10043g	2.23742	4.71553	153.195	32.4873	1.04915092051123e-141	1.43481038555381e-129
CAGL0G10065g	0.666955	1.58772	32.7273	20.6128	7.2785955029191e-16	4.09544889910296e-20
CAGL0G10087g	-0.862047	0.550171	16.7071	30.367	7.87930651114482e-22	1.21201571041344e-16
CAGL0G10109g	1.91705	3.77651	29.9187	7.92231	2.27625729033593e-102	7.92387598839528e-141
CAGL0G10131g	-1.44762	0.366626	171.729	468.404	3.90278032176663e-141	6.55467398950872e-45
CAGL0G10153g	-1.53891	0.344144	364.225	1058.35	1.284570759847e-163	3.77815320229599e-59
CAGL0G10175g	2.5366	5.80222	4.0126	0.691563	1.19811417817391e-27	9.94842625511695e-65
CAGL0G10219g	-2.54085	0.171841	1.12715	6.55926	1.12214651187979e-30	8.49284155236081e-40
CAGL0H00110g	1.79349	3.46652	5.00421	1.44358	3.64314481966091e-11	1.70410617669194e-20
CAGL0H00132g.1	0.484942	1.39953	17.4196	12.4467	5.32165628285291e-09	6.21368680915243e-11
CAGL0H00132g.2	3.3621	10.2824	3.3486	0.325664	2.47469995392244e-06	5.3703223597534e-11
CAGL0H00220g	1.1976	2.29357	61.3765	26.7603	1.06986196171147e-54	5.00338685672077e-60
CAGL0H00286g	1.30724	2.47468	83.6974	33.8215	3.23902611196466e-47	9.76582266123117e-73
CAGL0H00308g	-1.00121	0.49958	54.7499	109.592	9.12161216810092e-40	1.59794214787337e-23
CAGL0H00330g	-1.20222	0.434607	9.30635	21.4132	2.12115470773916e-54	6.81999274843987e-39
CAGL0H00352g	-1.3894	0.381724	7.90596	20.7112	3.1424981493794e-19	1.15869543009153e-23
CAGL0H00374g	-1.63298	0.322422	3.84205	11.9162	2.10551826937862e-14	4.37005372564591e-28
CAGL0H00396g	-0.650632	0.637001	17.9076	28.1124	1.54960563789334e-10	1.66965445788932e-09
CAGL0H00418g	-2.18783	0.219481	36.2113	164.986	1.60215215780899e-191	2.76466404202976e-131
CAGL0H00440g	3.49486	11.2735	65.2011	5.78358	3.46525973571096e-211	1.54967148277628e-318
CAGL0H00462g	2.65656	6.30529	5926.68	939.954	2.40157010069917e-187	3.40459239398257e-229
CAGL0H00528g	-1.14108	0.453421	4.69301	10.3502	1.66910926884878e-13	1.95904779859377e-18
CAGL0H00550g	0.578884	1.49369	76.5246	51.2318	9.78814524601249e-13	5.05328859010492e-16
CAGL0H00572g	1.02371	2.03314	75.894	37.3285	6.21555266040309e-57	2.04696133181993e-57
CAGL0H00594g	0.400989	1.32041	15.3503	11.6253	1.81667046810234e-06	2.32719943672051e-09
CAGL0H00638g	0.356283	1.28012	8.26801	6.45876	0.000509308	2.47851120513367e-05
CAGL0H00660g	1.0253	2.03538	102.899	50.5553	3.53575614044918e-41	1.9744559635589e-42
CAGL0H00682g	-2.59528	0.165479	19.6058	118.479	0	3.72841270221944e-185
CAGL0H00737g	-1.35466	0.391028	13.2709	33.9386	2.90896056009199e-64	3.46050705124896e-44
CAGL0H00759g	-0.97975	0.507067	0.833862	1.64448	0.0015131	1.97312900840661e-05
CAGL0H00781g	-3.23342	0.106327	15.9616	150.118	0	2.62577888302988e-312
CAGL0H00803g	-0.80348	0.572965	8.88035	15.4989	0.00013604	2.74179423473929e-06
CAGL0H00825g	1.40724	2.6523	8.06642	3.0413	1.18151971469367e-27	3.41533081694729e-46
CAGL0H00847g	2.62938	6.18759	75.8121	12.2523	9.85456809638145e-153	1.05772318229282e-222
CAGL0H00869g	0.466626	1.38187	93.5783	67.7184	6.2097400859962e-20	1.00700793432324e-14
CAGL0H00891g	-2.11468	0.230897	18.0243	78.062	1.53909814144311e-249	1.94284763152632e-107
CAGL0H00913g	1.28651	2.43937	2.68757	1.10175	0.000248995	1.3630978474317e-07
CAGL0H00935g	2.14201	4.41375	123.02	27.872	3.07598943414324e-93	2.14784370025708e-132
CAGL0H00957g	1.42716	2.68916	484.728	180.253	1.65548607234884e-136	4.41543882414627e-84
CAGL0H00979g	-2.26828	0.207577	22.0402	106.178	9.09768561716264e-247	2.65933585936055e-162
CAGL0H01001g	0.679213	1.60127	16.7428	10.456	4.26312059952432e-09	9.24015339699283e-13
CAGL0H01023g	2.29827	4.91868	48.3909	9.83819	3.74961854388423e-93	3.18945673531193e-141
CAGL0H01045g	-0.786138	0.579894	19.6823	33.9412	4.03936901186716e-09	3.70699087786409e-09
CAGL0H01111g	0.236911	1.17847	62.3514	52.9089	0.000352239	9.35940711928653e-06
CAGL0H01221g	-1.20898	0.432574	25.0906	58.0029	2.44042581064668e-43	1.26179621636498e-39
CAGL0H01265g	0.772151	1.70781	31.2689	18.3093	3.84379869055721e-18	2.0589654368963e-21
CAGL0H01309g	-1.65199	0.318201	13.3521	41.9613	9.01377455589513e-76	6.7375168698875e-80
CAGL0H01331g	0.428042	1.34541	17.7823	13.217	4.4199088538897e-08	9.17745384369006e-11
CAGL0H01353g	-0.979572	0.50713	47.0006	92.6796	3.31574444718067e-19	2.30970610987295e-22
CAGL0H01375g	1.36279	2.57182	174.762	67.9526	6.66430607312209e-115	1.02627792453174e-86
CAGL0H01419g	2.97957	7.88751	75.0391	9.51366	6.64495484516109e-206	4.28487734901316e-277
CAGL0H01441g	1.86907	3.65296	67.4811	18.473	8.56794796150518e-110	1.07554479689944e-143
CAGL0H01529g	-1.35818	0.390074	147.684	378.606	1.45927697232934e-107	4.73788753055057e-47
CAGL0H01551g	-0.712381	0.610312	37.8058	61.945	5.46973402506959e-14	2.0379476032585e-12
CAGL0H01705g	0.57089	1.48544	356.976	240.317	1.04907132578158e-25	1.49893381875541e-22
CAGL0H01727g	-0.549921	0.683058	230.393	337.297	3.0761769962926e-15	9.55759053883693e-06
CAGL0H01793g	0.331432	1.25826	8.26196	6.56617	0.00010003	1.0208171727982e-06
CAGL0H01815g	-0.697038	0.616838	91.1325	147.741	9.91244242111278e-07	1.24564646811916e-07
CAGL0H01837g	-1.56011	0.339125	3.13802	9.25328	1.70677694691202e-21	2.00865039000655e-28
CAGL0H01881g	0.63336	1.55117	37.5438	24.2035	3.88814622704203e-11	9.10836482989643e-17
CAGL0H01947g	1.49354	2.81579	4.67564	1.66051	1.08630865509917e-05	4.70567703354331e-12
CAGL0H02035g	-0.767781	0.58732	8.55898	14.5729	0.000272627	2.89912043407272e-05
CAGL0H02079g	1.98435	3.95683	103.554	26.1709	1.497362686718e-109	1.18576575661754e-142
CAGL0H02123g	0.61709	1.53378	52.7883	34.4172	5.47510293605217e-16	4.07284655883413e-15
CAGL0H02189g	4.38907	20.9528	53.702	2.56299	5.42914442942762e-164	3.78855014111663e-251
CAGL0H02211g	0.548048	1.46211	18.7993	12.8577	3.16332045614679e-10	4.98985190762249e-15
CAGL0H02233g	-1.07147	0.475834	37.5033	78.8158	3.31096722472186e-28	1.10101262517552e-30
CAGL0H02255g	1.4826	2.79451	48.619	17.398	7.76634147991372e-85	2.76082317473323e-97
CAGL0H02299g	0.762982	1.69699	6.56543	3.86886	6.69835545215518e-13	2.41072129493493e-19
CAGL0H02321g	-1.2512	0.420099	52.6654	125.364	8.81297291694329e-19	3.1426673057447e-30
CAGL0H02343g	-1.97416	0.254518	31.2096	122.622	4.97730838492953e-104	1.48358895683263e-92
CAGL0H02365g	-1.96897	0.255435	31.8784	124.8	7.44903021870194e-131	8.25079245944774e-70
CAGL0H02387g	-1.33161	0.397325	32.9093	82.827	4.76931364503472e-94	2.08553494807695e-53
CAGL0H02409g	2.50442	5.67423	2148.44	378.631	7.12047662035471e-78	1.33091388913832e-122
CAGL0H02431g	3.75128	13.4662	10.8617	0.806585	7.11519399573562e-137	6.97916284663185e-211
CAGL0H02453g	-1.36006	0.389567	33.3013	85.4828	1.90261706513574e-82	2.91414186883012e-52
CAGL0H02475g	-1.43506	0.36983	15.9671	43.1741	2.92540576336734e-60	7.89553217104129e-51
CAGL0H02491g	-2.11479	0.230879	1024.33	4436.64	0	1.53927194092231e-70
CAGL0H02497g	0.292491	1.22475	16.8072	13.7229	2.68766711473359e-07	8.64029248924666e-09
CAGL0H02519g	-0.992008	0.502778	19.2073	38.2023	7.49051474047934e-26	1.71539238519299e-27
CAGL0H02563g	-1.65837	0.316796	17498.5	55235.8	5.1393268633008e-51	1.94527083300753e-38
CAGL0H02607g	1.51067	2.84942	82.1865	28.8432	2.87809759162825e-81	7.18902014303893e-99
CAGL0H02651g	1.05896	2.08343	11.958	5.73956	1.18604019990307e-16	1.60122880323014e-28
CAGL0H02673g	1.80178	3.48651	67.3859	19.3276	1.07776019685926e-55	5.43967383180155e-87
CAGL0H02695g	-1.30134	0.40575	41.1312	101.371	7.420581936955e-73	5.17339178009537e-53
CAGL0H02783g	1.91051	3.75941	18.0602	4.80401	4.40332540335906e-101	1.47517271609607e-147
CAGL0H02805g	1.46798	2.76634	25.5813	9.24733	1.03520685532001e-60	3.15589587895644e-75
CAGL0H02827g	0.912078	1.88175	24.6539	13.1015	1.31267373203877e-27	3.59803867759289e-37
CAGL0H02849g	0.490906	1.40533	19.9169	14.1724	1.60733651500203e-06	7.57506996481263e-10
CAGL0H02893g	-2.66277	0.157916	6.29365	39.8544	2.07201542851057e-214	1.83025604162102e-166
CAGL0H02937g	2.96084	7.78575	114.098	14.6548	8.47960108021589e-188	8.36235073115378e-256
CAGL0H02959g	-1.7179	0.303991	9.56601	31.4681	1.18575259015804e-125	3.11154903770725e-92
CAGL0H03003g	-1.99677	0.25056	23.6872	94.5373	5.24306518993806e-175	1.68755009002116e-119
CAGL0H03025g	0.786554	1.72495	18.6991	10.8404	9.13552101827527e-23	1.12444548724774e-32
CAGL0H03113g	-0.635238	0.643835	23.2773	36.1541	2.08430134289793e-08	8.44762435660361e-09
CAGL0H03179g	-0.741983	0.597917	12.2212	20.4396	7.156516090115e-09	9.61814856333241e-09
CAGL0H03223g	-0.91725	0.529517	28.6678	54.1395	1.3389381833883e-23	3.26549449542182e-16
CAGL0H03289g	-2.96451	0.128113	21.4783	167.651	0	2.09853678210292e-269
CAGL0H03311g	-1.78324	0.290531	4.34471	14.9544	4.87459777411034e-10	2.01977841519272e-18
CAGL0H03399g	1.49373	2.81616	78.4007	27.8396	6.79700083830663e-66	1.83281968986167e-98
CAGL0H03421g	-0.683837	0.622508	26.5806	42.6992	7.07540056260863e-10	6.22951995507384e-11
CAGL0H03443g	-1.21512	0.430736	21.9306	50.9142	1.18477814700271e-50	1.48737361299173e-32
CAGL0H03509g	0.53035	1.44428	75.9137	52.5616	1.10220502783161e-16	3.1815141924876e-18
CAGL0H03553g	0.246142	1.18603	57.7454	48.6879	5.09962073026823e-08	1.60898254906124e-07
CAGL0H03597g	-0.486678	0.713666	193.204	270.721	9.63610649376246e-07	8.22548370556373e-05
CAGL0H03619g	-0.603273	0.658259	11.8596	18.0166	2.93409174794506e-05	7.80980376313657e-06
CAGL0H03641g	1.24847	2.3759	270.052	113.663	1.87280540782064e-78	8.43163637267252e-60
CAGL0H03663g	-3.53548	0.0862413	6.32865	73.383	1.56490027553749e-259	8.16818015471684e-261
CAGL0H03707g	-0.595879	0.661641	53.9266	81.5044	1.05589133158617e-08	3.05394417299683e-08
CAGL0H03729g	-1.11939	0.460289	7.94107	17.2523	5.37643865857233e-16	3.7900876235697e-17
CAGL0H03795g	-1.65151	0.318307	69.7816	219.227	6.35976298497822e-169	5.11754444465697e-83
CAGL0H03861g	-1.24778	0.421096	25.0117	59.3967	1.41338097711901e-55	7.47462589001248e-47
CAGL0H03883g	-0.54051	0.687528	68.5279	99.673	5.25655617896505e-09	6.83061566558493e-06
CAGL0H03927g	-1.50486	0.352365	12.7219	36.1042	1.31923757774989e-43	2.65321038339448e-50
CAGL0H03949g	-0.501692	0.706278	40.9335	57.9566	8.99919575209841e-06	1.39074231950363e-05
CAGL0H04037g	-3.4046	0.0944304	10.8818	115.236	0	0
CAGL0H04081g	1.32661	2.50812	484.996	193.37	1.48662535972158e-133	1.24938477267865e-70
CAGL0H04103g	-1.0442	0.484915	10.3509	21.3458	1.14348822178657e-28	5.00608362472814e-28
CAGL0H04125g	-1.60135	0.329568	163.743	496.842	2.01735173828719e-210	9.70462372987625e-77
CAGL0H04147g	2.24984	4.75631	36.3985	7.65268	6.62276574837855e-53	7.53271472036639e-100
CAGL0H04169g	0.765088	1.69947	72.4526	42.6324	9.62768766033654e-35	3.17880986628965e-35
CAGL0H04213g	1.61	3.05253	23.8217	7.80393	3.18436250253976e-78	1.00620189888241e-112
CAGL0H04235g	2.41041	5.31626	18.8329	3.54251	1.99637931251899e-78	1.13732533797386e-118
CAGL0H04323g	-1.95346	0.258196	54.2662	210.174	2.86151243249708e-209	2.57588407176809e-122
CAGL0H04389g	-1.79273	0.288625	15.7789	54.6692	4.27443276834036e-73	5.6033768557528e-69
CAGL0H04411g	1.43898	2.71128	38.1974	14.0883	1.34227831916288e-72	8.9515843834508e-86
CAGL0H04455g	-1.37236	0.386259	14.1979	36.7576	1.89809547878465e-47	9.04471274871271e-46
CAGL0H04499g	-1.01794	0.49382	7.73399	15.6616	4.45310910244459e-11	9.20242627447532e-15
CAGL0H04521g	2.72986	6.63393	2023.05	304.955	0	1.71207396115074e-271
CAGL0H04543g	-1.9238	0.263559	22.6354	85.8834	3.74493907245551e-132	2.30131431946439e-87
CAGL0H04587g	0.396543	1.31635	41.0458	31.1815	1.60622830795244e-09	2.09691262280289e-12
CAGL0H04609g	0.742488	1.67306	4.62305	2.76323	2.56141809100518e-12	1.39492562726237e-16
CAGL0H04631g	-1.54776	0.34204	29.2579	85.5394	1.32580860855036e-100	3.10955744206755e-66
CAGL0H04653g	1.27567	2.42111	60.0909	24.8196	3.12054308845501e-41	6.15488067317383e-55
CAGL0H04675g	1.66455	3.17016	93.1814	29.3933	6.31340723027567e-123	2.40989877292187e-130
CAGL0H04697g	-0.453752	0.730141	20.6609	28.2971	2.34150017273881e-05	0.000192773
CAGL0H04719g	-0.813074	0.569168	28.3549	49.8182	7.4499718100977e-13	2.46003243669875e-14
CAGL0H04741g	0.989939	1.9861	310.649	156.411	7.4706022035749e-70	4.32935067728923e-47
CAGL0H04763g	0.849914	1.80239	23.3118	12.9338	1.97932849973628e-42	7.38697410611661e-38
CAGL0H04785g	-1.15988	0.44755	15.4455	34.5113	2.83392356806544e-29	5.36105986562437e-25
CAGL0H04807g	2.90399	7.48491	72.0952	9.63206	6.11192274207275e-133	9.78825449802939e-202
CAGL0H04829g	0.932211	1.9082	7.53194	3.94715	2.25086822819191e-10	3.17082911841971e-17
CAGL0H04873g	-0.818961	0.56685	16.6346	29.3458	5.75927133400237e-11	1.17394325995835e-12
CAGL0H04895g	0.628174	1.54561	7.46884	4.8323	1.07210752209169e-05	1.18121488068241e-09
CAGL0H04917g	0.395231	1.31515	11.6701	8.87354	2.94422624173546e-07	1.03406428995055e-08
CAGL0H04961g	-1.20315	0.434327	175.7	404.533	1.04465289532841e-106	4.49012765930639e-40
CAGL0H05005g	-1.24292	0.422518	21.5627	51.0339	3.25380418169457e-39	3.20409275124758e-41
CAGL0H05027g	1.04863	2.06856	12.8854	6.22914	2.93394040896213e-13	1.44588817271235e-18
CAGL0H05093g	1.18847	2.2791	42.7679	18.7652	6.90759413531969e-68	1.45145787861191e-70
CAGL0H05115g	1.96076	3.89268	30.2028	7.75887	1.35665428594061e-34	4.48822257120064e-56
CAGL0H05181g	-1.21425	0.430998	16.9783	39.3929	2.2329615267299e-22	8.17368902488581e-25
CAGL0H05247g	1.82523	3.54364	35.1263	9.91251	2.04633454578395e-38	5.20635381918989e-66
CAGL0H05291g	-0.521126	0.696828	16.3598	23.4776	8.05619317837559e-05	8.57612664285399e-05
CAGL0H05357g	-1.74905	0.297497	10.5835	35.5753	4.64027943912192e-77	2.48605652298291e-74
CAGL0H05401g	0.606077	1.52211	7.69823	5.05759	1.37533931587154e-07	3.78263317253932e-11
CAGL0H05423g	-1.31736	0.401268	2.91945	7.27555	6.55309382803106e-14	1.72666388759751e-19
CAGL0H05445g	-1.6714	0.313949	222.519	708.776	5.29071448062744e-274	4.35820897242904e-75
CAGL0H05511g	1.47794	2.78552	121.52	43.6258	1.24571011343836e-139	6.59046614724262e-101
CAGL0H05533g	0.589337	1.50456	22.2325	14.7768	1.14431415310609e-17	4.55998424330575e-22
CAGL0H05555g	1.13086	2.1899	24.8016	11.3255	1.36322704098493e-24	2.5529352103272e-35
CAGL0H05577g	0.449413	1.36548	15.8976	11.6425	1.77313758871477e-14	1.02657803786423e-15
CAGL0H05599g	-1.56556	0.337846	39.7758	117.734	1.15616081807029e-95	3.78626377756377e-63
CAGL0H05621g	0.346677	1.27163	39.4041	30.9871	7.20518008766106e-13	4.52712039504848e-12
CAGL0H05643g	2.08495	4.24261	1506.31	355.042	3.36518724638815e-130	1.02312383067875e-121
CAGL0H05665g	-1.46859	0.361334	142.859	395.366	1.40684647394762e-146	3.19284277717602e-66
CAGL0H05687g	0.883126	1.84437	17.7021	9.5979	9.27224606279897e-14	5.56014472950418e-20
CAGL0H05731g	1.08987	2.12855	72.0348	33.8421	1.19592545289513e-39	1.26784392888838e-41
CAGL0H05753g	-1.18088	0.441081	27.5434	62.4451	8.57671016431824e-35	2.39962615806644e-28
CAGL0H05775g	-1.55358	0.340664	17.1967	50.48	1.52956157198029e-25	2.33542097223828e-53
CAGL0H05797g	-1.05921	0.479895	131.907	274.867	3.04749983982543e-40	5.38368437870105e-30
CAGL0H05841g	-2.32231	0.199947	11.825	59.1407	1.45397968307902e-132	3.51937837451363e-138
CAGL0H05863g	1.36935	2.58353	70.1258	27.1434	4.77234891352464e-66	1.24521494562322e-77
CAGL0H05885g	0.690435	1.61377	41.0531	25.4392	3.74494266088541e-22	7.05520633217464e-28
CAGL0H05929g	0.833816	1.78239	23.0246	12.9178	6.21076205935331e-25	6.68911664566815e-34
CAGL0H05951g	-1.97556	0.254271	24.5428	96.5222	2.43061603624792e-85	5.03390801110498e-73
CAGL0H05973g	1.86652	3.64652	46.5786	12.7735	3.41421703054163e-51	1.42382312625164e-74
CAGL0H06017g	5.32018	39.9515	16.0929	0.402811	2.89784254740966e-124	9.12107430170722e-188
CAGL0H06039g	-2.1069	0.232145	0.44143	1.90153	2.91296765191803e-12	2.65623188349861e-20
CAGL0H06105g	-1.94581	0.25957	17.9795	69.2665	1.59110725281419e-190	1.50344542539689e-54
CAGL0H06127g	1.49183	2.81246	266.206	94.6525	1.3156626512743e-119	3.32720206269124e-96
CAGL0H06171g	1.26305	2.40003	68.3332	28.4718	1.70851897390704e-53	4.11445795698023e-68
CAGL0H06193g	2.12277	4.3553	20.5029	4.70758	2.76402234169219e-89	2.9669447758796e-144
CAGL0H06215g	-1.02089	0.492811	59.2017	120.131	1.58184553422242e-62	2.03096093037289e-28
CAGL0H06237g	1.12575	2.18214	3.33186	1.52687	1.80092354633353e-06	1.75032468804733e-11
CAGL0H06259g	-1.38297	0.383429	14.6126	38.1104	2.89747355380599e-77	5.30673494679184e-58
CAGL0H06281g	-1.93061	0.262319	37.5544	143.163	1.37596741345242e-175	4.10761272882832e-99
CAGL0H06303g	0.243731	1.18405	46.0595	38.8999	8.63467333756659e-06	4.24789359474226e-07
CAGL0H06325g	-0.879778	0.543451	16.8577	31.0197	1.34174351814283e-12	1.89229038671069e-15
CAGL0H06369g	2.12718	4.36864	90.1352	20.6323	8.85051141219831e-134	3.73887701518846e-154
CAGL0H06413g	-0.521468	0.696663	152.311	218.63	1.74322363572422e-09	4.23954358616835e-06
CAGL0H06435g	-0.934765	0.523128	64.476	123.251	1.29427631748593e-19	2.21059941827782e-20
CAGL0H06457g	0.447086	1.36328	18.4359	13.5232	1.43735138242071e-10	2.79492301149617e-14
CAGL0H06479g	-0.544172	0.685785	22.9839	33.5148	5.72943792800675e-06	7.5501954881897e-06
CAGL0H06523g	1.43256	2.69926	144.269	53.4477	3.32066276084767e-44	1.03416684911927e-67
CAGL0H06545g	-3.50071	0.0883447	3.19547	36.1705	2.82138147856252e-182	2.66430335177286e-197
CAGL0H06567g	1.37031	2.58527	16.8062	6.50078	5.44427714226293e-48	7.33398302605072e-73
CAGL0H06589g	1.22544	2.33827	11.1855	4.78367	4.14250188808903e-20	5.93832055147826e-32
CAGL0H06611g	-1.20465	0.433873	21.1314	48.7041	1.4356673597456e-62	1.24846846085145e-37
CAGL0H06655g	-0.872798	0.546087	4.7761	8.74605	4.25536405759365e-09	1.82319834849927e-07
CAGL0H06677g	-1.50081	0.353354	27.1371	76.7985	2.20910869981369e-76	4.87885916393096e-42
CAGL0H06721g	-0.746548	0.596028	10.0408	16.8463	1.03214507753197e-10	8.68487506289991e-12
CAGL0H06732g	-1.25073	0.420236	275.049	654.51	1.28546698149311e-19	8.64587929013814e-19
CAGL0H06743g	-0.807064	0.571544	110.783	193.831	1.23685401926849e-16	6.28471875621011e-17
CAGL0H06765g	0.722897	1.65049	4.32548	2.62072	9.61528603962991e-08	5.83718979216506e-12
CAGL0H06787g	-4.40912	0.0470675	5.5812	118.579	0	0
CAGL0H06809g	-1.23736	0.424149	28.0244	66.0722	1.61743208497055e-38	7.04817610618597e-39
CAGL0H06831g	-1.91266	0.265602	14.6887	55.3032	1.38061031475236e-121	2.30286763434134e-71
CAGL0H06853g	3.80143	13.9426	44.4209	3.18598	7.48759283171659e-220	0
CAGL0H06897g	0.30869	1.23858	82.4399	66.5599	4.96554417143845e-07	4.61886906678444e-08
CAGL0H06919g	0.622773	1.53983	72.9532	47.3774	1.22364210827279e-25	1.77651596853494e-24
CAGL0H06963g	1.11341	2.16356	18.5069	8.55392	7.48035608097224e-19	4.02448163778007e-30
CAGL0H06985g	3.0763	8.43449	59.3019	7.03088	2.7005490426641e-227	1.96223369650275e-291
CAGL0H07007g	-2.46431	0.181205	22.4795	124.056	3.06549438001218e-262	6.10643087619144e-189
CAGL0H07051g	2.83806	7.15058	101.394	14.1799	5.5217973384259e-182	1.02266591488077e-240
CAGL0H07095g	-0.84414	0.557043	29.2402	52.4918	4.0203774453502e-24	9.35618827105918e-19
CAGL0H07161g	1.79179	3.46245	7.78529	2.24849	9.82872269444495e-21	1.14410510698097e-35
CAGL0H07183g	2.70139	6.50428	29.7044	4.5669	2.02639153353097e-91	7.70082382984286e-138
CAGL0H07205g	1.84958	3.60396	58.1153	16.1254	3.35574896362833e-98	1.12303965547259e-132
CAGL0H07271g	4.44841	21.8326	65.3634	2.99385	3.33928002865427e-198	1.54217928440586e-294
CAGL0H07337g	2.63137	6.19615	135.069	21.7989	3.22233754843261e-122	4.75879775337116e-185
CAGL0H07359g	-1.08648	0.470909	60.2403	127.923	1.92718976883704e-54	9.43421708608439e-33
CAGL0H07381g	0.626853	1.54419	23.7548	15.3833	9.29220011689859e-11	1.6624932272255e-16
CAGL0H07403g	0.723576	1.65127	256.803	155.518	3.08536621783124e-46	1.69949816875163e-27
CAGL0H07425g	2.40768	5.30619	37.4765	7.06278	7.58014460841951e-62	2.07643166319556e-102
CAGL0H07469g	0.411005	1.32961	26.9388	20.2606	2.3953126739761e-10	9.73274327744923e-11
CAGL0H07491g	-2.51889	0.174477	17.6845	101.357	1.53258215891202e-233	2.67992516482107e-142
CAGL0H07513g	0.431676	1.3488	210.916	156.373	3.05002292277227e-19	1.89569499936647e-15
CAGL0H07579g	3.57741	11.9373	78.6255	6.58653	1.20581754848011e-291	0
CAGL0H07601g	-1.87632	0.272379	0.962948	3.53533	4.00024923590329e-18	2.9500743484163e-24
CAGL0H07623g	-1.57501	0.335642	19.7664	58.8915	1.21755545214558e-19	2.86509177889318e-50
CAGL0H07799g	0.577462	1.49222	42.0595	28.1858	3.79443624529006e-11	1.08262562555341e-16
CAGL0H07821g	1.1056	2.15189	21.8891	10.172	1.95181159588306e-25	9.82164004031608e-40
CAGL0H07843g	-0.843596	0.557253	38.7814	69.5939	6.19793598478013e-14	3.23862740788247e-13
CAGL0H07865g	0.530979	1.44491	42.4802	29.3999	7.96595281340825e-18	1.74574031456137e-19
CAGL0H07909g	-1.64542	0.319654	16.8164	52.6083	3.47321168895306e-100	1.70856583838484e-66
CAGL0H07931g	1.36214	2.57066	45.3941	17.6585	8.73072521598869e-35	1.618699178883e-48
CAGL0H07997g	-0.847999	0.555555	8.96903	16.1443	1.09400776805768e-09	1.33390404102635e-11
CAGL0H08019g	3.65361	12.5848	82.4486	6.55146	6.68588853521033e-267	0
CAGL0H08041g	0.629631	1.54717	17.9834	11.6234	1.07773722525424e-13	7.3905048000166e-18
CAGL0H08063g	-3.00771	0.124334	12.7305	102.389	8.90906301459064e-208	8.48614369041058e-157
CAGL0H08085g	1.58216	2.99419	30.2741	10.111	5.16485937450055e-43	1.91624002561054e-62
CAGL0H08129g	1.21456	2.3207	4.37668	1.88593	2.86629236385776e-25	1.81849456325593e-36
CAGL0H08195g	-0.542059	0.68679	143.487	208.923	1.11904608391496e-13	5.11453124844198e-07
CAGL0H08217g	0.275329	1.21027	15.6723	12.9494	0.00310021	5.43243610497489e-05
CAGL0H08239g	-1.20932	0.432473	31.2524	72.2644	6.83840752724785e-44	5.97195618371934e-40
CAGL0H08261g	-2.05128	0.241269	2.25823	9.35977	3.24859530849759e-32	2.34788913939087e-41
CAGL0H08305g	-2.44896	0.183143	23.4201	127.879	5.77765204672211e-179	4.47906786676141e-101
CAGL0H08349g	0.646407	1.56527	21.6275	13.8171	7.54503698079385e-14	3.93107385566372e-20
CAGL0H08371g	-0.442282	0.73597	71.3643	96.9664	2.51154388649995e-05	0.000255278
CAGL0H08393g	0.23175	1.17426	38.5288	32.8111	3.0001069588502e-05	7.13782613598744e-06
CAGL0H08437g	-1.66681	0.31495	4.99872	15.8715	9.28689635792147e-59	3.23209335929203e-59
CAGL0H08459g	0.401702	1.32107	61.0309	46.1983	3.032965135828e-09	8.37693662981704e-12
CAGL0H08481g	-0.970487	0.510334	42.5494	83.3757	2.08237612644683e-32	1.89908358938015e-19
CAGL0H08503g	-1.25315	0.41953	12.1063	28.8567	1.66835245517386e-30	1.0530243177714e-29
CAGL0H08558g	-1.15798	0.448139	5.10506	11.3917	8.3709890171863e-22	1.18259650618236e-22
CAGL0H08580g	1.42847	2.69162	25.6671	9.53596	2.61056404156187e-43	2.3763343543261e-61
CAGL0H08602g	-0.96601	0.51192	39.2224	76.6182	3.34450591756131e-30	1.09362357308447e-24
CAGL0H08778g	-4.06146	0.0598933	5.50261	91.8736	0	0
CAGL0H08822g	1.169	2.24855	28.568	12.7051	3.04963535209232e-43	2.69008991728594e-60
CAGL0H08844g	-0.706557	0.612781	27.8073	45.3789	3.6168588120392e-16	5.58750898128328e-12
CAGL0H08888g	-2.33152	0.198674	10.0845	50.7592	1.64820575534511e-49	3.09276544841645e-114
CAGL0H08910g	1.74999	3.36356	0.656869	0.19529	0.00727256	1.37985046022564e-05
CAGL0H08976g	3.46641	11.0534	4816.87	435.783	0	0
CAGL0H08998g	-0.539544	0.687988	32.183	46.7784	1.84481125703468e-06	2.9464877094484e-06
CAGL0H09020g	0.462751	1.37817	31.2578	22.6807	2.40893624557308e-16	3.22339701497924e-16
CAGL0H09042g	0.489385	1.40385	20.275	14.4425	6.03559315302408e-07	4.36616180222794e-10
CAGL0H09086g	-1.0426	0.48545	46.8979	96.6069	4.95743006251626e-23	5.1199509959855e-23
CAGL0H09108g	-1.41141	0.375945	59.2207	157.525	4.65622433280006e-53	7.40449824704068e-47
CAGL0H09130g	0.305908	1.2362	71.1321	57.5411	4.78066154440583e-13	5.87807021072571e-10
CAGL0H09174g	-1.12251	0.459293	4.81556	10.4847	6.85997825855846e-17	3.9351268256374e-20
CAGL0H09196g	2.32857	5.02309	201.83	40.1805	2.03465038623462e-255	4.07323933539226e-207
CAGL0H09218g	3.20025	9.1912	70.5589	7.67679	1.6881405511423e-110	2.39070472351169e-202
CAGL0H09240g	-1.35828	0.390048	22.0912	56.637	2.40918734904159e-51	1.63248950146765e-47
CAGL0H09262g	-1.48834	0.356422	3.9831	11.1752	4.95640376307665e-21	1.35744499459712e-24
CAGL0H09306g	-1.10322	0.465475	252.403	542.247	5.77982075431454e-54	6.21898042200402e-32
CAGL0H09328g	-1.46905	0.361221	812.604	2249.61	5.90477168142011e-173	1.83611147045322e-61
CAGL0H09350g	0.29789	1.22934	12.4244	10.1065	2.15941216562277e-07	5.51543255074553e-09
CAGL0H09372g	1.55115	2.9305	465.512	158.851	1.72257311420869e-152	4.82386958390755e-101
CAGL0H09416g	-1.57534	0.335565	18.1299	54.028	5.00987617894244e-86	1.1700712539277e-72
[truncated: 3,376 more rows]

## Sheet: Expression_pH_change
id	log2FC	absfold	mean_rpkm_pH4	meanB_rpkm_pH8	deseqpadj	p_edgeR
CAGL0A01243g	4.02261554711204	16.2527906275415	233.362865693639	14.3583259663844	0	1.97442401968703e-146
CAGL0B00990g	-2.79742645882939	0.143843660126919	78.7998270588068	547.815781309226	5.69609743465724e-177	7.79024625369406e-93
CAGL0B02475g	2.6256934904706	6.17180932168031	3035.57595227506	491.845388290221	2.59846657497972e-238	3.3902203217633e-65
CAGL0B04675g	-3.16752090606053	0.111296420126474	25.4719316270682	228.865686768026	2.01231552308989e-164	2.65028463999951e-151
CAGL0C03443g	2.68966882727708	6.45165291757051	184.632453214319	28.6178527539026	8.86425471967202e-132	2.92074671816215e-98
CAGL0C05071g	5.28374871837024	38.9553269562473	1364.69076274549	35.0321989153947	0	4.7007084728508e-267
CAGL0D00198g	-3.36342194279978	0.0971648326801045	29.4030406595429	302.609903691662	3.50791862334061e-190	3.75208874356392e-144
CAGL0D00748g	1.52313008573556	2.87413949842678	898.673703586377	312.675743149657	8.05222383870385e-45	1.54414641240285e-40
CAGL0D04752g	-2.04558266768671	0.24222460614289	70.0115721356014	289.03575590624	3.78424101938059e-44	1.15149537227523e-38
CAGL0E01793g	-2.70482726888253	0.15337898482989	59.3730017583872	387.099978685064	4.79801418181665e-164	8.99807294860813e-95
CAGL0E02255g	2.03964386357629	4.1114402519331	611.147485886057	148.645595810059	3.1239071153622e-218	3.25218796312703e-57
CAGL0E05456g	2.35240822479701	5.10675987899204	244.565108677147	47.8904656714383	4.80459445956662e-250	2.57568921366793e-98
CAGL0E05808g	2.77744870082228	6.85638775087462	250.87400833499	36.5898221411104	0	9.55330115421635e-109
CAGL0E05984g	5.59157716411076	48.2205821844887	287.981603276948	5.97217184510859	0	1.67141463676447e-174
CAGL0F00363g	2.20133310062353	4.59904113185872	755.809045026931	164.34057086188	1.17266445011544e-279	1.00530487575406e-69
CAGL0F00605g	-1.64287045343745	0.320218718028317	197.705770568047	617.40853809353	8.62175226473567e-84	4.21161311531291e-36
CAGL0F03025g	3.14136363009789	8.8235769996213	184.331161602522	20.890752311725	0	2.41213876468732e-135
CAGL0G02101g	-2.00183876881148	0.249681568615119	102.553347090233	410.736553999779	5.6198561785862e-28	7.13021792380906e-32
CAGL0G04081g	5.55259688019896	46.9351504976427	865.034428467844	18.4304176996576	0	3.1177330420514e-260
CAGL0G06050g	3.42315708206035	10.7268686211066	290.853294909023	27.1144641723987	0	7.28121139628086e-120
CAGL0G06798g	-7.18291981341003	0.00688217449362582	10.4997727806426	1525.64756827473	0	0
CAGL0G08448g	5.56135006034912	47.220783045388	2169.54122543885	45.9446261904111	0	3.55606141682277e-302
CAGL0H02491g	1.69258197104017	3.23234674896282	809.659146312655	250.486475986048	4.28952549245674e-104	1.05391791652801e-37
CAGL0H02563g	2.17352434125316	4.51124094161388	2078.79249673804	460.802808726584	1.26570533324821e-201	1.4338291169024e-43
CAGL0H03399g	1.98404801388084	3.95601532223716	299.114556132511	75.6100600650251	2.77148185018038e-229	1.32218635639134e-61
CAGL0H09966g	-3.30601887775991	0.101108845520639	22.0813614666134	218.391984923872	2.98515256497612e-172	5.60673533775317e-163
CAGL0I01166g	-2.95768931222247	0.12872022764908	42.44760136854	329.766363405305	1.27051972619361e-126	1.27975357555276e-77
CAGL0I01408g	2.35078881536657	5.10103081279782	569.77215735559	111.697454547051	3.57486272932947e-209	1.148809422587e-67
CAGL0I04328g	-2.42540433496263	0.186157502399417	41.5938768467218	223.433792947428	2.38881221942718e-33	4.20261041481436e-36
CAGL0I06050g	2.04528179299175	4.12753884594545	6193.1165632878	1500.43810474889	1.29161920554511e-184	5.03560304560955e-46
CAGL0I06204g	-4.74151810610922	0.0373818529774295	8.38198713061137	224.22610071449	2.28079314883631e-193	6.50290307058302e-229
CAGL0I07447g	1.85398537284875	3.6149742554309	450.184840161874	124.53334611873	1.13168081230977e-229	1.13096696133225e-52
CAGL0I08613g	2.05829894358736	4.1649493284113	644.011812593425	154.626566090561	3.99834570849863e-78	7.83385879843893e-38
CAGL0J00451g	-5.11822346463728	0.0287912958776863	6.02229532332748	209.170693424566	8.81993497457202e-287	8.73743402897640e-243
CAGL0J03080g	-4.03421945561407	0.0610349980127859	22.591160255421	370.134529220244	4.84489111332564e-30	4.08960849142188e-80
CAGL0J03916g	-3.64963032372882	0.0796804539165067	14.1028254243011	176.992282688033	3.287279213114e-183	2.11556115016144e-180
CAGL0J06050g	-2.49042447119726	0.177953908967027	94.1280761895728	528.946381318401	7.30298680556339e-145	1.47455691196696e-74
CAGL0J07062g	2.94040004486166	7.67624120419492	383.23087230009	49.9242874351919	0	3.73444731248785e-119
CAGL0J07612g	-2.63287193300278	0.161222842332107	73.3909593360493	455.214399364512	2.22593014462808e-153	5.35363054971022e-80
CAGL0K00803g	-1.57455539292256	0.335746579510264	339.438343267311	1010.995685384	2.52895632135232e-68	2.03690983930342e-33
CAGL0K02519g	2.87685421853066	7.34546701604777	215.91808273722	29.394738587145	0	2.8242432423162e-137
CAGL0K05137g	-3.88994709919364	0.0674542381512047	21.6045433449987	320.284446717346	5.4050783341156e-248	6.36706003048029e-179
CAGL0K07546g	6.22948551921465	75.0346737961527	325.549938322139	4.33866000679317	5.86154549301746e-105	5.46149568640382e-306
CAGL0K07568g	5.68141751450899	51.3188705628107	216.976996414256	4.22801581630077	0	0
CAGL0K08756g	-2.28528718489467	0.205144561774205	66.3602660694661	323.480503190264	1.04239368256633e-112	1.53996169955108e-67
CAGL0K12034g	1.99802173457129	3.99451884240302	460.34016614006	115.242957738342	2.4078087114681e-263	8.2985614217995e-61
CAGL0K12254g	1.85249134720777	3.61123259934378	568.625214604468	157.460146629103	1.21220290786725e-207	2.68640290229158e-54
CAGL0L05258g	-3.90790155254167	0.0666199669009613	14.2099246225168	213.298284036099	1.32212176969423e-140	1.28947851982332e-163
CAGL0L05434g	5.12701462926903	34.9450118127514	377.93916261019	10.8152535370522	0	8.24545363869378e-241
CAGL0L06138g	2.75740449864512	6.76178665965184	267.918394816717	39.6224264831378	0	1.45790661274915e-109
CAGL0L07920g	5.81299148893353	56.2192183053988	2388.44436632618	42.4844819675626	0	0
CAGL0L08184g	1.94878828669409	3.86050153518034	394.502994713698	102.189570738059	1.02030088268193e-220	1.53351241144676e-58
CAGL0L13354g	4.47090268117159	22.1756222351572	242.023328427857	10.9139362973163	3.71429183546609e-280	1.58377802727079e-196
CAGL0M00880g	2.5722956617891	5.94755068683739	779.69110680553	131.094487102241	0	4.04275141847673e-85
CAGL0M01166g	8.63092451893535	396.430600672542	467.86976491521	1.1802059783515	0	0
CAGL0M02629g	-2.46081575863684	0.181643826791104	55.9205797701835	307.858410374133	1.53718666779418e-49	2.08984896289658e-51
CAGL0M03773g	1.99567127655177	3.98801621750111	392.88341987428	98.5160035583958	8.71095975258021e-170	1.25452374374323e-60
CAGL0M05401g	-3.18539834398811	0.1099257785817	41.3183241890026	375.874746780106	6.18864228120596e-141	1.17252090122368e-142
CAGL0M11660g	2.96087990926398	7.78598685642286	182.38491839259	23.4247657690478	7.87042337381341e-305	5.35259109764734e-142
CAGL0M11704g	-2.93976978211636	0.130329015682512	286.981088513168	2201.97388133635	4.595942189577e-72	1.16581410256669e-73
CAGL0M12551g	-2.94227516879918	0.130102882498779	24.2376649679359	186.296141195514	8.28352646956103e-56	1.36263303290711e-72
Novel_proteincoding16	3.73087300739382	13.2771446030967	194.656311598833	14.6610071229798	4.65833194691528e-138	2.79061858879851e-113
Novel_proteincoding32	-2.71683945946518	0.152107220108096	153.992259206804	1012.39283117112	1.18378908980573e-130	2.21836672936335e-76
CAGL0A00187g	-0.434345402109839	0.740029454008669	22.2155507062569	30.0198195976084	0.000410792460233716	0.00218964479152974
CAGL0A00209g	-0.41744189343088	0.748751091733148	107.618014718197	143.730027116343	1.52864334338035e-05	0.00696770667957286
CAGL0A00231g	-1.15213494648523	0.449958874775948	14.7850044548258	32.8585683795832	3.70555211487305e-24	5.18386247166395e-21
CAGL0A00363g	-0.86992020049503	0.547177115692733	46.3702434039179	84.7444859699817	8.48462847159917e-20	2.90188486490335e-12
CAGL0A00407g	-1.00738246401993	0.497447968053135	37.9612599052884	76.3120212428601	1.86492784401471e-23	1.33086369604325e-14
CAGL0A00561g	-1.18606939497828	0.439498639652596	9.86971137642022	22.4567506835102	4.3237371324207e-10	3.16897657143578e-14
CAGL0A00627g	0.555220272921476	1.46939296535427	66.8403284955017	45.488395597012	6.7363380357521e-11	2.23035629782243e-07
CAGL0A00649g	3.61900049639491	12.2864863850856	9.64869076544762	0.785309197685682	3.06053649232356e-18	4.80507585165722e-27
CAGL0A00847g	0.590071371334682	1.50532121507315	21.2760084887961	14.1338660983146	3.07764930928111e-08	1.37359829945516e-06
CAGL0A00935g	0.65190034275861	1.57123649306963	36.4191401788423	23.1786496427998	2.34988627052981e-13	1.22093336966434e-09
CAGL0A01045g	-0.886304591818314	0.540998090922275	22.2243917611812	41.0803515467011	1.48349583141619e-07	2.05698916204355e-07
CAGL0A01089g	-2.4549180350375	0.182387904882459	5.89226229107903	32.306211833928	4.26225544309067e-63	2.71404228967101e-67
CAGL0A01155g	-0.556762983812608	0.679825798389845	12.4850850641098	18.3651239680525	0.000104358505512243	0.00018815788268089
CAGL0A01221g	0.976074776266313	1.96710610240438	128.056310269881	65.0988322965183	3.14518451181367e-59	2.93870551425669e-17
CAGL0A01325g	-0.406141967989869	0.754638720600498	15.9926164343284	21.1924143272192	0.00163295540581513	0.00700600768942283
CAGL0A01474g	-3.97481181431253	0.0636007763247163	5.22633951636461	82.1741465808739	6.09685335415359e-164	7.79617323182661e-183
CAGL0A01606g	0.986543692359197	1.98143232343861	31.1265832011632	15.709132647612	5.59785869342801e-13	1.89448579491762e-09
CAGL0A01628g	1.33597114030616	2.52445356451111	64.3393196668918	25.486434201594	2.26171043828513e-59	1.79025120582878e-32
CAGL0A01650g	1.56413369295782	2.95699887167463	554.68440893002	187.583571384959	3.70664224756633e-76	1.09532378230991e-33
CAGL0A01672g	0.280384464486338	1.21451849888438	53.4378070283223	43.9991709285686	2.24688673596209e-05	0.00255293052823381
CAGL0A01738g	1.57452726099008	2.97837881797352	203.449944769797	68.3089550402537	2.77994691158609e-141	5.6136845036741e-41
CAGL0A01782g	-0.679824315691828	0.624241286856946	175.19248640047	280.648669174966	3.55982050178925e-15	9.07069592058079e-07
CAGL0A02024g	-0.795263119649009	0.576238069145741	8.72730631197444	15.1453136807023	5.52796193956705e-05	3.33681413602923e-06
CAGL0A02211g	-0.48536963773965	0.714314029627339	1350.88520868952	1891.16432361587	1.30311488058411e-08	0.00194964561517825
CAGL0A02255g	-1.3131328372152	0.402446011589746	26.0028849509748	64.6121074681743	1.21144936554358e-22	2.09435221448994e-24
CAGL0A02277g	-2.98551656029451	0.126261214596675	5.93405329915221	46.9982275880029	3.19784548342807e-63	4.09517655723444e-76
CAGL0A02299g	-1.08035792396937	0.472911482310926	221.212239482706	467.766691562936	2.87769030207378e-38	1.14119754797245e-15
CAGL0A02321g	0.66385812324009	1.58431381042995	96.7658705263227	61.0774645081599	8.7081982605079e-28	5.45479204003995e-09
CAGL0A02486g	-0.492063212269128	0.711007551526508	31.1840605978901	43.858972427141	6.76042508494988e-06	0.000303935705748108
CAGL0A02629g	-0.784362453497223	0.580608479267941	74.5867472525259	128.463069203826	6.66719849600389e-18	8.29482307292695e-09
CAGL0A02728g	-1.00180689858798	0.499374168661086	262.149910004065	524.956888953501	1.96173271236495e-09	2.6496695024075e-14
CAGL0A02750g	-1.07187014601053	0.475701953185551	103.900107031804	218.414295623623	5.02749469350338e-15	3.26375781345548e-12
CAGL0A02816g	-0.979412811399032	0.507186126765176	36.8379242970366	72.6319635988236	5.04173116222294e-17	8.83399423124222e-15
CAGL0A02838g	-0.648853074619481	0.637787145357305	7.15249300495631	11.2145455690382	4.32409885700625e-05	6.74619495551938e-05
CAGL0A02882g	-1.03626359765567	0.487588634343754	102.442414229758	210.100086454302	1.72534810008526e-24	1.06805341659691e-17
CAGL0A02948g	-0.551680301791541	0.682225080343564	18.4324567756843	27.0181459268573	4.60078330066703e-05	0.000101044138589815
CAGL0A02992g	-0.455001726415717	0.729509299144831	15.8333139595926	21.7040604940242	0.00223065362299286	0.00218964479152974
CAGL0A03080g	-1.46715624128198	0.361694548476459	41.8567852223797	115.724125228567	5.32783750400915e-32	9.76252595002e-29
CAGL0A03102g	-2.4786735739226	0.179409280613621	16.7954928554495	93.615518651014	8.36916381656226e-39	1.3766159731167e-52
CAGL0A03117g	0.3533040726397	1.2774829821971	448.818801890965	351.330552457973	3.26252941251406e-10	0.000764135924392136
CAGL0A03212g	1.48894953002015	2.80684525814421	324.470918006447	115.599859687661	1.48369389376973e-77	1.3721411912475e-28
CAGL0A03300g	5.44455546287757	43.5486310358601	15.3210280525373	0.351814229014943	9.93333293536152e-35	2.2543544752389e-165
CAGL0A03344g	-1.1695362093519	0.444564233980901	14.9402991970825	33.6066153214754	7.75310166448194e-25	7.91535355380154e-22
CAGL0A03410g	4.0088935926178	16.0989377392937	19.7268108760601	1.22534860346168	1.17369164399389e-80	3.77993477579636e-65
CAGL0A03476g	-0.52432204680658	0.695285762785089	116.401906341874	167.415921010098	3.28572517649321e-08	0.000255921507188545
CAGL0A03542g	1.43169082681669	2.69762689848674	291.453476826389	108.040691983715	8.97189385567813e-103	4.28111274312612e-36
CAGL0A03564g	-0.83176431994181	0.561841727027655	7.08819834687546	12.6160055508418	4.87987486684118e-06	3.94204370118032e-07
CAGL0A03608g	2.0768425459041	4.21882880496802	50.8425195561103	12.0513350758009	4.27162293717003e-83	5.18562167287772e-61
CAGL0A03718g	-0.841347720584354	0.558121945366677	62.6664064179347	112.280849979414	5.50435218884815e-23	9.9894565873105e-10
CAGL0A03740g	-1.44391509727848	0.367568464895082	2.40005432053019	6.52954360819624	5.26436794857462e-13	1.95810962291236e-17
CAGL0A03784g	-0.485443307824012	0.71427755467611	22.974935875414	32.1652776641317	0.00952734176152632	0.00462431112103843
CAGL0A03806g	2.00464151483557	4.0128897353384	1.54681844266272	0.385462483317469	1.84655119035413e-06	1.24488388288928e-10
CAGL0A03872g	-1.14425284304819	0.452423933829764	41.4841515151625	91.6930967024657	7.42601977946114e-29	2.8745582586132e-15
CAGL0A03949g	-0.463840174494308	0.725053735327338	64.8591182765773	89.4542226546776	4.09082204104088e-05	0.000946953458461647
CAGL0A04081g	-2.27091044777869	0.207199087164775	27.2981507238396	131.748412106327	8.53385652739113e-75	1.50336210242849e-60
CAGL0A04147g	-0.855241994232342	0.552772598123387	5.30674723278042	9.60023570415095	4.74423054374869e-07	4.88342978880101e-08
CAGL0A04169g	-1.05647235634918	0.48080627958623	27.225478926985	56.6246325867759	1.04698217642264e-23	3.42940273769039e-16
CAGL0A04235g	-0.759114803367169	0.590858753638669	12.8419376085517	21.7343612656453	8.70863791712999e-09	9.9249267219143e-08
CAGL0A04301g	0.444593078386397	1.3609302030554	51.973518640988	38.189701811528	3.72599468942357e-11	5.35075931278552e-06
CAGL0A04323g	0.80494731128533	1.74708198542763	69.3397733833706	39.6889063946237	3.39901437790849e-14	4.11030851654911e-11
CAGL0A04345g	-0.829800931450929	0.562606867624251	57.9289621568689	102.96525956302	1.95936464324756e-16	1.87320475843838e-11
CAGL0A04411g	0.904551570999719	1.87196254737198	59.3043982757792	31.6803337540251	5.09649197954576e-36	1.45556859479846e-17
CAGL0A04455g	0.802140237853656	1.74368596665536	22.4779404876429	12.8910485703793	4.41675302023123e-22	2.93652161734194e-14
CAGL0A04499g	0.76299384662607	1.69700856532596	91.7344864933645	54.0565842552151	4.16967301129218e-21	1.19787888750339e-13
CAGL0A04675g	-1.79485052724908	0.288201444729322	12.0011753765056	41.6416211507094	3.87492728539687e-31	1.06732598243897e-31
CAGL0A04719g	-0.894727173171632	0.537848897758144	113.928591469228	211.822673513144	2.70304364964126e-21	1.11037373473429e-13
CAGL0A04807g	-1.08857292994937	0.470226278165915	21.14777812233	44.9736203702088	1.06077660861615e-12	1.10717603721878e-14
CAGL0A04829g	-1.68517451963428	0.31096529426414	96.9696282307421	311.834246520045	3.11508278480038e-88	1.0218553629502e-37
CAGL0B00110g.2	0.907485173028722	1.87577290237413	9.5488949120755	5.09064551470471	1.03323928978902e-09	3.02870463939212e-09
CAGL0B00220g	0.88168186689737	1.84252202742071	33.4367996618082	18.1472998228495	1.89526609203908e-15	9.38864008566484e-13
CAGL0B00264g	1.03336069667735	2.04678660466824	16.8551706571344	8.23494282144103	1.31199127880944e-08	7.60842378587314e-10
CAGL0B00374g	0.698593356735446	1.62292165488767	44.8995079779955	27.6658505620244	3.79298426149274e-14	1.94017756063986e-08
CAGL0B00396g	0.344214562826945	1.26945967061691	56.6777744077577	44.6471642381631	1.06795509019572e-07	0.000313689729490109
CAGL0B00440g	0.622017799384964	1.53902620792348	96.6790839891299	62.8183480511185	1.36011745558645e-17	2.10611107906145e-08
CAGL0B00462g	2.64210688029254	6.24242628675426	5.48587264893092	0.878804554019538	1.08137887010129e-19	5.29375874373897e-27
CAGL0B00594g	1.41231627943301	2.66164152507877	21370.822615025	8029.18890979977	3.09152502525082e-49	4.60159311939769e-23
CAGL0B00616g	1.10935199889372	2.15748719809377	3.92183724767317	1.81778007820314	1.21299854323535e-05	2.9851973403583e-08
CAGL0B00682g	-0.602822754312002	0.658464353245205	35.813016799598	54.3886948824118	9.9406424902692e-08	2.1759698874521e-05
CAGL0B00726g	2.57854761168476	5.97338045177103	5.75083615896272	0.962743994861012	3.7860321041379e-14	4.41393443822602e-25
CAGL0B00748g	-0.971967029946437	0.509810492115958	12.6740728896698	24.8603610276169	1.36201864787757e-16	3.56134267722367e-14
CAGL0B00770g	-1.1369866022851	0.454708348569992	10.971536820628	24.1287340668634	6.37046234609093e-16	1.3891807894384e-16
CAGL0B00814g	-1.01709377966658	0.494110705973129	36.5036667688597	73.8775062502792	6.15438148621464e-17	1.33643246714776e-12
CAGL0B00902g	1.00526782928055	2.00731611085255	65.0491754314974	32.4060446084248	8.25437632162544e-20	4.91847949251412e-20
CAGL0B00968g	1.24981251122124	2.37810515775363	8.77966100336992	3.69187248711206	1.39242223572938e-10	8.49913357057996e-11
CAGL0B01078g	-1.19524720881579	0.436711610097995	10.7950154813852	24.7188653376146	5.26003160329484e-16	5.0254726739899e-18
CAGL0B01144g	-0.506659941744317	0.703850072908604	20.4189108980146	29.010312968549	2.41268084916225e-05	0.000818840741524669
CAGL0B01331g	-0.716092907128407	0.608743805994362	29.9641717081395	49.2229594996767	2.15083704187285e-09	2.28103877775705e-08
CAGL0B01419g	-0.669260987739652	0.628828718679095	172.245078871487	273.914141887956	5.63353623471197e-12	4.68864687660434e-07
CAGL0B01529g	-1.27404056105675	0.41350005859415	4.03995093671768	9.77013389176537	9.99516937567829e-10	1.06452312633588e-12
CAGL0B01589g	-0.465454398178756	0.724242930308577	80.4736025958096	111.114101675141	0.000532233061587152	0.00135978925375643
CAGL0B01595g	2.45031660106668	5.46536027494958	7.54134260275327	1.37984363763153	6.85840621846812e-47	1.2014079540516e-45
CAGL0B01727g	-2.22007551341153	0.214630124665122	3.89053414507493	18.1266919131001	4.60763097468622e-45	1.0662136033689e-52
CAGL0B01771g	0.635397514294988	1.55336569907751	39.7968656181213	25.6197659326166	7.87509732957132e-14	1.82007787044337e-09
CAGL0B01875g	2.4796500527208	5.57762156569363	24.4533609990493	4.38419148933571	2.11617386822143e-35	2.68400561312616e-39
CAGL0B01881g	0.421300178106688	1.3391338583726	44.3131800332474	33.0909264642891	7.73997421380407e-10	4.63977905898177e-05
CAGL0B01947g	2.47116711467555	5.5449218017868	190.328021344188	34.32474399961	6.16597992314596e-286	1.58296094302419e-77
CAGL0B01969g	0.687901725764912	1.61093884360786	13.9098674646407	8.63463409541242	4.3187114081716e-08	1.68893674659925e-07
CAGL0B02035g	-0.856012488080857	0.55247746009125	89.5759691240051	162.135065400153	1.27303644150556e-21	1.42911405672248e-10
CAGL0B02057g	-0.742979537971232	0.597504076886653	16.9440372628567	28.3580278667639	1.11473223239697e-06	8.54978043488016e-07
CAGL0B02101g	-1.03466858621876	0.48812799955526	14.4215914721931	29.544692140858	4.38955052668117e-14	2.11976566879055e-12
CAGL0B02321g	0.697917627862111	1.62216168954157	157.133903261076	96.8669795829555	1.32672178406229e-28	2.62015615434403e-10
CAGL0B02343g	0.902395234118768	1.86916669196778	30.8617652076414	16.5109753668633	2.73564788777057e-13	1.7724339056138e-12
CAGL0B02365g	-0.548410790956953	0.683772927688025	19.5587558710588	28.6041682539127	1.1908722031376e-06	3.88653076696856e-05
CAGL0B02387g	-1.3695189621466	0.38702027105568	5.94657177926326	15.3650137318201	2.70204263321564e-14	3.4699713553935e-16
CAGL0B02651g	2.73530105494826	6.65897929781079	6.51798613989419	0.978826611165025	5.18426062211554e-30	8.43950604566597e-38
CAGL0B02695g	-1.07444776882791	0.474852788646101	15.9724129312032	33.6365570827617	2.2970379516622e-15	2.67018906145215e-14
CAGL0B02717g	0.635667207177611	1.55365610752878	527.669859261261	339.63105265332	1.31728244073708e-29	4.81998203900634e-08
CAGL0B02739g	0.777779168793885	1.71448961878005	23.2390937822004	13.5545258061908	1.48780884970863e-21	1.44099787298915e-13
CAGL0B02755g	1.07530289086748	2.10716442032505	142.432059202297	67.5941838370283	8.82561445602101e-43	4.94435100838173e-24
CAGL0B02772g	-0.68164488058433	0.62345404147747	17.1577511288172	27.5204746257744	6.45077725836266e-06	4.41176111312787e-05
CAGL0B02794g	0.837845723643996	1.78737917891832	234.903540811837	131.423451488338	4.29805533584197e-42	8.08174218162946e-14
CAGL0B02838g	1.72346130019863	3.30227736491807	7.55627696235693	2.28820178541981	2.00959279395039e-30	1.8582192971579e-31
CAGL0B02970g	1.52251678797519	2.87291794525514	158.843925164542	55.2901016288636	1.05645088229647e-116	1.71244766850287e-40
CAGL0B03113g	-1.3185088232549	0.400949147720157	7.53218023244647	18.7858741570479	1.95860813961082e-24	1.75281328887394e-24
CAGL0B03201g	-1.32160003402956	0.400090968125887	6.09329609236151	15.2297766703003	1.32273117722353e-11	1.14980662861726e-13
CAGL0B03223g	3.60158606055727	12.1390705703254	2.86510973917608	0.236023814391523	6.57097050838267e-09	3.95770441878398e-16
CAGL0B03289g	-0.6045510845601	0.657675993669621	6.20157099598594	9.42952313248225	0.000170135438484568	0.000124158274157842
CAGL0B03421g	-1.62362924571105	0.32451807804118	10.8716890647284	33.501027524725	7.31462767749912e-57	2.55475306393544e-41
CAGL0B03443g	-0.651502832647065	0.636616814456487	13.9609407209071	21.9298962953505	1.89508936560913e-06	2.94943014574654e-06
CAGL0B03465g	0.851659982373958	1.80457609823125	4.57681039365173	2.53622465582786	0.000188833745651227	6.54690546521675e-06
CAGL0B03553g	0.50255216940868	1.41671756138993	59.9275470663275	42.3002782626152	5.07076840178476e-14	1.8906683847289e-06
CAGL0B03619g	-1.71739087846787	0.304098187256011	68.7372879284604	226.036493504621	4.05442963934062e-34	8.02836982582128e-30
CAGL0B03773g	0.671106111975655	1.59229330836094	114.604555130713	71.97452537729	4.63449448470048e-26	1.00034616025522e-08
CAGL0B03817g	-1.72317011340306	0.302882449034167	13.2822426415555	43.8527972944948	3.90541004037767e-35	3.45034927710597e-35
CAGL0B03883g	0.362069664784984	1.28526839894623	42.6681925944114	33.1978850716273	2.20630948192679e-05	0.000430398310723126
CAGL0B03899g	-0.775412730486528	0.584221464557477	25.2177453690199	43.1647019133767	0.000201260120430727	4.12783615456453e-05
CAGL0B03949g	-1.381772919648	0.3837469210528	7.95122626668369	20.7199741039477	2.86636100679705e-28	4.18794069215958e-27
CAGL0B03971g	-0.644905656561658	0.639534610926209	40.3181678301352	63.0429802254865	2.57009411002125e-09	5.86923261880326e-07
CAGL0B03993g	0.814453023865714	1.7586312668288	112.362178156461	63.8918346761086	3.40339130529891e-35	4.04151021549549e-14
CAGL0B04015g	-0.410060597647926	0.752591761863031	36.4353890847695	48.4132180700121	0.00104986571885835	0.0040232850385375
CAGL0B04037g	-0.831199822904271	0.562061607209045	52.077223578976	92.65394204306	2.27390192841467e-09	1.00004724777771e-08
CAGL0B04191g	-0.806840427076306	0.571632391052821	31.133689954602	54.4645307752078	8.96737256422518e-12	1.9848784424548e-10
CAGL0B04213g	-0.595358772547146	0.661879837009297	3.66065779855808	5.53069846499443	0.00243289740851497	0.000982424237401137
CAGL0B04433g	-1.55109770589688	0.341250317658699	69.0800829975927	202.432289210887	9.54984402927336e-66	1.64803375004e-32
CAGL0B04477g	0.368136865685655	1.29068492942457	47.0572628234434	36.4591402213267	5.14574135450059e-06	0.000426483809865934
CAGL0B04543g	-1.77000142598941	0.293208447494574	2.25015093230755	7.67423637188758	1.49371930027582e-13	2.58023309917407e-19
CAGL0B04587g	0.970290324572866	1.95923482733568	182.545322905554	93.1717425387917	2.10473282657596e-11	1.19623742671853e-13
CAGL0B04609g	0.380072325143514	1.3014070959072	24.9949672708198	19.2061095635844	1.32058269049e-06	0.000213778775371972
CAGL0B04631g	-0.53947908974332	0.688019285613546	19.7661500318601	28.7290639160405	6.2519698304226e-07	8.7503703732807e-05
CAGL0B04763g	-0.587510566234031	0.665490249573164	22.5843232049187	33.9363697956566	0.00418437839567424	0.000435683659501334
CAGL0B04807g	-0.559387041126488	0.678590415679677	114.783782569595	169.150315002058	2.17000563989572e-09	8.38509383088103e-05
CAGL0B04851g	-1.30473174125347	0.404796370244287	10.0274065974808	24.7714834780495	2.77076582414143e-36	6.75509645587083e-25
CAGL0B04917g	0.826626649144021	1.77353358331105	13.0994008425066	7.38604612045238	2.00926898578258e-09	9.07738011301079e-10
CAGL0B04939g	-0.523775244319351	0.695549336187917	18.0061585894186	25.887679928076	9.0721077841373e-06	9.34907047732864e-05
CAGL0C00110g	1.86061176760804	3.63161626349861	174.506287073893	48.051962105098	1.46495280699258e-219	3.20048375056175e-41
CAGL0C00209g	-0.836186162534596	0.560122325348869	12.4365218175203	22.2032246434282	1.55568634852731e-14	1.65234752336952e-11
CAGL0C00231g	1.24378212913273	2.3681855614234	25.1491982702009	10.619606284182	2.31122165265926e-66	5.08158910634879e-26
CAGL0C00275g	-0.892641697352762	0.538626942972445	85.5158948464267	158.766463434789	2.60928638997243e-20	1.29410775611273e-12
CAGL0C00429g	-0.636564945191962	0.643242686814723	63.4658204275445	98.6654364339862	3.32241759435677e-09	1.32391097969843e-06
CAGL0C00451g	-1.02244234854865	0.492282258337915	33.5965227186095	68.2464625721856	8.00649304234499e-15	1.57350751601557e-13
CAGL0C00517g	0.384646604140908	1.30553994893103	51.6152414438327	39.5355511611076	7.15011274362294e-09	0.000192031573502832
CAGL0C00539g	-0.584527746939823	0.666867595845164	69.1076585119213	103.630254255099	5.69308483122246e-09	3.05364928416315e-05
CAGL0C00627g	-0.844640311243506	0.55684962402465	10.8373891042902	19.4619671752001	2.42623471800617e-07	9.4069081830889e-08
CAGL0C00649g	-0.686138497770036	0.621515166542924	123.20007742088	198.225375747723	2.90140124260354e-14	6.30465477423073e-06
CAGL0C00671g	-0.792823106341608	0.577213478492496	14.8789903053167	25.7772745435121	7.256349521555e-11	3.10392072109395e-08
CAGL0C01325g	1.43087720765602	2.69610597958964	513.49795110417	190.459112138584	3.90497770919056e-93	6.92725673727733e-28
CAGL0C01375g	-0.807123999890032	0.57152004334866	28.2536597675415	49.4359910844023	1.90785904470241e-14	2.83618427269413e-10
CAGL0C01463g	-0.532981332809254	0.691125045749867	11.8705733024776	17.1757243866023	0.000203400628236744	0.000275245115344663
CAGL0C01507g	-0.545859057573114	0.684983405377311	74.6985460340167	109.051614167018	7.27089971999207e-09	0.000205396175240507
CAGL0C01617g	2.57810627512541	5.97155340730892	10.5952674226159	1.77428998786945	7.33060543849201e-24	2.99832682425165e-26
CAGL0C01639g	0.416309062391126	1.33450902522135	105.42064827202	78.9958301365058	1.49737770491608e-10	2.16179514236834e-05
CAGL0C01705g	-1.53352221249872	0.345432992577521	41.0660150760538	118.882723881211	7.13065643417664e-32	1.00265511261915e-31
CAGL0C01749g	-2.07651763147883	0.237085998299438	6.46181404330753	27.2551482991683	2.2652020237777e-43	8.98187477307561e-48
CAGL0C01771g	-1.19389057801441	0.437122462737518	8.95349061919428	20.4827968874495	5.62172136723746e-19	2.11734759578517e-19
CAGL0C01815g	-0.649681862922793	0.637420859545081	65.5346919319554	102.812280066778	2.27100140387523e-06	1.8363408556827e-05
CAGL0C01837g	0.623888367209619	1.54102297089896	26.6702852315039	17.306870653554	6.35061078728882e-08	3.70502030615972e-07
CAGL0C02167g	-0.762646612675109	0.589414062862288	64.8281504843711	109.98745121478	3.45557931758447e-12	3.38660151695104e-07
CAGL0C02211g	-0.819186694643461	0.566761358832405	31.3637726473003	55.3385867941197	3.18723833472471e-15	2.98619196985575e-10
CAGL0C02299g	1.01287752911917	2.01793195747661	19.6057274169225	9.71575247831404	6.93396582522492e-18	3.73777775321454e-14
CAGL0C02321g	-0.545292508058521	0.685252452690945	12.0009962497946	17.5132481506157	0.000751143474321757	0.00207565469929597
CAGL0C02409g	-0.739165861281858	0.599085632063976	6.681503720984	11.1528358608181	7.68042510654292e-08	1.07983098900487e-07
CAGL0C02431g	-1.61613743416628	0.32620766021371	5.61811892521308	17.2225229828523	1.38703282577926e-33	7.56776003552172e-37
CAGL0C02541g	0.347348425352702	1.27222022361501	85.9149429139474	67.5315022660308	5.29342813974227e-09	0.000790328992978466
CAGL0C02629g	3.47999765133385	11.1579311659965	3.01275882130122	0.270010522244708	6.96376498844777e-33	2.35781539531335e-44
CAGL0C02651g	0.659435334209732	1.57946430592896	20.2420450023205	12.8157660330381	2.01312132677269e-10	1.18443495502491e-08
CAGL0C02717g	-0.922221218502076	0.527695937313098	26.4969704462679	50.2125723786774	9.32743751775945e-14	2.23472125241054e-12
CAGL0C02761g	-0.541876377245378	0.686876971831777	117.545451209162	171.130283922155	5.41263156051637e-07	8.38436925694812e-05
CAGL0C02783g	2.02773568572699	4.077643603799	2.49053638932795	0.610778339482048	1.93008258171563e-07	2.98114186116916e-13
CAGL0C02827g	-5.31397575595215	0.025138184027861	2.74290889561808	109.113247503403	2.12822163366102e-221	2.06724352627931e-278
CAGL0C02937g	0.527540690300855	1.4414698787543	11.822309331185	8.20156529486536	5.82032454095685e-06	3.11765951951318e-05
CAGL0C02959g	-1.03863588093399	0.486787530958287	39.0251849830372	80.1688262355703	1.90251866897208e-28	1.07789921693823e-16
CAGL0C03069g	1.5481465156992	2.92441187605222	511.700313139417	174.975459965024	2.19641273572224e-50	6.70206744852558e-23
CAGL0C03113g	-1.13180500200325	0.456344420670281	84.9225575804317	186.093121190563	5.06167322494141e-30	1.66064256853191e-14
CAGL0C03201g	-0.795027165898521	0.576332320979267	5.68544516915753	9.86487302932652	5.73350084372062e-13	2.64128194832763e-10
CAGL0C03289g	0.996153280637451	1.9946744177077	11.9310288425738	5.9814417514238	1.41226498660474e-22	3.45962278349787e-19
CAGL0C03333g	-0.67437402037519	0.626604041331207	72.5788996329576	115.828968288754	2.8871080782604e-13	1.35375395872463e-06
CAGL0C03421g	-0.628984756980951	0.646631297991295	50.0542894647818	77.4077741369328	5.03152766622207e-10	1.42563049358522e-06
CAGL0C03465g	-0.683756666296232	0.622542110568104	44.4161249754118	71.3463783757208	3.32311431545545e-08	4.48391554367821e-07
CAGL0C03487g	-0.810801871058492	0.570064919421549	14.3137259657602	25.1089401892761	9.95930886831417e-08	1.22822515748101e-06
CAGL0C03553g	0.744679272449351	1.6756017225662	31.7385513092595	18.9415843167382	2.36808734829922e-06	3.79417412957313e-09
CAGL0C03597g	-1.18764254070322	0.439019662067407	57.4350538819921	130.825698356019	7.37022114490613e-35	2.73229446617408e-16
CAGL0C03740g	1.12057391765342	2.17433452374774	29.84058216314	13.7240069718922	9.76590712125642e-28	3.52717679690676e-22
CAGL0C03850g	-1.0687354062716	0.476736699280015	44.5278746958171	93.4013990596165	9.34547997864182e-20	8.14921453177483e-18
CAGL0C03872g	-4.67914306800353	0.0390335078917003	5.18680696278137	132.880882168529	2.63885597945014e-171	1.34932586105157e-220
CAGL0C04026g	-0.441901680593249	0.736163598791051	21.3756827953301	29.0365929943206	0.000768301685279162	0.00203505522396213
CAGL0C04048g	0.615383569566163	1.5319652468046	127.269599327986	83.0760355650673	3.14780296524712e-22	1.4044877515905e-08
CAGL0C04191g	-0.77128636436973	0.585894834473027	19.4353890639967	33.1721461266637	2.86381235650389e-09	6.35217350689187e-09
CAGL0C04213g	2.7594208596627	6.77124377630001	4.58845728995643	0.677638767934549	5.20432246686671e-12	2.7640934983337e-19
CAGL0C04279g	0.773283335537114	1.70915511531176	55.5235443606692	32.4859597957213	1.59722046515586e-16	1.17675281186732e-11
CAGL0C04301g	-0.448164033703275	0.732975034962417	179.719170952999	245.19139449574	3.43778901473535e-06	0.00385424812877682
CAGL0C04587g	-2.29793025808416	0.203354629745432	38.9946726165412	191.756994494575	2.25860002796662e-116	6.84319868818809e-66
CAGL0C04609g	-1.69377901329539	0.309116160877297	22.9342571538788	74.1930059198117	2.5660946792219e-37	2.16698677265581e-26
CAGL0C04719g	0.934847580030672	1.91168865562106	36.9898259529403	19.3492940621773	9.87086707400823e-09	2.32699330556474e-08
CAGL0C04763g	0.951884964459684	1.93439841080254	24.8572377409798	12.8501127803693	4.61894770695096e-20	3.34188509228889e-16
CAGL0C04785g	3.44401440942535	10.8830755172584	79.0996717595779	7.26813588990921	1.77448713350625e-13	2.32462095525467e-46
CAGL0C04873g	2.07493257369074	4.21324722739479	76.0175491080247	18.0425085463188	8.97650706844491e-73	2.90859156022117e-48
CAGL0C04917g	0.821222651339997	1.76690276828888	6.21047216351152	3.51489186330605	1.42741202228174e-10	1.5997839121622e-10
CAGL0C04933g	-0.576329304988032	0.670668010418489	7.9272426665424	11.8199206513457	0.000987713052735411	0.000504676829810225
CAGL0C04939g	2.40530823846069	5.29748735332681	14.2430241217561	2.68863768269527	1.73295147287585e-42	2.29256065861191e-44
CAGL0C04983g	0.535340714945786	1.44928438526401	144.760123918684	99.8838636437206	4.61433540398162e-17	6.77271161054004e-07
CAGL0C05093g	-1.27780107860317	0.412423636100369	18.6411641046698	45.1990683194822	7.93061295752073e-39	1.1247769221685e-26
CAGL0C05115g	-0.504622852560239	0.704844613040199	18.4010365045256	26.1065150589101	0.000557195693222718	0.000691884287603999
CAGL0C05137g	-1.2502445371953	0.420376947582679	226.003869354977	537.621938249901	3.15912790039133e-25	1.11141187919245e-14
CAGL0C05159g	-0.560706547054483	0.67797005260776	37.0768389833927	54.6880188008002	2.45380936106548e-07	4.78521126821712e-05
CAGL0C05225g	-0.758874427527176	0.590957208265548	12.5120407811383	21.1724987970973	1.01270361670014e-09	6.74730603653923e-09
CAGL0C05269g	-1.44105231116706	0.368298566949801	11.6404376235613	31.6059813101252	3.74861766495885e-23	3.70557616911392e-25
CAGL0C05401g	6.10905867070059	69.0255546633278	11.0755981661464	0.160456489196902	6.71944217005254e-21	9.25867061078429e-32
CAGL0C05445g	-0.731317940279745	0.602353396583802	9.36213254316919	15.5425911039362	4.45363012682763e-10	1.51470614124042e-08
CAGL0C05467g	5.17012364061627	36.0049570438519	15.3014687109469	0.424982279309781	2.97828630238747e-140	1.99327525680601e-131
CAGL0C05555g	1.0565404978996	2.07993796191602	40.4925882011773	19.4681711390449	2.87595207056197e-29	1.01786661276518e-16
CAGL0D00154g	5.40387010807654	42.3376740659733	50.7617252135141	1.19897293210803	3.63868888987429e-183	4.05079646044071e-192
CAGL0D00418g	-0.660255727890022	0.632766124777059	190.10773649059	300.439181312954	3.81105769423265e-15	6.41579010242021e-06
CAGL0D00462g	-1.38253290131683	0.38354482441034	25.5988968070385	66.7429076807231	1.52246803803576e-44	8.03441488219187e-30
CAGL0D00550g	0.565115187598933	1.47950563116182	247.284110420541	167.139688563642	1.49596483495156e-20	2.90021087664058e-07
CAGL0D00704g	-1.42348637202281	0.372810300918563	56.8358254533056	152.452400894687	8.47991233230995e-28	2.19410025753794e-21
CAGL0D00770g	-0.919750166001935	0.528600551027815	48.3870765504278	91.5380743670122	4.28742948503207e-22	3.37096391756708e-14
CAGL0D00792g	-1.02010675407212	0.493079864818968	15.3772321801452	31.1860882532505	1.44185504043586e-15	2.71765341744691e-15
CAGL0D00814g	-0.715367641867994	0.609049907918683	39.9202164472018	65.5450660580869	2.99572762400131e-11	9.63136802685984e-09
CAGL0D00902g	-0.830110029133747	0.56248634190924	6.90567994792128	12.2770624518302	1.57551369697063e-05	8.96190220635631e-07
CAGL0D00946g	-1.58939625056767	0.332310492122118	4.76506970014009	14.3392093030545	4.81763430514068e-19	1.2390362219931e-20
CAGL0D01012g	-0.498836006558288	0.707677518421436	14.8957162031845	21.0487345089205	1.12061541409541e-05	0.000244583887034536
CAGL0D01078g	-0.512495715077062	0.701008714881144	122.033530066385	174.082757426312	1.43220509689792e-08	0.000565123629868693
CAGL0D01100g	-1.36607819231985	0.387944400452066	18.7736249365585	48.3925658282009	5.70025842424649e-38	4.34701042505717e-31
CAGL0D01265g	1.62075008261531	3.07534887515262	222.706693418406	72.4167248853526	2.03332901079728e-20	9.50906574091212e-15
CAGL0D01298g	-2.4622220639266	0.18146685091889	224.530294018495	1237.30749104614	1.42648466135699e-138	5.34915137887692e-60
CAGL0D01320g	1.1462601689131	2.21339382334268	55.0762393939718	24.8831630472319	4.98508937915148e-31	3.13412100008789e-22
CAGL0D01474g	-1.05823319212474	0.480219804672137	5.73365681912466	11.9396508918228	1.52555737173139e-10	3.94781997680301e-12
CAGL0D01562g	0.588512035909412	1.5036950691804	51.1243982161888	33.9991792644864	9.47687785107863e-17	5.07127260798347e-08
CAGL0D01584g	0.407996649254377	1.32684205892345	23.7647758508846	17.9107797277443	2.38810059808212e-06	0.00014446104952212
CAGL0D01606g	0.982271777272919	1.97557384970113	69.4485437506933	35.1536055011052	3.26010708922597e-29	4.85412600110938e-19
CAGL0D01694g	2.8923134320087	7.42460066456671	5.91133626834812	0.796182385479597	4.97943081234261e-38	1.14139636486237e-40
CAGL0D01760g	-0.808263703327177	0.571068730961532	37.1348462477996	65.0269297449959	2.52233516072836e-11	1.53382693597085e-08
CAGL0D01782g	-1.09020766414599	0.469693761167366	12.5746526977663	26.7720241088866	6.42810249462395e-26	7.25128293496645e-20
CAGL0D01936g	-1.27284026819308	0.413844225363429	46.6983865357681	112.840493291307	4.8692291630838e-30	1.08921167119666e-14
CAGL0D01958g	-1.60996955546446	0.327605264196141	120.099074816396	366.59690164347	2.13328088486025e-14	1.79161875833962e-21
CAGL0D01980g	-2.21801179357275	0.21493736450903	9.33618375849187	43.4367648445771	2.00482220561307e-32	5.78377983940416e-45
CAGL0D02068g	-0.554303389116964	0.680985795503772	28.0497184527344	41.1898730310286	7.63121791805425e-08	2.69418940762944e-05
CAGL0D02244g	2.39712303935945	5.2675169060214	2.45161051009256	0.465420529982557	3.04515029012533e-11	1.43891977566431e-17
CAGL0D02398g	-0.579689590204212	0.669107726907342	35.9103879521615	53.669067786949	1.64371574188846e-05	4.23938696363576e-05
CAGL0D02442g	-0.418114621181643	0.748402030980184	95.1888756654467	127.189494048777	6.21636740000643e-05	0.00365405165347982
CAGL0D02530g	-5.1656335673204	0.0278605284433654	2.88751615329705	103.641830023676	1.33027395460279e-290	1.94894346964034e-258
CAGL0D02640g	0.428334213004324	1.34567891078003	54.5918458470947	40.5682554803882	1.05892713010083e-09	1.56219615186472e-05
CAGL0D02662g	0.420617500805523	1.33850033569484	60.5084309629682	45.2061380556601	2.1200944584201e-09	1.81562735201429e-05
CAGL0D02728g	-1.67033230307098	0.314180968442019	13.9524065867906	44.4088216290714	2.82361401305533e-40	7.23553536637089e-42
CAGL0D02794g	-1.0269065099657	0.490761333385827	40.2610647999059	82.0379725561089	3.88750118799251e-25	4.34113940246613e-15
CAGL0D02816g	0.616019118378127	1.53264027039202	30.3229536714305	19.7847820243393	8.26941950274383e-12	6.55431710157984e-07
CAGL0D02882g	0.865350557341525	1.82178228433578	47.131125357827	25.8708879557531	2.31358228584303e-26	2.80198609515535e-12
CAGL0D03036g	-1.00825656015926	0.49714666691901	21.0067167193598	42.2545661415086	7.74150328865011e-19	1.3531219753524e-16
CAGL0D03058g	-0.892081847057397	0.538836002379851	127.604853445454	236.815752625786	1.48983437353373e-15	7.81761433439045e-11
CAGL0D03102g	-0.527527754445798	0.693742534083234	50.2063334975857	72.3702685520533	0.000304974026887473	0.000354200960148775
CAGL0D03168g	-0.59295813770453	0.662982117444699	14.7450649686973	22.2405168717498	6.92304603107556e-09	8.66675654030856e-06
CAGL0D03256g	1.0239678878921	2.0335040834982	25.2080743162442	12.3963726066776	1.98617708966379e-25	7.0892363762067e-16
CAGL0D03278g	0.744100614629223	1.67492978179714	44.9006347369092	26.8074729011818	5.06538540036339e-17	6.0247840568628e-12
CAGL0D03322g	1.17782303465326	2.26235140179072	157.222208956068	69.495043445338	1.56875901675276e-76	5.3305607581892e-21
CAGL0D03344g	-0.509222090432139	0.702601182398477	9.82844856167425	13.9886592961924	1.42740293169238e-05	0.000181254902282875
CAGL0D03410g	0.603851458963131	1.51976837177702	30.0630982405351	19.7813685287998	2.24944495642265e-11	1.41732489407005e-08
CAGL0D03520g	-0.521735884297253	0.696533243738635	49.0488298358859	70.4185051852181	1.07127759113181e-06	0.000147036915433574
CAGL0D03564g	-0.633399700198586	0.644655498091884	39.22456218359	60.8457731295099	1.37062871163765e-07	7.56988027025043e-06
CAGL0D03762g	4.44006870550522	21.7067029534541	3.52631122142724	0.162452640964809	1.10862611415096e-18	1.59745945766692e-26
CAGL0D03894g	1.02972368862527	2.04163319129201	331.207491462192	162.226737336982	3.9612786331349e-48	3.00370072332595e-14
CAGL0D03916g	-1.04289303090529	0.48535322022362	12.7344760149901	26.2375430601302	2.89089482495122e-12	4.21487236641693e-11
CAGL0D03938g	-1.72412613769944	0.302681805757867	4.24179303033886	14.0140337134506	2.51356374143866e-27	4.75785365358202e-32
CAGL0D03982g	1.73244575223002	3.32290662254911	227.15227259839	68.3595112354179	3.6870513494985e-62	3.37391346093005e-37
CAGL0D04004g	-0.605251993819455	0.657356550390816	31.0618577871749	47.252678578631	6.71816840596519e-08	3.49045918562013e-06
CAGL0D04026g	0.498150542811206	1.41240177845551	18.9084441517407	13.3874400614374	0.00019090698610828	5.99492690242251e-05
CAGL0D04048g	-1.09900030133735	0.466839874948272	41.0388039697957	87.9076663584982	1.98373253846306e-24	2.2415230431506e-19
CAGL0D04246g	-0.630248149720777	0.646065279768289	17.8462935342254	27.6230500122619	5.14711724497695e-05	7.15485059114911e-05
CAGL0D04268g	0.774712634718915	1.71084923946402	14.2153530944653	8.3089455029473	6.08447242606875e-13	5.75264569490969e-10
CAGL0D04356g	1.26673203761777	2.40615909683032	229.75022177955	95.4842188457961	1.24041933875481e-17	6.32551710508463e-17
CAGL0D04422g	-1.39647265948246	0.379856744062475	6.8522782873174	18.0391118347247	2.07332798413645e-16	1.06844605202798e-18
CAGL0D04444g	0.559469918848683	1.47372763452294	34.939343598474	23.7081417081415	6.67280964163651e-11	1.0741835072304e-07
CAGL0D04620g	-1.72162448099816	0.303207116256356	5.76604140993699	19.0168406372821	3.23750008543341e-47	4.06601368568963e-33
CAGL0D04642g	-0.40877875678321	0.753260740091813	19.1838336869928	25.4677200947106	0.00155496226576317	0.00502085500411554
CAGL0D04928g	1.04451422369365	2.06267171023381	17.6539102017589	8.55875906678229	1.33547611840553e-16	2.09896114061087e-13
CAGL0D04950g	-0.454904468719201	0.729558479868121	63.4169854676491	86.9251570883156	0.000137610732766746	0.00205228060989365
CAGL0D04972g	-0.731837708054024	0.602136422459726	22.9781843530937	38.1610935595424	3.60866130015362e-09	3.71704908974678e-08
CAGL0D05060g	0.40742081545058	1.32631257207431	38.1501159821859	28.7640461120869	1.91644263761674e-09	0.000119953221923191
CAGL0D05148g	0.68480952276503	1.60748973260163	27.2203318911706	16.9334405931888	2.22683163333454e-13	8.00717329017113e-10
CAGL0D05170g	1.3459697147129	2.54201001576678	152.419237944107	59.9601248613219	1.88463617443253e-95	1.20804786941983e-28
CAGL0D05192g	1.59803894331179	3.02731530251071	220.005702751218	72.6735343915961	1.02602717145882e-106	1.76111417830549e-46
CAGL0D05236g	2.37578620481245	5.19018586917121	23.3628848482859	4.50135803171468	1.73619446145982e-97	4.60494288372964e-69
CAGL0D05280g	1.14455783645492	2.21078363207017	15.8447253958598	7.16701768821351	6.59951731702026e-34	1.82759894059412e-22
CAGL0D05434g	1.3320029838173	2.51751955380008	177.579786950837	70.5375998699944	7.40181966010435e-85	8.21422355083381e-32
CAGL0D05478g	-0.396403824650698	0.759749736948326	50.4365965298239	66.3858032151636	0.000194998178291147	0.0078072157524388
CAGL0D05566g	-0.50874932892776	0.702831457829015	29.511346492541	41.9892225423418	4.9383299864439e-05	0.000691066342740495
CAGL0D05588g	0.339550838248058	1.26536258072373	100.367850980969	79.3194397479049	1.94472956121084e-07	0.000433440747923369
CAGL0D05632g	-0.543470782053298	0.686118284114525	251.449599576509	366.481414937104	0.000816196930451618	0.000400704604858859
CAGL0D05654g	2.06919963555226	4.19653797370428	7.18006738096432	1.71095017510981	1.64859183784344e-16	7.14460964435748e-23
CAGL0D05962g	1.02234314330575	2.03121526643234	30.4737910498998	15.0027382885047	1.54086096467426e-16	2.78000009788157e-13
CAGL0D06006g	-0.988672376807023	0.503941307794159	11.031575325158	21.8905955009824	1.41465977039484e-13	1.12360279811778e-13
CAGL0D06050g	0.930448322986042	1.90586815987373	74.2159784273484	38.9407724993242	5.96421209220969e-36	3.95675018936612e-19
CAGL0D06292g	-0.933865293282554	0.523454014434675	82.7813791037046	158.144510923481	1.99899290492027e-25	6.05608898411772e-12
CAGL0D06314g	-0.508756176445677	0.70282812196146	37.0878570944328	52.7694551989861	5.54045984621536e-07	0.00023959542049137
CAGL0D06402g	-0.774651977174003	0.584529613961439	43.1347971501081	73.7940321924454	1.22656104782507e-07	5.48382321896909e-07
CAGL0D06710g	0.819171008443935	1.7643918584609	18.4084294672325	10.4332999378553	1.08735011755894e-29	3.49784869184362e-13
CAGL0E00187g	-1.60764955905949	0.328132509700939	11.8754186834927	36.1909238871697	4.21561994468776e-21	3.04697810661372e-25
CAGL0E00605g	-0.717151912334727	0.608297123713469	47.4977861147302	78.083200237362	3.32905573751298e-09	7.31095279545681e-07
CAGL0E00671g	-0.582233508397593	0.667928922350742	72.5501059707569	108.619500583117	1.08192561402672e-05	0.000122895186785383
CAGL0E00803g	-1.4240367432088	0.372668105299269	35.263625865121	94.6247488413391	2.62755792396662e-32	3.12679506994652e-19
CAGL0E00847g	-0.49369766997783	0.710202493146564	19.7689763372364	27.8356898602955	7.15619275626316e-07	0.00025420088933142
CAGL0E00913g	-0.731008007644324	0.602482813421664	68.9932407206897	114.514869443094	3.58091184306783e-14	7.25115626653296e-08
CAGL0E00957g	-0.682878119596977	0.622921330614777	17.7131828807138	28.4356659664105	3.73061616872373e-10	1.68893674659925e-07
CAGL0E01001g	-0.963364365756171	0.512859528971228	31.4184068257858	61.2612324641985	5.19047509795467e-22	1.90292746867721e-15
CAGL0E01067g	0.333623491658012	1.26017447375507	128.580901265272	102.034205535148	1.10568428148992e-07	0.00059115544964269
CAGL0E01111g	-0.678638774567992	0.624754470762367	11.6699791358739	18.6793047221149	7.6756816106793e-09	1.79615960450768e-06
CAGL0E01243g	-1.45655114143281	0.364363123336459	73.6439793174033	202.116994285943	8.38914496666152e-59	3.7998802293972e-29
CAGL0E01287g	0.566789404192422	1.48122356227259	97.133399691908	65.5764613566367	7.4745640764703e-14	3.85971707284387e-07
CAGL0E01309g	-0.852766285230463	0.553721987237385	14.9163393264931	26.9383186333511	1.98745051354148e-09	3.47966708412766e-09
CAGL0E01331g	-1.87753901586659	0.272147555794462	11.9754271779379	44.0034346183225	3.47175049292157e-62	1.62394990866158e-47
CAGL0E01353g	1.76412835246781	3.39668716592571	290.075826396142	85.3996297645757	1.16594437598025e-176	6.40665539470354e-44
CAGL0E01507g	0.855142444805222	1.80893735212373	23.5779143000509	13.0341243008609	6.59006298822139e-14	4.50806611282244e-13
CAGL0E01529g	1.51652439532823	2.8610097125512	96.4788641926316	33.7219631829212	4.14026916343527e-84	1.74508806661572e-44
CAGL0E01595g	0.626848321681428	1.54418790883724	23.8326293069866	15.4337624136251	3.27950278033605e-13	5.4807037094866e-09
CAGL0E01705g	-3.59346211734459	0.0828438196224521	112.266994724918	1355.16439532312	1.92626313247504e-100	2.83683836740845e-99
CAGL0E01727g	-2.43815631740861	0.184519306781126	171.08460405887	927.190802108359	9.37587314561765e-33	2.93276847321822e-42
CAGL0E01749g	-1.20290873748679	0.434398571044644	2.6294958331341	6.05318711525842	1.59858096013442e-05	4.85259379625724e-10
CAGL0E01771g	1.61883587170964	3.07127111618043	34.0678624473355	11.0924308400698	3.1029552297881e-67	1.17904900055896e-45
CAGL0E01837g	1.31261204020893	2.48390851787389	60.4484851148597	24.3360351960952	1.48973397630199e-60	5.80544320775395e-31
CAGL0E02035g	0.779158759604131	1.71612989987432	23.2627501624332	13.5553550836314	6.19243481535098e-15	1.87961580426745e-12
CAGL0E02145g	1.62757769079464	3.089937572146	26.7489215566854	8.65678381266064	3.5582857358043e-41	5.3986781112916e-34
CAGL0E02167g	-0.6701542560859	0.628439489553934	26.1133230525282	41.5526450622373	1.4863570817019e-07	1.72396423852747e-06
CAGL0E02233g	2.18895329959003	4.5597454882493	162.762519121513	35.695527204525	3.17223352281379e-44	1.92958899992318e-51
CAGL0E02299g	-1.11869966640976	0.460508705199981	34.2625206435721	74.4014613767035	1.37162597016635e-27	2.41825002122835e-19
CAGL0E02321g	0.761457893471999	1.69520282082071	72.5466437981401	42.7952590139142	1.14991439830596e-28	5.42977645093488e-12
CAGL0E02343g	0.46373341546164	1.37910606386158	80.9981987085809	58.7323925483884	1.31535368657246e-10	1.83634734430147e-05
CAGL0E02409g	2.11814848710679	4.34136429259142	197.814237156054	45.564993818562	1.34587749074165e-216	8.71790557575745e-65
CAGL0E02607g	-0.701256143902147	0.615036465771453	44.2251129404503	71.9064891298402	1.01814292165548e-10	4.37285794084146e-08
CAGL0E02629g	-0.446039985899701	0.734054972584067	31.4238418842313	42.8085675567473	0.000314415951196427	0.00160631709397055
CAGL0E02651g	0.71991492069654	1.64708489899087	15.1846700300517	9.21911799407243	3.51380579424023e-09	1.5752844177494e-08
CAGL0E02717g	0.703453488376907	1.62839815091511	69.6547299068736	42.7749993868083	1.23367157418875e-17	1.41687111351941e-10
CAGL0E02827g	-0.658835767803108	0.633389225940422	15.4619258581754	24.4114128010599	1.87362961444032e-06	1.21438511022637e-05
CAGL0E02871g	1.25260643705438	2.3827150628504	34.8858250150734	14.641207234129	3.23057891415283e-32	2.11965364817774e-25
CAGL0E02893g	0.859308665568208	1.81416875896602	25.9898519552885	14.3260387584347	8.68992338589146e-27	4.92775823258754e-15
CAGL0E02915g	-2.03026323089498	0.244810402765589	21.3023108238575	87.0155458395897	7.96119380209752e-77	8.96634513853971e-68
CAGL0E02937g	0.564239617047231	1.47860799270576	43.9273825030369	29.7086061483089	8.63491120015184e-15	5.40259715777386e-08
CAGL0E03003g	0.538928462446249	1.45289300455465	42.1131806193366	28.9857411986408	2.66036072872771e-12	9.84613438879291e-08
CAGL0E03069g	0.395909097169337	1.31577161690959	97.2398395897843	73.9032810406534	2.24187440583229e-10	4.43040160856201e-05
CAGL0E03201g	2.12876933250447	4.37344251951175	91.1659338993931	20.8453485995675	6.69683539415499e-183	9.79639283054156e-49
CAGL0E03245g	0.34427776325518	1.26951528330698	463.695234457304	365.253763034202	8.07465786812992e-11	0.00154895266566331
CAGL0E03289g	0.36715041627326	1.28980271927154	247.536839785193	191.918373319136	2.59129585823358e-11	0.000638707337302392
CAGL0E03630g	1.35231329910142	2.55321193906202	25.7464727092767	10.0839543773774	1.75225361000932e-52	4.55148374471221e-27
CAGL0E03652g	-0.545317881208977	0.685240401037481	48.5371465551054	70.8322896338544	0.000189704550403297	0.000347029492743019
CAGL0E03674g	-2.04812415950303	0.241798272152994	3.10827504959715	12.8548273811917	1.43145074549998e-28	8.13848424051743e-38
CAGL0E03718g	-0.430361194523454	0.742075975198021	56.2241722486054	75.7660591741999	0.000215064960222672	0.00203671431749725
CAGL0E03740g	-0.786233761738948	0.579855864846544	12.5197277375368	21.5911030594648	6.69520403384438e-07	2.38579093713431e-07
CAGL0E03762g	1.05694623302158	2.08052299377458	56.22884721515	27.0263041472745	1.5517759404565e-52	6.26645902591133e-24
CAGL0E03806g	0.632744677058882	1.55051198441793	61.8094013858994	39.8638656179772	4.64163969283906e-14	1.25225854269551e-09
CAGL0E03828g	-1.04746774698933	0.483816626195119	4.33436999896512	8.95870411286178	2.91553996261424e-16	1.13169770405518e-15
CAGL0E03850g	-1.89900269104072	0.26812865406705	26.0376549808267	97.1088117061728	8.60773520294115e-66	1.52709048296006e-58
CAGL0E03894g	-1.68690149200079	0.310593277199379	1.59593832025844	5.13835436056125	7.5747689372947e-22	1.13225185993928e-27
CAGL0E03916g	-0.694306399232991	0.618006364475719	21.0543088194717	34.0681100223505	1.83461326608691e-09	4.12881172775564e-07
CAGL0E03960g	-0.778630879589243	0.582919722782228	120.627185998929	206.936189125983	2.86009083117802e-18	1.59961564253522e-08
CAGL0E03982g	-0.70413220207905	0.613811592449172	18.6672519753275	30.4120225244415	4.84586095962212e-12	1.24179300820882e-06
CAGL0E04004g	0.810515249594864	1.75383770306171	7.63991703848678	4.35611403788939	2.47671790534383e-09	2.36129946853685e-09
CAGL0E04026g	-0.488227066581931	0.712900646019035	15.2943689667466	21.4537173618135	0.000634395134650264	0.00131281960969697
CAGL0E04070g	-1.01326350920299	0.495424283794585	29.7889257513458	60.1281098358453	2.60237791701274e-21	5.54037789709035e-13
CAGL0E04092g	-1.62281425170222	0.324701453598605	525.758336745934	1619.20536825153	8.75084435465742e-84	1.35626753731488e-30
CAGL0E04158g	0.883794932469829	1.84522268305958	10.7732513633474	5.83845595561625	1.20799117884931e-09	7.67707629566539e-10
CAGL0E04180g	0.517784530327983	1.43175488949554	31.9283713449805	22.3001657471063	2.07230834901585e-08	2.31937399447117e-05
CAGL0E04224g	1.13728919494354	2.19967318917904	66.5719563362383	30.2644759520318	2.07893863034327e-40	7.75237278763945e-16
CAGL0E04246g	-0.700909115324786	0.615184425593735	6.70755665405126	10.9033265066449	0.000451073478944583	0.000117587712314044
CAGL0E04312g	0.766761677762198	1.7014463698093	127.310952203826	74.8251337584589	2.12457676752317e-37	2.58989996168207e-11
CAGL0E04334g	0.825309330813464	1.77191491691152	435.775495829077	245.934774672274	1.87916974079407e-40	1.40128356524974e-10
CAGL0E04400g	0.427888706469004	1.34526342713511	41.1827480226171	30.6131477240263	3.83464032480881e-07	2.50628848163172e-05
CAGL0E04422g	-1.42749752040963	0.371775210008002	15.5905169730921	41.9353323013563	6.26339660102223e-28	4.0695421844367e-29
CAGL0E04466g	1.41748644708263	2.67119712747307	2.3583991874576	0.882899716835436	0.000293686532625908	9.01047392920405e-07
CAGL0E04510g	-0.91643506743298	0.529816593059009	8.46321927852112	15.9738660309918	4.3237371324207e-10	4.93062626664582e-09
CAGL0E04548g	-1.38819140415239	0.382043440648562	18.9027054761985	49.4778956134125	5.015366398312e-36	2.82542183199023e-31
CAGL0E04554g	3.05184805875859	8.29273539081927	26.002677954075	3.13559720992207	1.95049610982994e-21	3.93106670591496e-62
CAGL0E04598g	-0.94273494379347	0.520245705563433	22.7832415503111	43.7932332870226	1.99636863651535e-20	7.24865681196099e-14
CAGL0E04620g	-1.01610260291325	0.494450292169203	79.2393626952099	160.257489883521	5.85490480623145e-29	7.33845898153318e-12
CAGL0E04642g	-0.753652695170474	0.593100011481609	10.1289220507194	17.0779326498689	5.01312780112958e-08	1.091207823423e-07
CAGL0E04664g	-0.918964373701537	0.528888542163534	57.0068717260646	107.786172664784	2.66952879071486e-15	5.01377546813891e-13
CAGL0E04686g	-0.758762057887939	0.59100323894605	15.4415524472214	26.1276951286403	1.20065283518657e-10	2.7373105811024e-09
CAGL0E04708g	-0.650131021008884	0.63722244050147	8.88787064713379	13.9478305882313	0.000342223599217384	6.56355770569103e-05
CAGL0E04774g	-0.626781876623787	0.647619406642029	77.1920644412438	119.193562838848	5.05637556279583e-05	5.99492690242251e-05
CAGL0E04796g	-0.651196183901102	0.636752143469743	32.0879923301753	50.3932223224624	4.48068327262104e-10	1.18062213354745e-06
CAGL0E04840g	4.09193878788557	17.0528242273809	2.62147386219462	0.153726668805126	5.74297157538579e-08	1.154872191234e-26
CAGL0E04928g	-0.59626405815495	0.661464640229607	32.1168581977238	48.5541573115313	5.78761093051859e-06	4.46968638127849e-05
CAGL0E05016g	0.449279997964001	1.36535868071111	95.8956729218902	70.2347846588896	4.51856744024503e-14	7.15802404546841e-05
CAGL0E05082g	-0.757348470754809	0.59158260185618	12.3888891961993	20.9419431155131	4.13732924835513e-08	2.91197823952961e-07
CAGL0E05148g	-1.22992776823651	0.426338790957565	12.3264145174806	28.9122518966554	3.27160357263674e-28	3.52375266095608e-23
CAGL0E05170g	-2.39025290259334	0.190748960140611	18.1700909301992	95.2565661003084	7.67275251625726e-83	4.965232428737e-87
CAGL0E05192g	-1.80276357699997	0.286625013525943	16.0999086097887	56.1706335805597	1.06519910960208e-32	6.67016456657529e-36
CAGL0E05214g	-2.35857260861021	0.194983965149099	16.0060311916214	82.0889614147603	2.14443961456036e-71	5.03445631968918e-74
CAGL0E05302g	-1.03916923200792	0.486607603350713	9.4081603920474	19.334182876026	1.72758191755928e-16	3.5920390069154e-16
CAGL0E05368g	-0.889335406707406	0.539862754677875	4.11210069116266	7.61693718548201	3.2696524746321e-05	1.05160134777995e-06
CAGL0E05390g	0.832591368180064	1.78088130939717	221.587436616409	124.425718573809	7.95096927827765e-46	2.55976260437286e-13
CAGL0E05434g	0.516927310556728	1.43090442282756	30.0368642412152	20.9915237957407	7.96044543854537e-11	3.34597930654464e-07
CAGL0E05478g	0.326570786784638	1.2540290654263	77.3882256200011	61.7116682169509	1.30177648203529e-07	0.00059250591865051
CAGL0E05522g	1.40102028592129	2.64088281556326	97.6259439587097	36.9671624137884	2.09044284128814e-75	2.35133779832215e-33
CAGL0E05566g	1.0316533478283	2.04436577999565	341.339590267995	166.966006576729	3.38243576677757e-55	3.89867841774297e-15
CAGL0E05588g	1.11977624898763	2.17313266259085	16.8208865995913	7.74038644264686	3.10543141096313e-24	9.44039186174508e-22
CAGL0E05632g	2.2154278409956	4.64419272017416	37.0819938781131	7.98459411837726	4.85473969092336e-202	2.36961793073054e-87
CAGL0E05654g	0.990361329421348	1.98668250208196	107.739550961044	54.2308853317718	5.58911957560581e-57	2.45820380749058e-18
CAGL0E05676g	1.26266816588285	2.39939081767167	40.946677937855	17.0654474611973	3.51148594493663e-54	1.03556551950223e-29
CAGL0E05698g	0.684832591125228	1.60751543619635	21.2925716914673	13.2456405780147	7.29947664709563e-13	2.89118925213918e-09
CAGL0E05874g	0.566302090225652	1.48072331862121	83.8285032210178	56.6132120476604	2.91643076215291e-20	2.93154751391278e-07
CAGL0E05918g	0.440929221851935	1.35747838079983	28.2201396853848	20.7886476017079	1.21599739921753e-07	1.41386956313599e-05
CAGL0E06006g	-0.781408225758094	0.581798617860378	15.380674878393	26.4364238865966	7.20015555828106e-07	6.20540760343188e-07
CAGL0E06072g	-1.09584630749844	0.467861588269001	66.9220211351068	143.038075390428	5.66933769399486e-28	6.24528202571779e-18
CAGL0E06116g	-0.765998652674662	0.588046174318466	10.4257987040064	17.7295579145458	5.02373355960962e-11	4.67484925876659e-09
CAGL0E06204g	-0.660066982720715	0.632848913834216	44.1645328133258	69.786850933737	1.21260849607439e-08	7.24589224050182e-07
CAGL0E06226g	-0.920351549638111	0.528380251196254	17.0579299260623	32.2834358162386	1.68501610167344e-24	5.11083407635406e-12
CAGL0E06248g	-0.548333016193549	0.68380979044117	6.88486882723976	10.0683975624243	0.00107326000343149	0.000692169526387922
CAGL0E06314g	0.877479055475156	1.83716226399367	24.7794315282331	13.4878840121432	2.24891322817203e-09	2.52905973389778e-12
CAGL0E06380g	-1.82531201541988	0.282180066782601	2.46550089696659	8.73733189263889	9.4415836234353e-25	2.05200666786955e-32
CAGL0E06424g	-1.03225610578183	0.488944932003478	32.3392805012376	66.1409463203264	2.84560675860708e-27	1.38000503435202e-17
CAGL0E06490g	-0.862145889174505	0.55013367088455	81.1706703634982	147.547177457772	1.00055320714146e-20	1.6928608982377e-12
CAGL0E06512g	-0.705499812889274	0.613230002031246	74.2950003124559	121.153564023879	3.59120992141275e-11	1.81778435049833e-08
CAGL0E06644g	0.760767556539212	1.6943918516697	16.4814763134764	9.72707481875292	1.23543480644383e-15	7.55709081349576e-12
CAGL0E06666g	2.80665895421589	6.99662395734999	7.57950450777216	1.08330882922611	6.73455425860381e-89	1.69339323075438e-73
CAGL0E06688g	0.94933831524222	1.93098681741946	17.0510735235393	8.83023818170135	2.30935597482081e-23	8.43399088840652e-16
CAGL0F00110g.1	1.31053895158073	2.48034181498446	69.4751587625285	28.0103162970559	8.19606214939863e-60	7.35070263169643e-24
CAGL0F00110g.2	1.49952514361565	2.82749631426509	43.2271301421981	15.2881296163364	5.14805915443147e-58	1.65490405605083e-22
CAGL0F00209g	3.85433089037612	14.4633605022555	22.5304908320557	1.55776320645138	5.15453960546855e-44	6.43916120206844e-139
CAGL0F00231g	1.01316892498229	2.0183395809838	61.8814353240961	30.6595757756151	7.53587319485807e-41	6.02962825138578e-15
CAGL0F00319g	0.786280767934258	1.72462269223958	33.427615196722	19.3825671824561	6.93954256769877e-25	2.90498807822935e-14
CAGL0F00407g	1.72117744682369	3.2970538418331	243.331744213207	73.8027814789703	3.27957432693796e-143	3.08310327456515e-56
CAGL0F00429g	0.382914308515993	1.30397328110439	123.123862949216	94.4220750021327	4.88554903470138e-07	9.98730322210867e-05
CAGL0F00517g	-0.98782039889379	0.504238996253015	32.4175556950279	64.2900607369161	1.23727027571264e-24	6.37592741851494e-13
CAGL0F00583g	-0.446246054492471	0.733950130695544	27.666822285688	37.6957794931774	0.000269670529964991	0.00171504820436884
CAGL0F00649g	2.02681787936454	4.07505033429191	7.26569938642828	1.78297169124189	1.7234661217745e-33	5.07946425123937e-36
CAGL0F00715g	-1.09121234344002	0.469366784702691	67.5429596622196	143.902299573676	3.30438215395698e-34	1.35573323361151e-15
CAGL0F00737g	-0.380688501554014	0.768070954428113	27.8992562448755	36.3238006645475	0.00122161773258923	0.00966638767490419
CAGL0F00891g	1.53757290365541	2.90305700976558	2.865245530952	0.986975288915656	1.80905293865448e-06	1.50488293591768e-09
CAGL0F00935g	-0.635523430434719	0.643707226176823	11.4899521967336	17.849655448139	0.000156654942644901	5.89337789578675e-05
CAGL0F01111g	-1.64545566156475	0.319645422395258	6.34224847477975	19.8415119705273	6.82294000522847e-18	4.14387321669873e-22
CAGL0F01177g	0.773428030479976	1.70932654343546	52.1348412118577	30.500223267507	2.91051482828332e-27	5.691574654762e-14
CAGL0F01243g	0.989882854728701	1.98602372135633	56.9185139875975	28.6595338089546	1.61423789594607e-42	7.08037238424911e-21
CAGL0F01265g	0.613624484089806	1.53009845203498	228.517346227608	149.348132418333	2.45594495843843e-25	4.67908606461633e-08
CAGL0F01397g	-0.625092762018036	0.648378086745235	36.1574684394869	55.7660247603249	1.47935747510731e-09	1.04301138915941e-06
CAGL0F01419g	-3.50683054581251	0.087970855616754	2.41765024195542	27.4823999949249	1.38384530126179e-143	8.30903977123024e-163
CAGL0F01463g	-1.73529946694739	0.300346661551477	202.511941868861	674.260672060615	1.3077731415641e-87	4.0342749306719e-33
CAGL0F01485g	-7.25255314610567	0.00655788743601354	0.393438688398131	59.9947303513489	4.69563872769758e-214	1.58681268796834e-282
CAGL0F01639g	-0.907060936099782	0.533270365834056	20.5253173105312	38.4895141856022	5.13854986296739e-13	3.4260710839845e-12
CAGL0F01661g	0.769233887975314	1.70436447726135	55.1558297023632	32.3615226896715	7.5961772184397e-18	7.64627019487897e-13
CAGL0F01749g	1.2048195452121	2.30508435163232	358.523551683346	155.535979162525	1.75175172808893e-78	1.13653097740934e-23
CAGL0F01815g	-0.880642750921737	0.54312540358576	10.2095355148762	18.7977499256561	1.14716604307824e-06	4.00673309055808e-05
CAGL0F01859g	1.65213547883994	3.14298520041954	17.6748674986744	5.62359234027417	2.45578913928555e-53	1.19889548015238e-38
CAGL0F01903g	-0.554977412446431	0.680667715039762	21.452731447018	31.5171866874351	3.21464673722588e-05	0.000204965033460541
CAGL0F01947g	-0.644526885042467	0.639702539207047	131.536601932137	205.621509796078	1.07643747652123e-12	1.26338019021039e-05
CAGL0F01991g	-0.631254699622434	0.645614685480375	31.1209920590952	48.2036619658664	1.32661627028547e-05	0.000137714107088014
CAGL0F02013g	-1.80690035645951	0.285804323001681	5.46795524666309	19.1318143449878	7.42420649929245e-30	2.90432419824453e-31
CAGL0F02101g	-1.49129906020575	0.355692125271338	1.92800327891586	5.42042722324845	9.17432879743719e-16	6.62295771722466e-22
CAGL0F02167g	2.37599096045801	5.19092254271994	7.70585853635551	1.48448728967506	1.14715497478406e-26	1.23279961807925e-39
CAGL0F02233g	1.1045334795411	2.15029333384116	29.8964476379356	13.9034275777297	6.74865484745464e-36	1.04123890576261e-23
CAGL0F02431g	3.15140782209934	8.88522199517444	46.2459813813248	5.20482002660608	4.30203490317027e-307	1.22409621102569e-150
CAGL0F02519g	-0.59572092641557	0.661713708857901	10.6904545013086	16.1557095737974	1.06793350670168e-05	2.60601275749675e-05
CAGL0F02563g	1.2138268923848	2.31952097518189	502.37600234052	216.586100197316	7.0327654652802e-87	2.2516351452714e-23
CAGL0F02585g	-1.01809060441384	0.493769419946022	3.79023919665542	7.67613190195084	2.37808881690493e-05	3.14324100388081e-07
CAGL0F02607g	3.68714772676969	12.8807770795362	5.52793234432555	0.429161401535922	1.96781124475334e-14	4.56928722751505e-61
CAGL0F02651g	6.63556834307786	99.4271771652249	0.937595936418319	0.00942997642244486	4.91136748117679e-14	4.62079990497267e-25
CAGL0F02761g	0.896985906307606	1.86217144801287	151.059769939489	81.1202266583379	1.51042757036178e-33	7.41912106728882e-18
CAGL0F02827g	-0.69210126100407	0.61895170042966	33.2179619292836	53.6681002834705	3.90732412858893e-08	2.71982872235267e-06
CAGL0F02893g	-0.614869745527839	0.652988846320759	37.7660657853496	57.8356981105284	2.14256108602404e-06	5.14796442946888e-05
CAGL0F02915g	-0.460727955927022	0.726619528029103	17.8547098340958	24.5722956036225	0.000207870543829134	0.0010618582845044
CAGL0F03003g	1.50311428140584	2.83453931885132	29.7961402049301	10.5118105107129	5.08950276408179e-76	1.54910718015533e-41
CAGL0F03069g	-1.09700404052244	0.467486289595918	56.4166889714636	120.680948782966	1.06510528504318e-16	3.61563217589578e-14
CAGL0F03091g	-1.03620610205299	0.487608066559313	69.8278197288739	143.20480836504	9.79287180285574e-06	4.21038733738174e-08
CAGL0F03113g	-1.37183078318665	0.386400593925311	10.6831299917522	27.6478094488055	4.68239318146875e-26	9.31969969164021e-24
CAGL0F03135g	-0.995929207596264	0.50141282145094	57.8160078996294	115.306201649027	9.98693521573615e-24	1.31816210043e-15
CAGL0F03311g	-0.933088090238194	0.52373608351005	5.87754513361484	11.2223414018447	5.89855800157925e-11	3.29274079781004e-11
CAGL0F03399g	1.44850330455044	2.72924764029873	473.209950046772	173.384761081987	1.36403936979934e-71	3.27402623251615e-25
CAGL0F03465g	-0.42338556298091	0.745672704272171	26.823341161388	35.9720035448655	0.000324364995011185	0.00304836996596612
CAGL0F03553g	0.523688028380939	1.43762562383542	270.331976947234	188.040594481072	1.41465977039484e-13	5.08740454148917e-07
CAGL0F03575g	-0.740417057094345	0.598566292585936	13.2591961267016	22.1515917132904	1.66661462695232e-08	1.0286379860876e-07
CAGL0F03817g	1.49887789827955	2.82622808134631	47.4175649242201	16.777685154707	5.0800166754582e-38	2.36483543751419e-37
CAGL0F03905g	-0.796509146072039	0.575740598880294	17.6380707181043	30.6354472003658	6.74855591157534e-12	1.91878678218988e-09
CAGL0F03993g	-0.391853142213554	0.762149993563953	44.967332975233	59.0006341992572	0.000970963166464077	0.00701208236798987
CAGL0F04125g	1.63494648185683	3.10576028673874	97.8120189819053	31.4937438666958	4.06514593979397e-134	1.89535065986885e-41
CAGL0F04279g	-2.64969362978955	0.159353915163266	18.5289226813641	116.275289894072	2.41084900875972e-65	3.37477564488619e-80
CAGL0F04323g	0.662474190503127	1.58279475589447	59.1807582716146	37.3900393915383	1.4895952066136e-10	8.83009646443184e-08
CAGL0F04345g	-0.859150269639017	0.551277158079311	18.7118395162774	33.9427078413166	1.54282265636568e-16	7.110906997171e-12
CAGL0F04367g	-0.617857974097559	0.651637721904405	39.6425980972918	60.8353334448422	1.13057684860157e-07	1.94788443489576e-06
CAGL0F04433g	0.407517994414996	1.32640191460315	204.509816380025	154.183897149465	1.60552804861707e-12	0.000138714010949985
CAGL0F04477g	-1.01577687502055	0.494561940459344	45.7255504899105	92.456670740658	3.08030825735443e-27	1.44098480777957e-16
CAGL0F04565g	1.34743102531179	2.54458613061254	57.1058230181292	22.4420868805028	2.31556840127655e-82	5.5858598762909e-36
CAGL0F04609g	-0.725498876702824	0.60478787583554	24.8174018017024	41.0348864342164	3.82720986887684e-14	8.10316717128621e-09
CAGL0F04631g	4.31851892314264	19.9527946408041	24.3820926278563	1.22198885252867	3.95131551323713e-128	5.63366404597409e-105
CAGL0F04697g	0.55222229163342	1.46634267506422	26.8476952721041	18.3092913605125	5.11835349455465e-08	2.79269706202672e-06
CAGL0F04719g	-1.43851161466696	0.368947740397963	13.9602127672072	37.8379137168562	2.46692551670085e-35	2.62049569281374e-33
CAGL0F04741g	-0.652763706135502	0.636060672945089	42.4639821377672	66.760898675201	2.56243463854395e-09	2.9594662354682e-07
CAGL0F04807g	-1.09487142109296	0.46817784779046	12.0865931891528	25.8162432208076	2.23094023923776e-19	2.30456008988338e-16
CAGL0F04829g	-0.971435706900564	0.509998282287388	45.6681333983407	89.5456612001027	3.7747384637823e-21	1.02267734216273e-13
CAGL0F04873g	0.500429933881586	1.41463507136496	291.43761630018	206.016111292205	1.66544791933317e-18	5.21133028485186e-06
CAGL0F04895g	-1.4867506834751	0.356815283437846	91.4480178880956	256.289520468439	3.0438260011453e-66	9.74931513387986e-31
CAGL0F04961g	-0.65107432867175	0.636805928124995	28.8110967940364	45.2431353440247	8.05583637174771e-05	0.000193948536819341
CAGL0F05115g	-0.924267838538751	0.526947873885832	137.830023157633	261.562917298144	1.19194464263903e-27	1.87625865334127e-11
CAGL0F05137g	1.58159997624462	2.99301596900575	11.2633564122053	3.76321293599608	1.20985008063989e-13	5.79799808171583e-16
CAGL0F05225g	0.561689181809185	1.47599637870306	25.1767538135419	17.0574631325752	2.90192739518944e-05	2.32506186286362e-05
CAGL0F05247g	-0.440156202315149	0.737054802521511	32.9860205109055	44.753823457982	0.00131825985279685	0.00272735386692413
CAGL0F05423g	-0.852319940060818	0.55389332585257	41.4299839110427	74.7977669658185	2.7570244057439e-14	4.44525130022338e-11
CAGL0F05445g	-0.983602503077686	0.505715357885148	10.7230649789863	21.2037558515706	1.01552317646903e-12	4.46098645412467e-13
CAGL0F05599g	-0.607926753854325	0.65613893886007	12.1554508506995	18.5257269928493	1.86350040233506e-05	1.63640280756749e-05
CAGL0F05665g	-0.577930792432061	0.669923937384805	60.7670967260063	90.7074569737334	3.00337951119302e-09	9.65688968612259e-06
CAGL0F05687g	-1.17502804567653	0.442875150071299	59.9542326985294	135.37502090347	3.68888117845822e-39	5.58897459152027e-19
CAGL0F05775g	-0.476753245502568	0.718592983882411	20.3027262914172	28.2534435303357	0.000174514591962125	0.000643073796574139
CAGL0F05863g	-1.69368697822201	0.309135881216812	40.4231753182875	130.761835731184	1.36601533212259e-65	5.65353952382848e-48
CAGL0F05885g	-3.97131079460548	0.0637553051473702	3.55257074583191	55.721962864426	5.20629806332334e-155	5.81055149633716e-191
CAGL0F05907g	-0.473370106603994	0.720280071255081	45.9023507924332	63.7284753865934	3.01984020543762e-05	0.000685241114520142
CAGL0F06017g	-1.54506912447023	0.342679281911226	41.1227402472347	120.003578908771	9.95682155969515e-36	2.15795815331252e-25
CAGL0F06039g	-0.487667116157484	0.713177396466124	91.8086628067463	128.731874091452	3.02854119753429e-06	0.000320172413763657
CAGL0F06061g	-1.26018014585116	0.417491825261728	24.6676022687292	59.0852341917472	2.69440178650151e-26	3.6339920738649e-24
CAGL0F06127g	-0.415842263620689	0.749581751563621	64.5759195058668	86.1492684035624	0.00132244773794945	0.00477159548214076
CAGL0F06149g	0.519004919169558	1.43296653636296	45.5003408746105	31.7525494978381	4.65700119932103e-11	2.81285788859745e-07
CAGL0F06171g	-0.587253875906282	0.665608666912433	23.617736267424	35.4829157753908	6.72419978425587e-09	2.05694446543377e-05
CAGL0F06237g	0.269755967128277	1.20560388170555	106.584910650434	88.4079026849597	2.01409985168175e-05	0.00381731159970671
CAGL0F06259g	-0.610461496519734	0.654987147843048	27.9490542742227	42.6711491458455	2.40064066698423e-05	0.000125680294764866
CAGL0F06325g	-1.28379730190877	0.410713051346172	17.3945477836951	42.3520697155397	8.2828128344453e-33	2.27735941665114e-23
CAGL0F06413g	1.01006912767748	2.01400760029432	618.518448687799	307.108299192819	5.56869666639703e-70	4.1553750823007e-15
CAGL0F06435g	0.456896936492332	1.37258637268036	52.4581787783286	38.2184901602142	1.13783194120625e-05	0.000146738088060434
CAGL0F06633g	-0.6476029925251	0.638340021598139	20.5021477526391	32.1179106102579	1.97629576017873e-08	9.95168731640456e-07
CAGL0F06677g	-2.30338245522054	0.202587567342231	1.1980413013074	5.91369607239299	2.85739154837877e-15	5.13300260088093e-26
CAGL0F06699g	0.94396691193837	1.92381078642205	6.68917059225487	3.47704183772435	0.000804190387067542	1.3942143369688e-05
CAGL0F06765g	-0.527452301562002	0.693778817734434	19.9482401003998	28.7530255904061	0.000252402891816092	0.000451832842826526
CAGL0F06787g	-0.564563546014127	0.676159942112476	21.388956308501	31.6329835241009	2.44377676903338e-05	5.06030635055095e-05
CAGL0F06875g	1.47058796454484	2.77134815786494	63.6548984630183	22.9689287801567	3.02662277247382e-86	4.25678863280683e-43
CAGL0F06897g	0.736096465222452	1.66566291191698	48.8229753109139	29.3114380836663	3.5517303648037e-15	6.8487206013635e-11
CAGL0F06985g	-0.607835077545417	0.656180634648562	11.169224988729	17.0215705843118	3.56653248739038e-05	6.99740769995726e-05
CAGL0F07051g	-0.496769624246072	0.708691856185116	14.7763624235187	20.8501936272553	0.000352622528280978	0.000817518102257107
CAGL0F07095g	-0.448273668802754	0.732919335916346	97.4637604925431	132.980200843913	1.08180295092812e-05	0.0053620952199014
CAGL0F07117g	-0.4226589090779	0.746048377887494	50.5651171560544	67.7772630499302	0.00366301685958318	0.00746355483838256
CAGL0F07315g	-0.873696369307806	0.545746784723847	25.2567326236755	46.2792147029426	5.41645665697978e-15	5.08868238379198e-12
CAGL0F07337g	-3.83718437238196	0.0699668634005056	1.40553068444403	20.088519280884	2.01358305374561e-87	4.80913260937832e-110
CAGL0F07447g	-2.12542509770195	0.229183470732871	13.6985043616471	59.7709089483756	1.81058552815962e-30	1.86077899321256e-36
CAGL0F07579g	0.735151730380549	1.66457252578265	512.938143358803	308.150071813561	1.74292080925896e-35	1.4370508934874e-10
CAGL0F07689g	-0.618431962524618	0.651378513891431	14.9234598018514	22.9105803823594	3.52487082933779e-07	2.3730259878875e-06
CAGL0F07755g	1.12622072187014	2.18286169055969	26.4658740623618	12.1243934862295	8.43424193983446e-34	1.42135363855635e-17
CAGL0F07865g	-2.88732154874554	0.135154218824012	5.12069328784958	37.8877798444264	9.41195747710439e-116	2.08361430031334e-124
[truncated: 4,763 more rows]

## Sheet: Splicing_GSNO
gene_id	chr	start	end	primary_cgd_id	gene_name	tool
[truncated: 100 more rows]

## Sheet: Splicing_pH_Change
gene_id	chr	start	end	gene_name	tool
[truncated: 22 more rows]

[truncated: 5 more sheets: Primers, Homologs_GSNO, Homologs_pH, FungiFun2_pH, FungiFun2_GSNO]
