# Supplementary material for: Pixel: a content management platform for quantitative omics data
Source: PeerJ. 2019 Mar 27;7:e6623. doi: 10.7717/peerj.6623 (PMC6441322; doi:10.7717/peerj.6623)
Supplement: Supplemental Information 1 — Mutli-omics data to be imported in the Pixel Web App to reproduce the case study presented in the main text. [file peerj-07-6623-s001.zip › PixelSetA/NoteBook.txt]

Differential expression measurements together with statistical p-values were obtained from the Supplementary Table S1 
(nar-03071-h-2014-File008.xlsx) in Linde et al. article. 

In this file we considered information in the spreadsheet named "Expression_pH_change". 

Note that  logFC represent the ratio between pH4 and pH8 conditions, i.e. log(pH4/pH8). This values were modified to rather 
represent log(pH8/pH4).
