# Supplementary material for: Pixel: a content management platform for quantitative omics data
Source: PeerJ. 2019 Mar 27;7:e6623. doi: 10.7717/peerj.6623 (PMC6441322; doi:10.7717/peerj.6623)
Supplement: Supplemental Information 2 — Mutli-omics data to be imported in the Pixel Web App to reproduce the case study presented in the main text. [file peerj-07-6623-s002.zip]

Archive with 5 entries (5 files):
- 1503002-protein-measurements-PD2.1.csv
- Dataset1_T10.txt
- Dataset1_T60.txt
- meta.xlsx
- NoteBook.R
