# Supplementary material for: Pixel: a content management platform for quantitative omics data
Source: PeerJ. 2019 Mar 27;7:e6623. doi: 10.7717/peerj.6623 (PMC6441322; doi:10.7717/peerj.6623)
Supplement: Supplemental Information 2 — Mutli-omics data to be imported in the Pixel Web App to reproduce the case study presented in the main text. [file peerj-07-6623-s002.zip › 1503002-protein-measurements-PD2.1.csv]

									Normalized abundance												Raw abundance												Spectral counts
									C10		C10 Tris1		C10 Tris2		C60		C60 Tris1		C60 Tris2		C10		C10 Tris1		C10 Tris2		C60		C60 Tris1		C60 Tris2		C10		C10 Tris1		C10 Tris2		C60		C60 Tris1		C60 Tris2
Accession	Peptide count	Unique peptides	Confidence score	Anova (p)	Max fold change	Highest mean condition	Lowest mean condition	Description	1445007-Q1	1445007-Q7	1445007-Q2	1445007-Q8	1445007-Q3	1445007-Q9	1445007-Q4	1445007-Q10	1445007-Q5	1445007-Q11	1445007-Q6	1445007-Q12	1445007-Q1	1445007-Q7	1445007-Q2	1445007-Q8	1445007-Q3	1445007-Q9	1445007-Q4	1445007-Q10	1445007-Q5	1445007-Q11	1445007-Q6	1445007-Q12	1445007-Q1	1445007-Q7	1445007-Q2	1445007-Q8	1445007-Q3	1445007-Q9	1445007-Q4	1445007-Q10	1445007-Q5	1445007-Q11	1445007-Q6	1445007-Q12
CAGL0M05929g	1	1	97.8	5.72E-10	Infinity	C10 Tris1	C10 Tris2	[Candida glabrata] CAGL-CDS4552.1 CAGL-IPF9088 some similarities with uniprot|P36147 Saccharomyces cerevisiae YKR065c	53960.72435	76071.79246	82977.70222	75498.01847	0	0	67735.52406	85292.63671	54596.4922	49721.75845	34277.36461	30550.6542	36301.0793	40385.19809	46144.36454	77111.42644	0	0	67735.52406	87092.63477	67710.88884	62487.02035	13847.83374	33410.36266	1	0	2	3	0	0	2	2	1	2	0	0
CAGL0A03993g	1	1	23.86	2.93E-09	Infinity	C10 Tris1	C10 Tris2	[Candida glabrata] CAGL-CDS4296.1 CAGL-IPF1185 similar to uniprot|Q05778 Saccharomyces cerevisiae YLR199c	33336.234	33002.14198	170684.4757	177481.4661	0	0	80686.9033	112452.2171	117719.7524	131875.0783	153165.2658	92207.69686	22426.33487	17520.26603	94918.59208	181274.2811	0	0	80686.9033	114825.3853	145996.7252	165731.884	61877.77738	100838.842	0	0	1	0	0	0	0	0	0	0	0	0
CAGL0D00176g	40	40	3688.17	5.79E-09	4.900035882	C60	C60 Tris2	[Candida glabrata] CAGL-CDS2317.1 CAGL-IPF2549 highly similar to uniprot|P39708 Saccharomyces cerevisiae YAL062w GDH3 NADP-glutamate dehydrogenase or uniprot|P07262 Saccharomyces cerevisiae YOR375c GDH1	100591207.2	101111430.9	79272979.96	79112402.57	27555203.77	29636978.15	121088636.2	124363422	25971281.77	25268551.47	24279728.3	25812161.66	67670874.21	53678308.81	44084147.77	80803050.65	1369880.741	576411.3112	121088636.2	126987961.8	32209735.5	31755845.71	9808853.293	28228321.29	99	91	71	106	3	2	112	119	49	45	22	39
CAGL0I03498g	1	1	17.6	1.69E-08	Infinity	C60	C10 Tris2	[Candida glabrata] CAGL-CDS2392.1 CAGL-IPF7370 similar to uniprot|P06784 Saccharomyces cerevisiae YDL159w STE7 ser/thr/tyr protein kinase of MAP kinase kinase family	128267.9565	93842.9005	100395.9194	96442.4409	0	0	124960.1829	115825.4782	85518.95978	104804.6998	58346.01256	121384.6551	86289.89539	49819.57179	55830.7326	98503.43542	0	0	124960.1829	118269.835	106061.1139	131711.6211	23571.41194	132746.9232	1	1	0	0	0	0	0	0	0	0	0	0
CAGL0C02475g	1	1	89.39	1.75E-08	Infinity	C60 Tris2	C10	[Candida glabrata] CAGL-CDS4848.1 CAGL-IPF1048 similar to uniprot|P40019 Saccharomyces cerevisiae YER030w	0	0	31322.49598	54752.54289	0	0	18569.51696	18559.94402	62570.9366	78356.1505	135176.7436	61577.34644	0	0	17418.6153	55922.61583	0	0	18569.51696	18951.62921	77600.84141	98472.83208	54610.53066	67341.32313	0	0	0	1	0	0	1	1	1	1	1	1
CAGL0K05401g	2	2	72.9	2.10E-08	Infinity	C10	C10 Tris2	[Candida glabrata] CAGL-CDS4386.1 CAGL-IPF3971 similar to uniprot|Q12284 Saccharomyces cerevisiae YPR037c ERV2	51989.78939	91855.2536	43020.70786	28194.26773	0	0	51837.24496	50146.47955	28501.84263	40787.3605	51846.73075	46208.9915	34975.16925	48764.36445	23924.05638	28796.78495	0	0	51837.24496	51204.76042	35348.15188	51258.8594	20945.7441	50534.40605	0	0	1	1	0	0	1	2	0	1	0	1
CAGL0F06457g	1	1	25.09	2.41E-08	Infinity	C10	C10 Tris2	[Candida glabrata] CAGL-CDS3599.1 CAGL-IPF455 similar to uniprot|P50110 Saccharomyces cerevisiae YMR060c TOM37	100545.2559	79702.97726	25401.0987	30435.42516	0	0	26692.49867	37304.53134	44801.73428	42799.01181	24438.15146	48325.50508	67639.96132	42312.93126	14125.69313	31085.83637	0	0	26692.49867	38091.7984	55563.3728	53786.96984	9872.855225	52849.03689	0	0	0	0	0	0	1	1	1	1	0	0
CAGL0G00396g	2	2	100.2	3.68E-08	Infinity	C60 Tris1	C10 Tris2	[Candida glabrata] CAGL-CDS3828.1 CAGL-IPF3927 some similarities with uniprot|P53330 Saccharomyces cerevisiae YGR275w RTT102 Regulator of Ty1 Transposition	4690.592077	5593.653159	23986.36521	40324.02181	0	0	28274.31608	23905.27061	68816.2927	51592.62573	70046.76452	39863.16271	3155.509067	2969.573656	13338.95192	41185.75433	0	0	28274.31608	24409.76247	85346.36856	64838.20272	28298.4401	43594.57294	0	0	0	1	0	0	0	1	2	1	1	0
CAGL0L06600g	1	1	56.37	4.02E-08	Infinity	C60 Tris2	C10	[Candida glabrata] CAGL-CDS4155.1 CAGL-IPF7643 similar to uniprot|P50086 Saccharomyces cerevisiae YGR232w	0	0	12663.82269	11483.35966	0	0	2085.113081	2606.32795	17469.7584	11681.14269	49712.42669	20588.35109	0	0	7042.422662	11728.76138	0	0	2085.113081	2661.331352	21666.09651	14680.08823	20083.49905	22515.53345	0	0	1	1	0	0	0	0	1	1	1	0
CAGL0B04037g	2	2	78.12	4.59E-08	Infinity	C10 Tris1	C10 Tris2	[Candida glabrata] CAGL-CDS4647.1 CAGL-IPF718 highly similar to uniprot|P22696 Saccharomyces cerevisiae YJR017c ESS1	965.8653511	1708.218431	31927.02256	33878.61453	0	0	5219.281809	8586.126663	27128.397	29417.0294	25014.6602	35713.22475	649.7680511	906.8636017	17754.79591	34602.60739	0	0	5219.281809	8767.326494	33644.79658	36969.37864	10105.76103	39056.17808	0	0	0	1	0	0	0	0	1	2	0	1
CAGL0K03069g	2	2	72.37	6.13E-08	Infinity	C10 Tris1	C10 Tris2	[Candida glabrata] CAGL-CDS4489.1 CAGL-IPF2214 weakly similar to uniprot|Q04772 Saccharomyces cerevisiae YMR073c	13138.88075	13392.12385	18420.29656	41731.67848	0	0	12986.45927	16832.664	23711.33068	29020.91515	22649.50946	26041.20639	8838.939017	7109.646782	10243.63	42623.49292	0	0	12986.45927	17187.89703	29406.93094	36471.56843	9150.255421	28478.80585	0	0	0	2	0	0	0	0	1	1	1	2
CAGL0J11330g	1	1	54.94	6.30E-08	Infinity	C10	C10 Tris2	[Candida glabrata] CAGL-CDS4838.1 CAGL-IPF2896 highly similar to uniprot|P53875 Saccharomyces cerevisiae YNL185c MRPL19	53844.41793	85331.32586	43097.53338	52532.19498	0	0	40760.18879	38581.03843	38775.55952	25616.52618	7326.886696	14524.02573	36222.8363	45300.92412	23966.77948	53654.81864	0	0	40760.18879	39395.24463	48089.67563	32193.15734	2960.014866	15883.55405	1	1	1	1	0	0	1	1	1	1	0	2
CAGL0L08338g	2	1	105.96	8.96E-08	Infinity	C60 Tris1	C10	[Candida glabrata] CAGL-CDS4725.1 CAGL-IPF7581 (ohnolog of CAGL0J05434g), highly similar to uniprot|P40414 Saccharomyces cerevisiae YIL138c TPM2 tropomyosin	0	0	13846.36273	15576.56401	0	0	0	0	21611.62651	18490.11103	5939.430604	20113.33356	0	0	7700.039797	15909.43835	0	0	0	0	26802.86555	23237.14969	2399.491573	21996.05168	0	0	1	1	0	0	0	0	1	0	0	1
CAGL0G01606g	3	3	111.55	1.26E-07	Infinity	C60 Tris2	C10 Tris2	[Candida glabrata] CAGL-CDS2343.1 CAGL-IPF3841 similar to uniprot|P53960 Saccharomyces cerevisiae YNL040w	29801.40984	23567.45692	61793.77977	45772.075	0	0	43833.78481	58445.7534	41282.39964	48651.62935	77678.91313	29970.76071	20048.34729	12511.55501	34363.86672	46750.23352	0	0	43833.78481	59679.18042	51198.67341	61142.15281	31381.77881	32776.18797	0	1	1	1	0	0	3	0	2	1	2	1
CAGL0A03454g	3	3	78.46	1.37E-07	Infinity	C10 Tris1	C10 Tris2	[Candida glabrata] CAGL-CDS2142.1 CAGL-IPF1229 similar to uniprot|Q07979 Saccharomyces cerevisiae YLR033w	23627.24807	27371.42727	72777.28884	79256.82045	0	0	38242.2804	102242.3285	52186.40135	80091.64259	51136.74614	40487.13996	15894.79415	14531.01704	40471.85758	80950.55478	0	0	38242.2804	104400.0294	64721.88008	100653.8839	20658.9149	44276.95788	0	0	1	1	0	0	0	1	1	2	0	0
CAGL0M02453g	1	1	22.61	2.37E-07	Infinity	C10 Tris1	C10 Tris2	[Candida glabrata] CAGL-CDS5176.1 CAGL-IPF6610 some similarities with uniprot|Q12245 Saccharomyces cerevisiae YPL144w	13418.65371	6448.343822	68431.30109	52083.18759	0	0	6033.89863	10423.85115	17033.74242	20815.48209	7669.698074	12841.91596	9027.151102	3423.314138	38055.02948	53196.21587	0	0	6033.89863	10643.83394	21125.34695	26159.52239	3098.508446	14043.98959	0	0	1	0	0	0	0	0	0	1	0	1
CAGL0F09185g	1	1	67.3	2.51E-07	Infinity	C60 Tris2	C10 Tris2	[Candida glabrata] CAGL-CDS4202.1 CAGL-IPF7761 similar to uniprot|P40099 Saccharomyces cerevisiae YER183c FAU1	6792.271618	11656.26275	42297.26125	62057.00607	0	0	63821.8646	54285.52569	61339.83106	44481.1628	142195.2361	54451.59225	4569.375107	6188.108166	23521.74367	63383.17687	0	0	63821.8646	55431.15613	76074.01712	55900.98604	57445.95626	59548.55935	0	0	1	0	0	0	1	1	1	1	1	1
CAGL0F04873g	1	1	69.63	4.08E-07	Infinity	C10	C10 Tris2	[Candida glabrata] CAGL-IPF11753 (ohnolog of CAGL0I10054g), similar to uniprot|P32486 Saccharomyces cerevisiae YPR159w KRE6	52013.17034	86523.41286	21514.3438	23562.46103	0	0	50209.65688	60572.9074	31358.06028	25263.30707	87086.23507	27090.50689	34990.89835	45933.78248	11964.24698	24065.9956	0	0	50209.65688	61851.22543	38890.44971	31749.2549	35182.27606	29626.32663	1	1	1	1	0	0	1	1	1	1	1	1
CAGL0L01089g	1	1	45.92	4.25E-07	Infinity	C60	C10 Tris2	[Candida glabrata] CAGL-CDS0023.1 CAGL-IPF8889 highly similar to uniprot|Q12680 Saccharomyces cerevisiae YDL171c GLT1 glutamate synthase	4618.169976	12619.69193	31468.60651	24585.98145	0	0	36298.22035	52550.71658	5910.306912	7728.114165	3818.910749	2586.097524	3106.788438	6699.576042	17499.86818	25111.38885	0	0	36298.22035	53659.73597	7329.997189	9712.1832	1542.815258	2828.170408	0	0	1	1	0	0	1	1	0	1	0	0
CAGL0M05005g	2	2	83.07	4.47E-07	Infinity	C60 Tris1	C10 Tris2	[Candida glabrata] CAGL-CDS4688.1 CAGL-IPF7202 similar to uniprot|Q05027 Saccharomyces cerevisiae YMR236w TAF17	17269.92958	19658.33771	14757.28311	37426.79413	0	0	35205.73659	18842.17383	60524.32605	56725.78426	23118.44077	42902.90589	11618.02572	10436.27128	8206.607718	38226.61231	0	0	35205.73659	19239.81514	75062.62304	71289.21716	9339.700639	46918.85272	0	0	0	0	0	0	0	0	2	2	0	1
CAGL0G06094g	1	1	24.78	4.51E-07	Infinity	C60 Tris1	C10 Tris2	[Candida glabrata] CAGL-CDS4950.1 CAGL-IPF3452 highly similar to uniprot|Q9P305 Saccharomyces cerevisiae YHR132wa	28168.95476	12793.14239	44954.30815	46769.29712	0	0	4360.117065	11823.44508	55500.35131	50036.83773	32087.24928	38185.30922	18950.14333	6791.657893	24999.34233	47768.76649	0	0	4360.117065	12072.9646	68831.8602	62882.99117	12963.0413	41759.66318	0	0	0	1	0	0	0	0	0	1	1	1
CAGL0C00363g	1	1	15.29	4.62E-07	Infinity	C60	C10 Tris2	[Candida glabrata] CAGL-CDS3786.1 CAGL-IPF6633 similar to uniprot|P39005 Saccharomyces cerevisiae YJL174w KRE9 cell wall synthesis protein or uniprot|P50112 Saccharomyces cerevisiae YDL049c KNH1	477.1737195	1473.834835	23690.11393	33299.72178	0	0	44447.00241	41359.96129	29710.5462	25755.64824	50468.75732	30247.40822	321.0097944	782.433407	13174.20493	34011.34359	0	0	44447.00241	42232.8133	36847.19312	32367.99674	20389.05174	33078.7312	0	0	0	1	0	0	1	0	1	2	0	0
CAGL0H01595g	1	1	23.79	4.89E-07	Infinity	C60 Tris1	C10 Tris2	[Candida glabrata] CAGL-CDS2591.1 CAGL-IPF5825 similar to uniprot|Q04418 Saccharomyces cerevisiae YDR527w	24460.7181	8500.618823	68487.81064	44852.89194	0	0	51397.0461	31448.30656	65445.87645	50350.48543	48949.93859	31606.62704	16455.4957	4512.831418	38086.45475	45811.40734	0	0	51397.0461	32111.98508	81166.35863	63277.16287	19775.45879	34565.18034	0	0	1	1	0	0	1	1	1	1	1	1
CAGL0K02761g	1	1	40.28	6.02E-07	Infinity	C10 Tris1	C10 Tris2	[Candida glabrata] CAGL-CDS2397.1 CAGL-IPF2233 similar to uniprot|P38753 Saccharomyces cerevisiae YHL002w	742.2688164	574.2680396	27143.6881	17576.65331	0	0	9761.862156	8191.191415	16921.90473	16106.91032	6637.604993	20362.49726	499.3476179	304.8689637	15094.75684	17952.26995	0	0	9761.862156	8364.056614	20986.64519	20242.10052	2681.549513	22268.53846	0	0	1	1	0	0	1	0	1	1	0	0
CAGL0D00792g	1	1	79.05	6.15E-07	Infinity	C60 Tris1	C10 Tris2	[Candida glabrata] CAGL-CDS3361.1 CAGL-IPF2605 similar to uniprot|Q07418 Saccharomyces cerevisiae YDL065c PEX19 required for biogenesis of peroxisomes	358.2458679	501.0456174	43.68050826	51.73606188	0	0	2930.127708	2440.556388	44363.48199	45288.95115	9648.561677	32187.69369	241.0032818	265.996447	24.29097508	52.84167201	0	0	2930.127708	2492.061382	55019.84975	56916.16107	3897.956551	35200.63801	0	0	0	0	0	0	0	0	1	1	0	1
CAGL0M12122g	9	9	512.99	6.74E-07	105.3615752	C60 Tris2	C10 Tris2	[Candida glabrata] CAGL-CDS2993.1 CAGL-IPF6310 highly similar to uniprot|P39729 Saccharomyces cerevisiae YAL036c FUN11	326940.0184	482999.6605	430091.0183	468176.4007	7432.55661	8540.508466	757286.9202	725544.2834	704597.3998	736135.3087	985474.972	697472.3257	219942.8505	256416.1608	239176.022	478181.4254	369.5024808	166.1048457	757286.9202	740856.019	873845.8149	925126.2113	398125.5188	762759.5533	2	3	2	4	0	0	6	6	8	6	4	7
CAGL0F08415g	2	2	61.14	9.58E-07	Infinity	C10 Tris1	C10 Tris2	[Candida glabrata] CAGL-CDS3857.1 CAGL-IPF613 highly similar to uniprot|P53323 Saccharomyces cerevisiae YGR262c	18519.40012	17876.95793	30680.31969	26630.46794	0	0	22903.5202	31102.34039	15885.78593	26421.9175	7117.219933	25544.55453	12458.58391	9490.567579	17061.49747	27199.56644	0	0	22903.5202	31758.7177	19701.6446	33205.31992	2875.310849	27935.66466	0	0	0	1	0	0	0	0	0	2	0	1
CAGL0B01925g	1	1	24.56	9.64E-07	Infinity	C10 Tris1	C10 Tris2	[Candida glabrata] CAGL-CDS0526.1 CAGL-IPF5230 (ohnolog of CAGL0M11396g), similar to uniprot|P13185 Saccharomyces cerevisiae YDR122w KIN1 or uniprot|P13186 Saccharomyces cerevisiae YLR096w KIN2	745.6555332	3150.447532	324467.0241	288932.7591	0	0	274007.2596	148202.4225	143585.7814	275472.2095	133469.2172	168381.7818	501.6259689	1672.518072	180437.9278	295107.3108	0	0	274007.2596	151330.0556	178075.9256	346195.2694	53920.70103	184143.2383	0	0	1	1	0	0	1	1	1	1	1	1
CAGL0L04026g	1	1	69.31	1.06E-06	Infinity	C60	C10 Tris2	[Candida glabrata] CAGL-CDS2262.1 CAGL-IPF8100 similar to uniprot|P53923 Saccharomyces cerevisiae YNL119w	24282.46368	34456.8837	7739.54598	19982.25036	0	0	28075.04026	35551.69878	14261.10909	11165.33435	19256.33537	7489.831517	16335.57833	18292.56323	4304.004829	20409.27511	0	0	28075.04026	36301.97443	17686.71088	14031.8544	7779.435021	8190.920746	1	0	0	1	0	0	1	1	1	1	1	1
CAGL0M01650g	4	4	180.9	1.10E-06	Infinity	C60	C10 Tris2	[Candida glabrata] CAGL-CDS2279.1 CAGL-IPF6338 highly similar to uniprot|P39743 Saccharomyces cerevisiae YDR388w RVS167	1274.335296	5874.178997	58209.44898	58007.96338	0	0	137217.4762	117960.7008	58081.02525	65518.3263	77034.9035	51261.23815	857.285501	3118.499969	32370.60032	59247.60533	0	0	137217.4762	120450.1188	72032.42711	82339.10297	31121.60308	56059.57064	0	0	2	1	0	0	3	4	2	2	1	1
CAGL0A03971g	1	1	21.75	1.11E-06	Infinity	C60	C10 Tris2	[Candida glabrata] CAGL-CDS5427.1 CAGL-IPF1186 similar to uniprot|P52553 Saccharomyces cerevisiae YLR200w YKE2 Gim complex component	8666.875145	5421.933045	3078.507477	9528.395196	0	0	106213.4907	124670.8773	324.6822848	624.5148164	618.1126196	654.5388689	5830.479959	2878.41042	1711.975235	9732.018934	0	0	106213.4907	127301.9056	402.672868	784.8489525	249.713503	715.8072899	0	0	0	0	0	0	1	0	0	0	0	0
CAGL0F08481g	1	1	15.8	1.18E-06	Infinity	C10 Tris1	C10 Tris2	[Candida glabrata] CAGL-CDS1093.1 CAGL-IPF616 similar to uniprot|P53326 Saccharomyces cerevisiae YGR266w	108968.9475	130022.3812	615775.3786	195366.7426	0	0	312304.9614	170358.5204	340954.1212	304687.2326	108724.202	370585.2136	73306.84404	69026.63198	342436.1339	199541.7695	0	0	312304.9614	173953.7311	422853.2946	382910.7798	43923.87483	405274.0181	0	0	1	1	0	0	1	1	1	1	0	1
CAGL0J03102g	1	1	84.77	1.24E-06	Infinity	C60	C10 Tris2	[Candida glabrata] CAGL-CDS1403.1 CAGL-IPF6932 similar to uniprot|P34909 Saccharomyces cerevisiae YER068w MOT2 transcriptional repressor	9070.792172	12321.43032	7096.883298	7314.64666	0	0	20132.00336	18528.27222	8031.363235	3390.284753	14433.70416	5211.377049	6102.207668	6541.234117	3946.616516	7470.962142	0	0	20132.00336	18919.28902	9960.543642	4260.685844	5831.123182	5699.190468	0	0	0	0	0	0	1	1	1	0	1	0
CAGL0F02013g	1	1	15.26	1.39E-06	Infinity	C60 Tris2	C10 Tris2	[Candida glabrata] CAGL-CDS4067.1 CAGL-IPF5732 similar to uniprot|P43582 Saccharomyces cerevisiae YFL010c	3547.869731	4267.984672	29142.60355	33247.30353	0	0	12916.34613	11782.00051	25777.89066	20255.207	72305.09419	16818.21394	2386.763743	2265.799199	16206.36492	33957.80515	0	0	12916.34613	12030.6454	31969.89072	25455.40568	29210.79069	18392.49082	0	0	0	1	0	0	0	0	0	1	0	0
CAGL0A00627g	2	2	81.09	1.45E-06	Infinity	C10 Tris1	C10 Tris2	[Candida glabrata] CAGL-CDS4276.1 CAGL-IPF3344 (ohnolog of CAGL0G00682g), similar to uniprot|P53198 Saccharomyces cerevisiae YGL002w ERP6 and similar to uniprot|Q05359 Saccharomyces cerevisiae YAR002C- A	5549.74899	2715.015529	30583.79603	30185.23069	0	0	23354.06938	33361.11162	18394.02162	41976.12851	9935.958358	26625.92299	3733.49099	1441.354757	17007.82012	30830.29519	0	0	23354.06938	34065.15757	22812.37316	52752.82448	4014.062953	29118.25512	0	0	0	0	0	0	0	0	0	2	0	0
CAGL0A03168g	8	8	1121.41	1.76E-06	11.71478193	C60 Tris1	C10 Tris2	[Candida glabrata] CAGL-CDS5359.1 CAGL-IPF1252 highly similar to uniprot|P02400 Saccharomyces cerevisiae YDR382w RPLA4	26907991.68	28285175.24	49121176.66	62537288.19	5155839.456	4402363.751	52205736.48	55778700.48	50866872.85	61105393.35	51170527.18	51239488.2	18101853.73	15016110.02	27316561.22	63873722.72	256317.6535	85621.82858	52205736.48	56955842.56	63085393.12	76793220.44	20672562.23	56035784.77	14	11	15	18	0	1	18	19	17	19	6	23
CAGL0K01683g	21	13	1681.19	2.25E-06	17.09968042	C60	C10 Tris2	[Candida glabrata] CAGL-CDS2766.1 CAGL-IPF5079 (ohnolog of CAGL0C05137g), highly similar to uniprot|Q00055 Saccharomyces cerevisiae YDL022w Glycerol-3- phosphate dehydrogenase or uniprot|P41911 Saccharomyces cerevisiae YOL059w GPD3	3423210.79	3060214.768	7409815.631	6407909.81	514855.0016	397048.2551	7985269.56	7607984.702	6769346.149	8331179.73	7528152.446	6338049.946	2302901.746	1624615.059	4120639.937	6544848.143	25595.52659	7722.2146	7985269.56	7768542.028	8395382.674	10470076.15	3041324.928	6931326.114	5	7	10	14	0	0	14	13	15	14	7	14
CAGL0L11308g	1	1	36.08	2.29E-06	Infinity	C60 Tris2	C10 Tris2	[Candida glabrata] CAGL-CDS3138.1 CAGL-IPF4224 highly similar to uniprot|Q04651 Saccharomyces cerevisiae YML067c ERV41	24457.96683	31281.78201	13821.68555	28822.98584	0	0	47817.72312	45811.10166	31631.45608	31116.74151	83648.09011	18322.68898	16453.64483	16606.9567	7686.316679	29438.93889	0	0	47817.72312	46777.88961	39229.51677	39105.4645	33793.28772	20037.79296	0	1	0	1	0	0	1	1	0	0	0	0
CAGL0I01320g	1	1	36.58	2.39E-06	Infinity	C60	C10 Tris2	[Candida glabrata] CAGL-CDS2075.1 CAGL-IPF2064 (ohnolog of CAGL0L01177g), similar to uniprot|P21375 Saccharomyces cerevisiae YJR051w OSM1 osmotic growth protein	13034.86535	11385.91559	14478.68659	8301.292789	0	0	16998.82861	28017.51387	10165.46491	9882.503578	2352.377191	9146.07949	8768.96458	6044.585537	8051.678634	8478.693099	0	0	16998.82861	28608.78966	12607.26901	12419.67745	950.3451801	10002.2026	0	0	0	0	0	0	1	1	1	0	0	0
CAGL0F07777g	2	2	60.9	2.53E-06	Infinity	C60 Tris2	C10 Tris2	[Candida glabrata] CAGL-CDS2056.1 CAGL-IPF556 similar to uniprot|P47771 Saccharomyces cerevisiae YMR170c ALD5 or uniprot|P54114 Saccharomyces cerevisiae YMR169c ALD4	25113.22118	12074.7613	98048.49969	25959.3424	0	0	22264.3438	16925.43848	22162.77163	31022.46077	42364.56247	87530.09324	16894.45508	6410.281802	54525.31935	26514.09882	0	0	22264.3438	17282.62941	27486.39895	38986.9787	17115.0094	95723.3891	0	0	0	1	0	0	0	0	0	0	0	1
CAGL0J09724g	1	1	97.4	2.62E-06	204248.4468	C10 Tris1	C10 Tris2	[Candida glabrata] CAGL-CDS4271.1 CAGL-IPF9281 similar to uniprot|P36521 Saccharomyces cerevisiae YDL202w MRPL11	7368.812694	32599.86514	64230.24841	70065.19408	0.657510226	0	37698.12762	54032.30251	29168.34235	30191.00178	13496.59511	19781.34081	4957.232452	17306.70422	35718.80057	71562.50149	0.032687495	0	37698.12762	55172.58898	36174.74873	37942.05598	5452.537187	21632.9826	0	0	1	1	0	0	1	1	1	1	0	0
CAGL0L02717g	1	1	54.6	2.89E-06	Infinity	C60 Tris2	C10 Tris2	[Candida glabrata] CAGL-CDS4583.1 CAGL-IPF2772 similar to uniprot|Q12032 Saccharomyces cerevisiae YOR215c	761.2831856	974.5398501	11834.30702	17838.86122	0	0	1085.392761	2973.151963	21342.79608	18117.46804	51109.35207	16062.3273	512.139183	517.3663406	6581.124355	18220.0813	0	0	1085.392761	3035.896744	26469.46049	22768.83661	20647.84787	17565.84906	0	0	1	1	0	0	0	0	1	1	1	0
CAGL0M07271g	1	1	44.68	3.19E-06	Infinity	C10 Tris1	C10 Tris2	[Candida glabrata] CAGL-CDS4842.1 CAGL-IPF6215 similar to uniprot|Q02784 Saccharomyces cerevisiae YPL059w GRX5	436.8551109	2030.042035	32558.30622	58773.53525	0	0	7211.786123	5580.054159	20657.61425	21505.84415	8259.229932	9316.919681	293.8861961	1077.714184	18105.85628	60029.53762	0	0	7211.786123	5697.814461	25619.69397	27027.1238	3336.675507	10189.03436	0	0	0	1	0	0	0	0	1	1	0	0
CAGL0F07645g	1	1	19.74	3.36E-06	Infinity	C60 Tris2	C10 Tris2	[Candida glabrata] CAGL-CDS3990.1 CAGL-IPF549 similar to uniprot|P34247 Saccharomyces cerevisiae YKL099c	289.4600899	878.4521445	46147.00698	18306.21263	0	0	21063.52147	25187.36936	21430.50068	30494.21336	47767.58102	18394.97887	194.7289219	466.3550407	25662.60882	18697.42011	0	0	21063.52147	25718.91836	26578.23225	38323.11226	19297.79397	20116.84958	0	0	0	0	0	0	1	1	0	1	1	0
CAGL0J09416g	1	1	47.01	3.67E-06	Infinity	C10	C10 Tris2	[Candida glabrata] CAGL-CDS4857.1 CAGL-IPF6950 similar to uniprot|Q07549 Saccharomyces cerevisiae YDL123w	47178.587	105263.9611	8201.99034	24283.7405	0	0	32464.9305	35385.65398	28436.61742	19230.67211	9146.798193	29340.63002	31738.52183	55882.81522	4561.172726	24802.68896	0	0	32464.9305	36132.42545	35267.25919	24167.83792	3695.247347	32087.07359	0	0	0	0	0	0	0	0	1	0	0	0
CAGL0C00737g	1	1	20.29	3.96E-06	Infinity	C60 Tris2	C10	[Candida glabrata] CAGL-CDS0768.1 CAGL-IPF6667 similar to uniprot|Q05946 Saccharomyces cerevisiae YLR222c	0	0	0	0	0	0	602.0199051	1821.832208	699.2315858	2399.116328	2192.328017	4889.908309	0	0	0	0	0	0	602.0199051	1860.279776	867.1911011	3015.050865	885.6863483	5347.630493	0	0	0	0	0	0	0	0	0	0	0	1
CAGL0F01925g	1	1	18.34	4.09E-06	Infinity	C10 Tris1	C10 Tris2	[Candida glabrata] CAGL-CDS4268.1 CAGL-IPF5740 similar to uniprot|Q12035 Saccharomyces cerevisiae YLR051c	11887.74759	4698.540375	46879.38458	26258.20852	0	0	24299.45226	18179.2933	26307.73835	46378.30642	5342.289606	1517.228736	7997.262327	2494.37377	26069.8881	26819.35176	0	0	24299.45226	18562.94533	32627.01092	58285.19078	2158.250469	1659.249651	0	0	0	0	0	0	0	0	0	1	0	0
CAGL0K00935g	1	1	24.53	4.14E-06	Infinity	C60 Tris2	C10 Tris2	[Candida glabrata] CAGL-CDS4873.1 CAGL-IPF5138 similar to uniprot|P42937 Saccharomyces cerevisiae YGR203w	237.8113009	1011.986273	8448.962841	10990.4652	0	0	8693.106288	7069.167079	15505.63513	9658.159242	21197.53982	11402.69345	159.9831543	537.2459984	4698.515516	11225.33367	0	0	8693.106288	7218.35331	19230.17935	12137.73631	8563.669072	12470.04797	0	0	0	1	0	0	0	0	1	1	0	1
CAGL0F02695g	1	1	22.27	4.41E-06	119.3329266	C10 Tris2	C10	[Candida glabrata] CAGL-CDS4418.1 CAGL-IPF5698 similar to uniprot|P32387 Saccharomyces cerevisiae YDR405w MRP20	381.6636677	615.2310995	21994.2889	20067.27233	64806.66619	54155.70389	44401.6482	42967.91226	36949.834	25288.17702	45231.05695	30428.32962	256.7571735	326.6155433	12231.14714	20496.11401	3221.801755	1053.277434	44401.6482	43874.69814	45825.40017	31780.50981	18273.05464	33276.58783	0	0	0	0	0	0	1	0	0	0	0	0
CAGL0L00539g	1	1	39.73	5.02E-06	75074.46128	C60 Tris2	C10 Tris2	[Candida glabrata] CAGL-CDS4226.1 CAGL-IPF7530 similar to uniprot|Q03233 Saccharomyces cerevisiae YMR184w	10070.58026	17162.94695	9259.897187	33253.27272	0	0.729231096	20266.9487	18030.48136	16517.58802	17023.73504	38835.34115	15911.2905	6774.796615	9111.511509	5149.480643	33963.9019	0	0.014182858	20266.9487	18410.99289	20485.20924	21394.30525	15689.2268	17400.67439	0	0	0	1	0	0	1	1	1	1	0	1
CAGL0B04059g	1	1	37.42	5.70E-06	43468.52583	C60	C10 Tris2	[Candida glabrata] CAGL-CDS3195.1 CAGL-IPF717 highly similar to uniprot|P41903 Saccharomyces cerevisiae YJR019c TES1 thioesterase	15456.79678	22590.74835	25374.40528	34600.37511	1.444521506	0	31246.42262	31544.79777	30405.18423	21246.05583	7484.25651	26663.48198	10398.27416	11993.03734	14110.84877	35339.79215	0.071813012	0	31246.42262	32210.51262	37708.68726	26700.63901	3023.591253	29159.32985	0	0	0	0	0	0	1	1	0	0	0	0
CAGL0M12595g	2	2	97.64	6.98E-06	Infinity	C60 Tris1	C10 Tris2	[Candida glabrata] CAGL-CDS4792.1 CAGL-IPF8473 highly similar to uniprot|P40518 Saccharomyces cerevisiae YIL062c ARC15 subunit of the ARP2/3 complex	1200.402834	3269.903466	4797.541346	914.4710573	0	0	57658.73659	62926.81209	376654.1484	435592.84	103243.7925	336535.5547	807.5488049	1735.93516	2667.939589	934.0134893	0	0	57658.73659	64254.80643	467128.6771	547424.2968	41709.82484	368037.1248	0	0	0	0	0	0	1	1	1	2	0	2
CAGL0L03289g;CAGL0G08668g	3	3	83.05	7.81E-06	Infinity	C60	C10 Tris2	[Candida glabrata] CAGL-CDS3016.1 CAGL-IPF2727 (ohnolog of CAGL0L05434g), similar to uniprot|P46955 Saccharomyces cerevisiae YJL116c NCA3 or uniprot|P36135 Saccharomyces cerevisiae YKR042w UTH1	10281.00152	13115.4169	61347.13451	8098.464525	0	0	71176.84739	112931.2072	29448.40411	34079.64332	49785.38872	37130.40512	6916.353624	6962.747852	34115.4848	8271.530355	0	0	71176.84739	115314.4839	36522.08296	42829.0437	20112.97524	40606.01428	0	0	1	0	0	0	1	2	1	1	0	1
CAGL0L02211g	1	1	21.72	7.89E-06	Infinity	C10 Tris1	C10 Tris2	[Candida glabrata] CAGL-CDS4718.1 CAGL-IPF8439 similar to uniprot|Q02205 Saccharomyces cerevisiae YKR007w	10130.13351	14698.93606	5046.414307	28182.68832	0	0	8890.527865	10621.56818	6871.399099	12288.79455	8867.687393	12303.4862	6814.859959	7803.410767	2806.339235	28784.95808	0	0	8890.527865	10845.72355	8521.949339	15443.74493	3582.488388	13455.15985	0	0	0	1	0	0	1	1	1	1	1	1
CAGL0M00198g	1	1	46.05	8.03E-06	Infinity	C60 Tris2	C10 Tris2	[Candida glabrata] CAGL-CDS4054.1 CAGL-IPF5396 similar to uniprot|P32787 Saccharomyces cerevisiae YJR144w MGM101	728.20899	2404.291737	4901.792063	19272.06809	0	0	4892.990854	11683.3681	67679.15861	82669.85771	123066.4299	72804.63641	489.8891297	1276.396873	2725.913997	19683.91609	0	0	4892.990854	11929.93147	83936.08822	103894.0143	49718.04221	79619.5489	0	0	0	0	0	0	0	0	1	1	1	1
CAGL0J04136g	2	2	62.04	8.53E-06	Infinity	C60 Tris1	C10 Tris2	[Candida glabrata] CAGL-CDS3209.1 CAGL-IPF6851 similar to uniprot|Q12283 Saccharomyces cerevisiae YOR221c MCT1 malonyl-CoA:ACP transferase	4776.571861	880.6284155	30274.49654	14067.6845	0	0	7888.031033	9043.169411	24619.45367	44933.6728	8584.463592	8791.906966	3213.350376	467.5103853	16835.81694	14368.31377	0	0	7888.031033	9234.014577	30533.19039	56469.6707	3468.067803	9614.877584	0	0	1	0	0	0	0	0	1	2	0	0
CAGL0K05489g	1	1	30.44	8.78E-06	Infinity	C60 Tris2	C10 Tris2	[Candida glabrata] CAGL-CDS3233.1 CAGL-IPF3964 similar to uniprot|P41834 Saccharomyces cerevisiae YOR075w syntaxin of the ER	1501.704672	3453.685698	7388.779046	13881.01696	0	0	10444.59757	13981.62043	12233.97008	13526.98214	37001.47263	7592.09436	1010.244044	1833.501966	4108.941375	14177.65711	0	0	10444.59757	14276.68563	15172.64122	16999.81727	14948.35577	8302.75595	0	0	0	1	0	0	0	1	1	1	1	1
CAGL0K00385g	1	1	24.68	9.16E-06	Infinity	C60 Tris2	C10 Tris2	[Candida glabrata] CAGL-CDS4123.1 CAGL-IPF5178 similar to uniprot|P36038 Saccharomyces cerevisiae YKL208w CBT1	1834.305282	1230.670918	6569.902117	7760.952761	0	0	10452.91619	5018.512182	4572.798876	10188.39432	15514.21378	3812.671246	1233.994952	653.3418917	3653.559332	7926.805895	0	0	10452.91619	5124.421819	5671.211903	12804.10072	6267.642085	4169.558145	0	0	0	0	0	0	1	0	0	1	0	0
CAGL0K09592g	6	5	273.9	9.19E-06	11.88675908	C10 Tris2	C10	[Candida glabrata] CAGL-IPF12841 similar to uniprot|P49334 Saccharomyces cerevisiae YNL131w TOM22	141306.642	124463.6262	558651.4179	614860.6011	1575514.08	1583633.069	636953.6708	883956.2246	1099907.263	1129601.132	967876.8131	800978.47	95061.42994	66075.58511	310669.1797	628000.2968	78325.18359	30800.17164	636953.6708	902611.0528	1364111.418	1419608.058	391015.9764	875954.4393	0	0	3	3	0	0	4	4	5	4	1	4
CAGL0J11396g	1	1	15.77	9.30E-06	Infinity	C60 Tris2	C10 Tris2	[Candida glabrata] CAGL-CDS2641.1 CAGL-IPF2899 weakly similar to uniprot|P53873 Saccharomyces cerevisiae YNL187w	651.1662269	786.980757	147233.7657	641208.9268	0	0	283704.9027	250011.3008	358981.4642	262330.5334	87271.42238	729773.8593	438.0600357	417.7944641	81877.521	654911.6916	0	0	283704.9027	255287.4872	445210.9108	329679.6793	35257.09054	798084.6873	0	0	0	0	0	0	1	0	1	1	0	1
CAGL0L00385g	2	2	74.81	1.01E-05	Infinity	C60 Tris1	C10 Tris2	[Candida glabrata] CAGL-CDS5204.1 CAGL-IPF7541 similar to uniprot|Q04493 Saccharomyces cerevisiae YML094w GIM5 Gim complex component	3915.909806	9854.94729	21599.26999	48877.8617	0	0	3700.024242	924.2210478	61046.06674	41366.10924	11902.53939	28678.13429	2634.355897	5231.820963	12011.47491	49922.39152	0	0	3700.024242	943.7256165	75709.6889	51986.19257	4808.548978	31362.56464	0	0	0	1	0	0	0	0	1	0	0	2
CAGL0M09977g	2	2	83.04	1.20E-05	Infinity	C60	C10 Tris2	[Candida glabrata] CAGL-CDS1312.1 CAGL-IPF8388 similar to uniprot|Q06053 Saccharomyces cerevisiae YLR401c	4915.36753	1593.189293	27549.72257	8233.404388	0	0	29235.592	46646.73814	24422.79359	19777.52589	40787.21956	11506.25607	3306.722595	845.7966232	15320.55489	8409.353909	0	0	29235.592	47631.1612	30289.29141	24855.08762	16477.77306	12583.30463	0	0	1	0	0	0	1	2	1	1	1	0
CAGL0K01419g	1	1	23.34	1.34E-05	Infinity	C10	C10 Tris2	[Candida glabrata] CAGL-CDS2635.1 CAGL-IPF5098 similar to uniprot|P10849 Saccharomyces cerevisiae YDL044c	7426.883404	12697.53626	2225.81138	4127.768863	0	0	8995.583472	9680.340172	7561.386121	11919.7603	2662.008467	15443.62399	4996.298449	6740.902253	1237.786164	4215.980121	0	0	8995.583472	9884.632057	9377.675277	14979.96707	1075.434214	16889.23173	0	0	0	0	0	0	0	0	0	1	0	1
CAGL0D06292g	11	10	478.08	1.41E-05	5.895370098	C60 Tris2	C10 Tris2	[Candida glabrata] CAGL-CDS2770.1 CAGL-IPF8564 highly similar to uniprot|Q01939 Saccharomyces cerevisiae YGL048c SUG1 26S proteasome regulatory subunit	1350353.295	1179135.351	1429696.201	1264801.329	205344.7372	265276.3568	1121775.559	1341034.533	1389276.016	1358968.838	1403305.419	1371180.106	908425.2043	625982.5513	795062.058	1291830.39	10208.51825	5159.375287	1121775.559	1369335.447	1722988.238	1707862.234	566926.3186	1499530.07	0	2	4	4	0	0	4	4	6	8	3	6
CAGL0J06490g	1	1	29.9	1.50E-05	Infinity	C60	C10	[Candida glabrata] CAGL-CDS4783.1 CAGL-IPF2319 (ohnolog of CAGL0H02321g), some similarities with uniprot|P38428 Saccharomyces cerevisiae YMR264w CUE1 or uniprot|Q04201 Saccharomyces cerevisiae YML101c	0	0	86092.52991	5026.186163	0	0	77116.74138	102819.4508	46597.89458	54987.50556	17686.87334	48869.28918	0	0	47876.53765	5133.596781	0	0	77116.74138	104989.3311	57790.98131	69104.66335	7145.382503	53443.72215	0	0	0	0	0	0	0	1	0	0	0	1
CAGL0I03916g	10	1	715.31	1.56E-05	231.7659844	C60 Tris2	C10 Tris2	[Candida glabrata] CAGL-CDS4594.1 CAGL-IPF5953 (ohnolog of CAGL0J09064g), highly similar to uniprot|P11076 Saccharomyces cerevisiae YDL192w ARF1 or uniprot|P19146 Saccharomyces cerevisiae YDL137w ARF2	85165.93599	66171.76165	102388.9451	97299.69999	1061.302483	952.8125345	86504.17897	66071.10522	225951.3838	112082.7687	306853.6239	159949.7259	57293.80828	35129.44307	56939.06533	99379.01431	52.76164326	18.53130638	86504.17897	67465.45608	280226.2273	140858.2171	123966.8806	174921.8958	0	0	0	0	0	0	0	0	0	0	1	0
CAGL0I02970g	1	1	34.52	1.68E-05	Infinity	C60	C10 Tris2	[Candida glabrata] CAGL-CDS2500.1 CAGL-IPF7335 highly similar to uniprot|P32462 Saccharomyces cerevisiae YNL280c ERG24 C-14 sterol reductase	5300.805467	10562.48413	1311.823144	7531.770129	0	0	19888.11306	23094.62846	1409.360974	855.4122559	1637.720684	2766.931731	3566.018839	5607.440028	729.512191	7692.725585	0	0	19888.11306	23582.0127	1747.89772	1075.025597	661.6285706	3025.931686	0	0	0	0	0	0	0	1	0	0	0	0
CAGL0H10032g	4	4	284.98	1.69E-05	317.9920695	C60 Tris2	C10 Tris2	[Candida glabrata] CAGL-CDS4456.1 CAGL-IPF28 (ohnolog of CAGL0K11858g), highly similar to uniprot|Q12335 Saccharomyces cerevisiae YDR032c PST2	970770.0434	1148014.17	1253062.11	1002564.996	12674.94878	5193.216722	1075712.847	709781.1366	1783034.685	2227495.115	3461751.526	2220183.4	653067.5922	609460.855	696834.8513	1023990.013	630.1230201	101.003174	1075712.847	724760.21	2211330.041	2799368.666	1398525.241	2428004.72	1	2	2	2	0	0	2	2	5	4	1	5
CAGL0G07887g	1	1	18.28	1.72E-05	Infinity	C60 Tris1	C10 Tris2	[Candida glabrata] CAGL-CDS4068.1 CAGL-IPF8245 similar to uniprot|P53262 Saccharomyces cerevisiae YGR106c	54740.30653	8336.895378	1796.771183	1134.572875	0	0	13274.09397	20195.58944	35170.24601	36444.25234	8132.47803	24135.63149	36825.52878	4425.913475	999.1945096	1158.818928	0	0	13274.09397	20621.79295	43618.34473	45800.72806	3285.468558	26394.85871	0	0	0	0	0	0	0	0	1	0	0	0
CAGL0D01716g	10	10	690.75	1.76E-05	9.692429408	C10 Tris1	C10 Tris2	[Candida glabrata] CAGL-CDS3938.1 CAGL-IPF4797 highly similar to uniprot|P15873 Saccharomyces cerevisiae YBR088c POL30	2638483.896	2870144.419	3147662.971	4203899.022	409217.4428	349267.5236	3139709.266	3394710.474	3439598.003	3631553.154	2290357.245	3100633.334	1774991.242	1523710	1750432.993	4293737.197	20343.85585	6792.924376	3139709.266	3466351.737	4265809.555	4563896.027	925289.5225	3390869.587	4	4	7	7	0	0	11	12	10	12	3	9
CAGL0F07095g	5	5	127.03	1.79E-05	22.75980827	C60 Tris1	C10 Tris2	[Candida glabrata] CAGL-CDS1895.1 CAGL-IPF511 similar to uniprot|P32505 Saccharomyces cerevisiae YGL122c NAB2 nuclear poly(A)-binding protein	9872.734911	14729.40628	65269.55565	63978.55142	8008.883041	6651.151741	107151.1406	174295.1188	166650.4736	167009.1072	115359.4577	156955.9146	6641.699813	7819.586882	36296.76514	65345.78604	398.154001	129.3586369	107151.1406	177973.4067	206680.8917	209886.0098	46604.47526	171647.8474	0	0	1	3	0	0	2	3	3	4	1	0
CAGL0C05313g	7	7	219.34	1.80E-05	4.454490257	C10 Tris2	C10 Tris1	[Candida glabrata] CAGL-CDS0713.1 CAGL-IPF4087 similar to uniprot|P12945 Saccharomyces cerevisiae YDL040c NAT1	183073.2215	185553.5613	105495.4362	121580.1952	467505.5997	544000.5883	167534.0959	172208.6025	431101.0959	468700.5753	156908.3092	122746.5506	123159.1238	98507.17441	58666.60244	124178.3887	23241.59612	10580.29907	167534.0959	175842.857	534654.0997	589031.9107	63389.94268	134236.2997	2	2	1	4	0	0	6	5	5	5	1	0
CAGL0G05049g	3	3	175.44	1.81E-05	214821.4589	C60 Tris1	C10 Tris2	[Candida glabrata] CAGL-CDS4840.1 CAGL-IPF5675 highly similar to uniprot|Q12156 Saccharomyces cerevisiae YDR063w	29526.46133	43498.23943	80371.14286	122712.9649	0	3.315916001	254672.7819	104673.0498	308671.9688	403657.9443	133797.5751	497689.2549	19863.38076	23092.46251	44694.8423	125335.3659	0	0.064491443	254672.7819	106882.0481	382816.7804	507290.6302	54053.35551	544275.6935	0	0	0	0	0	0	0	1	2	2	0	2
CAGL0K03971g	1	1	45.75	1.82E-05	Infinity	C60 Tris2	C10 Tris2	[Candida glabrata] CAGL-CDS3081.1 CAGL-IPF2147 highly similar to uniprot|P28737 Saccharomyces cerevisiae YGR028w MSP1	3114.672942	12797.18645	8656.551696	7592.151002	0	0	6590.331848	7961.315345	9560.580616	15311.73678	24014.82464	5263.610144	2095.338615	6793.804813	4813.95684	7754.396809	0	0	6590.331848	8129.329287	11857.08798	19242.77897	9701.833927	5756.312866	0	0	0	0	0	0	1	1	1	0	0	1
CAGL0J11484g	1	1	28.43	1.90E-05	Infinity	C10 Tris1	C10 Tris2	[Candida glabrata] CAGL-CDS3048.1 CAGL-IPF2908 highly similar to uniprot|P53871 Saccharomyces cerevisiae YNL191w	4160.749199	15777.60052	17526.49264	39155.51273	0	0	17919.54555	14189.20669	9992.147956	17004.57231	34455.28219	7279.757577	2799.06707	8376.055061	9746.580634	39992.27398	0	0	17919.54555	14488.65276	12392.32032	21370.2228	13919.71129	7961.182735	0	1	0	1	0	0	0	1	0	0	1	0
CAGL0I04422g	1	1	15.62	2.13E-05	Infinity	C60	C10	[Candida glabrata] CAGL-CDS2623.1 CAGL-IPF5914 some similarities with uniprot|P22209 Saccharomyces cerevisiae YAR018c KIN3 ser/thr protein kinase	0	0	707.5997407	1645.341963	0	0	21845.22867	15909.64814	10684.36728	5842.940287	2026.524882	24148.64009	0	0	393.5001755	1680.503255	0	0	21845.22867	16245.40205	13250.81477	7343.021245	818.7029531	26409.08499	0	0	0	0	0	0	1	0	1	0	0	1
CAGL0K09086g	1	1	25.63	2.14E-05	Infinity	C10 Tris1	C10 Tris2	[Candida glabrata] CAGL-CDS2387.1 CAGL-IPF3060 similar to uniprot|Q08685 Saccharomyces cerevisiae YOR250c CLP1 cleavage/polyadenylation factor IA subunit	3649.408034	2291.312665	16877.17625	12326.03881	0	0	15283.06272	3228.142538	4591.873057	6669.414515	17716.6816	4653.388256	2455.071759	1216.41824	9385.492154	12589.44876	0	0	15283.06272	3296.268586	5694.867813	8381.67944	7157.42485	5088.970869	0	0	0	0	0	0	1	1	0	1	1	0
CAGL0H01529g	4	4	254.96	2.14E-05	17.62153715	C60 Tris1	C10 Tris2	[Candida glabrata] CAGL-CDS4405.1 CAGL-IPF5821 similar to uniprot|P35176 Saccharomyces cerevisiae YDR304c CYP5 peptidyl-prolyl cis-trans isomerase D precursor of the ER	193800.3397	184924.9823	466846.3571	384676.5658	38855.14759	67810.69181	550898.5368	622016.5405	942207.3095	937408.7421	862788.7953	974537.1756	130375.5941	98173.4727	259615.8717	392897.1821	1931.646697	1318.854088	550898.5368	635143.4481	1168531.014	1178073.362	348561.0964	1065759.19	0	0	1	2	0	0	2	2	3	5	1	2
CAGL0B00880g	1	1	62.92	2.15E-05	Infinity	C60 Tris1	C10	[Candida glabrata] CAGL-CDS3565.1 CAGL-IPF3713 similar to uniprot|P25368 Saccharomyces cerevisiae YCL031c RRP7 involved in pre-rRNA processing and ribosome assembly	0	0	790.5885398	5460.089501	0	0	10272.15693	21220.21037	18045.12395	21534.93061	3493.075822	613.5996009	0	0	439.6507111	5576.772721	0	0	10272.15693	21668.03727	22379.66822	27063.67774	1411.180053	671.0358823	0	0	0	0	0	0	1	0	1	1	0	0
CAGL0H06479g	1	1	51.74	2.25E-05	Infinity	C60	C10 Tris2	[Candida glabrata] CAGL-CDS2687.1 CAGL-IPF302 similar to uniprot|Q06709 Saccharomyces cerevisiae YLR387c	15675.43006	19886.95082	9087.386013	16259.8792	0	0	21527.03461	20014.28721	15702.75122	16318.98293	6042.225075	655.7222207	10545.35565	10557.63802	5053.546215	16607.35611	0	0	21527.03461	20436.66456	19474.64388	20508.61937	2441.019875	717.1014099	0	0	0	0	0	0	0	1	0	0	0	0
CAGL0D05346g	1	1	56.67	2.55E-05	Infinity	C60 Tris2	C10 Tris2	[Candida glabrata] CAGL-CDS4654.1 CAGL-IPF4925 similar to uniprot|P38334 Saccharomyces cerevisiae YBR254c TRS20	2942.09606	11074.46824	4754.381293	16061.18852	0	0	10261.45903	13084.12628	17624.96255	9447.793803	34801.96745	9506.309564	1979.24071	5879.24353	2643.938042	16404.41937	0	0	10261.45903	13360.25096	21858.5816	11873.36293	14059.7699	10396.15218	0	0	0	0	0	0	0	0	1	1	0	1
CAGL0M04939g	1	1	54.72	2.88E-05	Infinity	C10 Tris1	C10 Tris2	[Candida glabrata] CAGL-CDS4143.1 CAGL-IPF7205 (ohnolog of CAGL0G07557g), similar to uniprot|Q05024 Saccharomyces cerevisiae YMR233w and similar to uniprot|Q08747 Saccharomyces cerevisiae YOR295w	8345.908898	21953.70251	141776.9396	46578.97081	0	0	17534.54905	94811.93033	44526.02832	20951.18675	51210.32841	15724.9341	5614.555852	11654.84072	78842.94949	47574.37286	0	0	17534.54905	96812.82158	55221.44066	26330.06702	20688.64167	17196.87401	0	0	0	1	0	0	1	1	1	1	1	1
CAGL0I10560g	2	2	58.95	2.97E-05	Infinity	C60 Tris1	C10 Tris2	[Candida glabrata] CAGL-CDS1162.1 CAGL-IPF6423 similar to uniprot|P53276 Saccharomyces cerevisiae YGR128c	70079.506	61797.26446	201047.6887	162498.6889	0	0	148554.1769	121180.5779	138976.2405	313090.4925	21389.73443	362559.5761	47144.69153	32807.09821	111803.7447	165971.3189	0	0	148554.1769	123737.9476	172359.146	393471.4417	8641.31445	396497.1371	0	0	1	1	0	0	2	1	0	1	0	1
CAGL0J11770g	1	1	28.88	3.00E-05	Infinity	C60	C10 Tris2	[Candida glabrata] CAGL-CDS1234.1 CAGL-IPF2933 (ohnolog of CAGL0E02321g), highly similar to uniprot|P39105 Saccharomyces cerevisiae YMR008c PLB1 or uniprot|Q08108 Saccharomyces cerevisiae YOL011w PLB3 or uniprot|Q03674 Saccharomyces cerevisiae YMR	158064.3583	46907.07133	41654.33427	3717.597828	0	0	140600.7694	222450.1949	115667.0701	112019.8495	30634.10147	64942.62831	106334.8736	24902.15238	23164.20838	3797.043648	0	0	140600.7694	227144.7375	143450.9766	140779.1445	12375.97898	71021.61381	0	0	0	0	0	0	0	0	0	1	0	0
CAGL0G05071g	1	1	24.49	3.10E-05	Infinity	C60	C10 Tris2	[Candida glabrata] CAGL-CDS1690.1 CAGL-IPF5676 highly similar to uniprot|P40970 Saccharomyces cerevisiae YDR062w LCB2 serine C-palmitoyltransferase subunit	12855.96529	15409.90185	14139.47509	1542.092863	0	0	26834.8806	40177.5589	8280.549497	12707.01555	11892.95448	5465.76656	8648.612874	8180.850203	7863.04122	1575.047701	0	0	26834.8806	41025.45774	10269.5859	15969.33745	4804.676736	5977.392229	0	0	1	0	0	0	1	0	0	1	1	0
CAGL0C01573g	12	12	727.1	3.22E-05	4.718189439	C60 Tris2	C10 Tris2	[Candida glabrata] CAGL-CDS3112.1 CAGL-IPF7260 highly similar to uniprot|P32449 Saccharomyces cerevisiae YBR249c ARO4 or uniprot|P14843 Saccharomyces cerevisiae YDR035w ARO3	3470726.465	3842289.104	4934262.458	5750456.984	1589824.776	1467492.802	5818168.568	5514644.273	5269962.265	5746657.856	8067032.793	6357970.714	2334867.038	2039804.789	2743970.965	5873345.416	79036.62622	28541.35283	5818168.568	5631024.179	6535838.014	7222019.848	3259029.105	6953111.575	6	8	9	13	0	0	18	16	11	14	7	11
CAGL0G01540g	9	9	465.25	3.24E-05	10.31477598	C10 Tris1	C10 Tris2	[Candida glabrata] CAGL-CDS4255.1 CAGL-IPF3846 similar to uniprot|P53615 Saccharomyces cerevisiae YNL036w NCE3	1353128.257	1526210.701	4652640.019	3044025.433	387032.074	359146.5604	2693563.774	3491411.121	3505546.109	3587267.031	2602102.131	2451901.169	910292.0083	810238.8478	2587359.151	3109076.874	19240.93135	6985.062337	2693563.774	3565093.135	4347598.78	4508240.154	1051232.442	2681412.54	6	4	8	8	0	0	7	8	7	7	5	4
CAGL0K07612g	1	1	32.64	3.36E-05	Infinity	C60 Tris2	C10	[Candida glabrata] CAGL-CDS4051.1 CAGL-IPF3165 similar to uniprot|P36068 Saccharomyces cerevisiae YKL130c SHE2 required for mother cell-specific expression of HO	0	0	647.6803025	530.470968	0	0	292.0163275	139.3622113	0	7.053971705	83591.49113	48849.83429	0	0	360.1786406	541.8072402	0	0	292.0163275	142.3032824	0	8.864965505	33770.4221	53422.44618	0	0	0	0	0	0	0	0	0	0	1	1
CAGL0D04004g	3	3	102.91	3.42E-05	9.380735588	C10 Tris2	C60 Tris2	[Candida glabrata] CAGL-CDS3653.1 CAGL-IPF4705 similar to uniprot|P53210 Saccharomyces cerevisiae YGR017w	455098.2084	456748.7692	194049.0966	183989.976	688661.7265	930777.8371	87697.6464	126594.7199	95172.04447	103490.7035	75373.44581	97261.15714	306158.9026	242480.0169	107911.7885	187921.8791	34236.16257	18102.75227	87697.6464	129266.3485	118032.926	130060.2774	30450.38491	106365.3338	0	0	1	1	0	0	3	1	3	1	2	2
CAGL0K06743g	1	1	66.07	3.59E-05	Infinity	C10	C10 Tris2	[Candida glabrata] CAGL-CDS1251.1 CAGL-IPF5321 (ohnolog of CAGL0F06985g), similar to uniprot|P38315 Saccharomyces cerevisiae YBR216c	49515.99202	16002.31227	26882.36622	15323.26399	0	0	13066.23115	14314.37022	27504.59746	29618.8212	2147.373573	20381.82689	33310.96783	8495.350643	14949.43429	15650.72525	0	0	13066.23115	14616.45771	34111.36258	37222.97724	867.5250435	22289.67745	0	0	0	0	0	0	1	0	1	1	0	1
CAGL0G00660g	1	1	48.59	3.65E-05	Infinity	C60	C10 Tris2	[Candida glabrata] CAGL-CDS2016.1 CAGL-IPF3913 similar to uniprot|P39705 Saccharomyces cerevisiae YAR002w peroxisomal matrix protein import	1446.616555	8812.962383	1808.287715	2837.415496	0	0	12332.83455	12824.73347	2948.206486	2200.947184	6814.948792	2039.87221	973.1845322	4678.649208	1005.598918	2898.051641	0	0	12332.83455	13095.38398	3656.382922	2766.00498	2753.195262	2230.815414	0	0	0	0	0	0	1	1	0	0	0	0
CAGL0K03459g	1	1	28.56	3.66E-05	Infinity	C10 Tris1	C10 Tris2	[Candida glabrata] similar to uniprot|Q04438 Saccharomyces cerevisiae YMR107w	6.699909078	0	11259.82678	11046.17029	0	0	0	0	1983.216829	4417.196609	9221.672991	2894.112859	4.507239917	0	6261.65268	11282.22919	0	0	0	0	2459.597107	5551.240804	3725.496281	3165.017665	0	0	0	1	0	0	0	0	0	1	1	0
CAGL0G02101g	15	15	747.23	3.69E-05	4.031594053	C60 Tris2	C10 Tris2	[Candida glabrata] CAGL-CDS3030.1 CAGL-IPF3539 highly similar to uniprot|P36156 Saccharomyces cerevisiae YKR076w ECM4	976087.9519	910206.3739	1982497.971	1830451.087	994506.0839	764674.5379	1263566.229	1379045.556	3123105.024	3020860.103	3894109.397	3198192.735	656645.1168	483212.8115	1102478.215	1869568.198	49440.92382	14872.19955	1263566.229	1408148.647	3873293.112	3796417.355	1573195.026	3497561.082	1	1	6	9	0	0	9	6	13	12	7	11
CAGL0D01034g	14	14	1187.25	3.73E-05	5.242969739	C60	C10 Tris2	[Candida glabrata] CAGL-CDS3064.1 CAGL-IPF2627 (ohnolog of CAGL0H04983g), highly similar to uniprot|P41940 Saccharomyces cerevisiae YDL055c PSA1 mannose-1-phosphate guanyltransferase	18864999.75	20969857.01	15750122.95	19378654.87	3363673.459	4443254.619	20441694.76	20489792.91	15788363.63	18192121.43	18402503.34	19065022.29	12691079.67	11132534.17	8758731.51	19792780.65	167221.8259	86417.11744	20441694.76	20922205.23	19580820.88	22862656.06	7434492.399	20849612.73	19	19	14	20	2	2	25	24	23	25	13	18
CAGL0L04246g	2	2	62.87	4.17E-05	41.24961473	C10	C10 Tris2	[Candida glabrata] CAGL-CDS0224.1 CAGL-IPF8113 highly similar to uniprot|P08518 Saccharomyces cerevisiae YOR151c RPB2 DNA-directed RNA polymerase II	90938.31301	77250.72861	46954.36962	85061.60278	1609.782908	2467.565274	66770.3735	88378.50281	68592.75456	46556.45294	68595.60539	62269.78144	61177.06816	41011.07489	26111.5877	86879.38648	80.02882576	47.9918205	66770.3735	90243.62434	85069.13525	58509.07355	27712.18119	68098.57384	0	0	0	1	0	0	1	1	1	1	0	0
CAGL0I01430g	16	16	1019.31	4.43E-05	5.275455831	C60 Tris2	C10 Tris2	[Candida glabrata] CAGL-CDS4754.1 CAGL-IPF2077 (ohnolog of CAGL0L01353g), highly similar to uniprot|P23301 Saccharomyces cerevisiae YEL034w HYP2 translation initiation factor eIF5A.1 or uniprot|P19211 Saccharomyces cerevisiae YJR047c ANB1 translat	11987759.61	10199891.62	17892567.33	19307317.95	3924407.267	3911870.32	16251474.15	21072860.99	20293341.22	19624615.48	23238926.34	18101009.95	8064543.561	5414945.936	9950156.819	19719919.25	195098.1737	76082.19332	16251474.15	21517578.27	25167920.44	24662919.92	9388376.031	19795363.56	20	18	16	31	1	0	27	28	25	25	8	17
CAGL0C04983g	12	12	1214.73	4.43E-05	3.957365766	C60 Tris1	C10 Tris2	[Candida glabrata] CAGL-CDS3261.1 CAGL-IPF4114 highly similar to uniprot|P47143 Saccharomyces cerevisiae YJR105w ADO1	2162877.067	2741189.271	4295639.008	5313757.579	1829812.183	1627319.129	5808613.341	5883515.918	6954451.855	6726681.247	5465661.031	5342955.731	1455035.544	1455249.944	2388828.891	5427313.656	90967.37187	31649.82436	5808613.341	6007680.413	8624951.853	8453648.485	2208091.728	5843085.634	7	5	8	10	0	0	14	16	21	18	5	16
CAGL0H09658g	4	4	262.32	4.64E-05	7.09620487	C10 Tris1	C10 Tris2	[Candida glabrata] CAGL-CDS5112.1 CAGL-IPF58 highly similar to uniprot|P33331 Saccharomyces cerevisiae YER009w NTF2	1191462.485	1517993.673	2849079.14	3135548.373	374492.2897	468863.789	1554012.175	1895431.833	2089038.168	2068318.418	2017524.043	1736552.376	801534.3502	805876.57	1584388.853	3202555.678	18617.52791	9118.959094	1554012.175	1935432.632	2590837.35	2599325.911	815066.6725	1899103.184	4	5	3	6	0	0	3	4	3	4	2	4
CAGL0F07447g	1	1	25.58	5.72E-05	Infinity	C60 Tris2	C10 Tris2	[Candida glabrata] CAGL-CDS5140.1 CAGL-IPF533 similar to uniprot|P53139 Saccharomyces cerevisiae YGL108c	3172.556741	6031.654878	3509.068677	16869.16727	0	0	2197.452762	4141.805035	4181.643486	8340.285187	29820.38009	5969.149285	2134.27887	3202.101189	1951.412728	17229.6648	0	0	2197.452762	4229.212827	5186.098701	10481.51929	12047.24081	6527.894333	0	0	0	1	0	0	0	0	1	1	0	0
CAGL0G08063g	2	2	94.12	5.74E-05	Infinity	C60 Tris1	C10 Tris2	[Candida glabrata] CAGL-CDS4846.1 CAGL-IPF9148 highly similar to uniprot|P52490 Saccharomyces cerevisiae YDR092w UBC13 E2 ubiquitin-conjugating enzyme	60097.75402	5666.251287	29306.6894	7232.150935	0	0	21616.60196	35094.98212	81271.67021	55382.25265	27172.5888	63475.83334	40429.6525	3008.114746	16297.61397	7386.703467	0	0	21616.60196	35835.61932	100793.6006	69600.75541	10977.55024	69417.5188	0	0	0	0	0	0	0	1	2	1	0	2
CAGL0M05973g	10	10	677.75	5.92E-05	9.119409879	C60 Tris2	C10	[Candida glabrata] CAGL-CDS2702.1 CAGL-IPF9086 highly similar to uniprot|P25293 Saccharomyces cerevisiae YKR048c NAP1 nucleosome assembly protein I	186591.0625	203128.7243	1070971.74	1290548.259	154245.0875	255538.9229	1230862.221	1533046.868	1186233.416	1216864.202	2042121.066	1511893.407	125525.6863	107837.5243	595573.3779	1318127.537	7668.147783	4969.991371	1230862.221	1565399.971	1471173.618	1529274.518	825003.7109	1653414.906	1	1	4	7	0	0	8	8	9	9	6	9
CAGL0L09229g	15	15	757.59	5.96E-05	8.772322007	C60 Tris2	C10 Tris2	[Candida glabrata] CAGL-CDS3273.1 CAGL-IPF7474 similar to uniprot|Q12480 Saccharomyces cerevisiae YPR004c	865188.8742	1056892.02	1856379.871	2288919.141	344875.2985	225125.8055	2087625.613	1798587.107	2290073.652	2381311.523	2326002.95	2674230.278	582039.8133	561085.6823	1032343.234	2337833.807	17145.14736	4378.484881	2087625.613	1836544.115	2840162.734	2992674.962	939690.157	2924552.871	3	3	4	12	0	0	10	9	8	13	4	13
CAGL0J09856g	3	3	196.33	6.15E-05	45.07962887	C10 Tris1	C10 Tris2	[Candida glabrata] CAGL-CDS4620.1 CAGL-IPF9271 highly similar to uniprot|P36531 Saccharomyces cerevisiae YBR122c MRPL36	116351.0634	117715.5629	192103.969	184799.2566	5611.143705	2749.688784	97342.17981	166088.2116	104560.5592	135821.7197	212855.6329	157042.6403	78273.02594	62493.15511	106830.0922	188748.4542	278.9526711	53.47885704	97342.17981	169593.3026	129676.6169	170691.7621	85992.29982	171742.691	1	1	1	2	0	0	2	2	2	2	2	3
CAGL0F09207g	14	14	1152.29	6.30E-05	3.480564075	C60 Tris2	C10 Tris2	[Candida glabrata] CAGL-CDS2798.1 CAGL-IPF7760 (ohnolog of CAGL0M00176g), highly similar to uniprot|P38891 Saccharomyces cerevisiae YHR208w TWT1 or uniprot|P47176 Saccharomyces cerevisiae YJR148w TWT2	12221481.77	13875253.94	15857609.4	15204662.1	5213168.524	6259452.471	16042543.39	18875419.75	16846539.36	17868684.58	18990739.57	20940452.91	8221775.819	7366132.186	8818505.326	15529588.81	259167.7136	121740.4551	16042543.39	19273762.68	20893176.61	22456182	7672136.034	22900593.93	9	18	14	17	2	0	25	17	19	23	9	17
CAGL0J07084g	7	7	338.68	6.70E-05	6.077377665	C60 Tris2	C10 Tris2	[Candida glabrata] CAGL-CDS2926.1 CAGL-IPF2359 similar to uniprot|Q02961 Saccharomyces cerevisiae YPL113c	83150.6041	73029.20967	246876.7535	221456.2484	51119.41497	70843.60426	215913.8221	209512.4412	328510.3744	331627.8568	434074.9411	307140.3879	55938.03102	38769.94354	137289.5441	226188.8134	2541.353082	1377.841379	215913.8221	213933.9481	407420.4871	416767.976	175363.4705	335890.4095	0	0	3	2	0	0	4	4	5	5	4	6
CAGL0M10505g	2	2	63.85	7.11E-05	102.9110801	C10 Tris2	C10 Tris1	[Candida glabrata] CAGL-CDS4482.1 CAGL-IPF8953 similar to uniprot|Q03435 Saccharomyces cerevisiae YDL002c non-histone protein	150192.9412	86805.21256	1765.163424	2589.231994	279010.6751	169104.8607	3032.684646	2682.577661	15394.86029	8865.799017	8730.717911	19053.25312	101039.5234	46083.38506	981.6172577	2644.564407	13870.75027	3288.930269	3032.684646	2739.190221	19092.79574	11141.95034	3527.153603	20836.74191	0	0	0	0	0	0	0	0	2	1	0	0
CAGL0G04895g	3	3	184.51	7.55E-05	116.5168336	C60	C10 Tris2	[Candida glabrata] CAGL-CDS4626.1 CAGL-IPF5666 highly similar to uniprot|Q05933 Saccharomyces cerevisiae YLR370c ARC18	95261.89391	94591.92534	290457.2109	279353.4636	2186.778381	6646.239773	427263.0214	601932.2847	380031.4567	329579.7754	223321.9839	337658.5051	64085.67724	50217.21612	161524.8804	285323.3038	108.7136068	129.2631038	427263.0214	614635.3384	471317.2346	414194.0827	90220.63798	369265.1895	1	1	0	2	0	0	1	2	2	2	1	3
CAGL0F02431g	20	20	1029.76	7.64E-05	5.666100613	C60	C10 Tris2	[Candida glabrata] CAGL-CDS0846.1 CAGL-IPF5713 (ohnolog of CAGL0D06424g), highly similar to uniprot|P39533 Saccharomyces cerevisiae YJL200c or uniprot|P19414 Saccharomyces cerevisiae YLR304c	2747340.482	3540985.287	3035916.83	3921023.832	821664.0033	875224.223	4714280.541	4900458.879	3686347.1	3096622.797	2851979.521	2694453.4	1848222.497	1879847.807	1688290.338	4004816.906	40848.24422	17022.2868	4714280.541	5003877.144	4571829.227	3891630.903	1152181.292	2946668.987	6	8	7	12	0	0	15	18	16	14	3	17
CAGL0M05643g	1	1	42.95	7.85E-05	Infinity	C60 Tris1	C10 Tris2	[Candida glabrata] CAGL-CDS4628.1 CAGL-IPF7160 similar to uniprot|Q07540 Saccharomyces cerevisiae YDL120w YFH1 regulates mitochondrial iron accumulation	20066.59583	23305.35019	4085.001961	67107.46833	0	0	20535.03698	27750.26934	48640.17785	39923.06976	17928.71519	57429.30949	13499.43121	12372.40708	2271.69245	68541.56854	0	0	20535.03698	28335.90524	60323.83296	50172.67591	7243.08505	62805.00722	0	0	1	0	0	0	0	0	1	1	0	1
CAGL0D02090g	26	26	2075.73	7.90E-05	5.543535588	C10	C10 Tris2	[Candida glabrata] CAGL-CDS4601.1 CAGL-IPF4835 highly similar to uniprot|P38011 Saccharomyces cerevisiae YMR116c ASC1	91304217.65	77026626.2	73447722.95	82817916.42	17832891.01	12532358.97	66185152.23	79215384.82	69642466.7	73074095.63	68011725.94	73018369.24	61423223.74	40892102.8	40844689.74	84587752.09	886545.2108	243742.5783	66185152.23	80887129.81	86370994.4	91834694.57	27476297.67	79853288.29	57	56	41	68	3	2	61	51	52	60	14	40
CAGL0F03905g	1	1	15.42	8.15E-05	Infinity	C60 Tris1	C10 Tris2	[Candida glabrata] CAGL-CDS1063.1 CAGL-IPF1726 similar to uniprot|Q03656 Saccharomyces cerevisiae YMR216c SKY1	14.5680939	0	18339.8089	6068.422776	0	0	34343.12154	46439.64372	40279.99753	60360.07406	15465.99159	21372.23174	9.80041573	0	10198.87036	6198.106201	0	0	34343.12154	47419.6963	49955.48845	75856.55241	6248.160633	23372.78962	0	0	0	0	0	0	1	1	1	1	0	1
CAGL0C00275g	8	8	551.55	8.66E-05	9.234740135	C60 Tris2	C10 Tris2	[Candida glabrata] CAGL-CDS4110.1 CAGL-IPF6629 highly similar to uniprot|Q04432 Saccharomyces cerevisiae YDR533c	638697.8933	442533.5782	1129057.638	1082571.606	190244.615	251251.0914	484998.974	622505.335	1679645.523	2177862.522	2184240.852	1892857.268	429672.1949	234933.418	627875.2708	1105706.38	9457.830044	4886.597085	484998.974	635642.558	2083106.199	2736993.702	882419.1856	2070039.069	1	1	2	4	0	0	4	6	7	8	1	10
CAGL0J00451g	1	1	25.94	8.70E-05	Infinity	C60 Tris1	C10 Tris2	[Candida glabrata] CAGL-CDS3312.1 CAGL-IPF7800 (ohnolog of CAGL0G09383g), highly similar to uniprot|P00359 Saccharomyces cerevisiae YGR192c TDH3 glyceraldehyde-3-phosphate dehydrogenase 3 or uniprot|P00358 Saccharomyces cerevisiae YJR009c TDH2 or	8.148956183	0	3798.479	20204.0564	0	0	11364.26989	16154.63541	11610.88878	24362.39666	10865.35628	23726.47704	5.482059556	0	2112.355428	20635.82118	0	0	11364.26989	16495.55947	14399.89215	30617.05023	4389.533707	25947.40517	0	0	0	1	0	0	0	0	0	0	0	1
CAGL0H04763g	8	8	511.6	8.89E-05	4.576595124	C60 Tris1	C10 Tris2	[Candida glabrata] CAGL-CDS2875.1 CAGL-IPF4473 highly similar to uniprot|Q01560 Saccharomyces cerevisiae YDR432w NPL3	3118146.56	2854663.507	5495693.169	3986835.745	1329528.972	1284719.929	5065997.015	4802859.938	5858229.829	6106128.945	4148082.144	5006510.972	2097675.428	1515491.452	3056185.725	4072035.233	66096.26799	24986.5926	5065997.015	4904218.495	7265410.886	7673779.358	1675798.374	5475147.804	6	5	6	8	1	1	11	12	10	9	5	10
CAGL0F01199g	8	8	357.76	9.33E-05	3.812636872	C60 Tris2	C10 Tris2	[Candida glabrata] CAGL-CDS3968.1 CAGL-IPF3732 highly similar to uniprot|P40303 Saccharomyces cerevisiae YOL038w PRE6	1183546.877	1209570.434	1612300.429	1633016.305	636406.086	809046.0384	1103705.428	1214850.943	1269537.61	1451864.444	2601021.933	2909962.134	796209.2718	642140.0101	896609.2908	1667914.195	31638.32311	15735.18344	1103705.428	1240488.905	1574487.967	1824607.293	1050796.048	3182350.518	3	2	2	3	0	0	5	5	5	4	4	6
CAGL0E03069g	2	2	49.38	9.34E-05	8.651605368	C10 Tris1	C10	[Candida glabrata] CAGL-IPF14052 highly similar to uniprot|P48234 Saccharomyces cerevisiae YGR145w ENP2	7820.080475	9614.219213	70727.93014	80106.75064	19496.73086	12752.62921	64328.61413	71883.25324	63560.9939	62101.09097	22606.14916	33218.0262	5260.814506	5104.022593	39332.19774	81818.64815	969.2614263	248.0266271	64328.61413	73400.26245	78828.71626	78044.54742	9132.73814	36327.41528	0	0	1	0	0	0	2	2	2	1	1	1
CAGL0I08217g	4	4	107.72	9.40E-05	20.16585257	C10 Tris2	C60 Tris1	[Candida glabrata] CAGL-CDS2319.1 CAGL-IPF4330 highly similar to uniprot|P47154 Saccharomyces cerevisiae YJR117w STE24 zinc metallo-protease	170364.841	260520.558	129854.1999	115663.9288	1491816.64	1720136.963	202985.005	174973.3834	75818.6356	83458.22072	187837.0542	107647.5493	114609.7959	138305.8556	72212.64725	118135.6904	74164.24498	33455.04381	202985.005	178665.9853	94030.71517	104884.7768	75884.95575	117723.9492	1	1	1	3	0	0	4	3	2	3	2	2
CAGL0K12650g	8	8	372.41	9.58E-05	9.557374908	C60 Tris2	C10 Tris2	[Candida glabrata] CAGL-CDS2374.1 CAGL-IPF4623 highly similar to uniprot|P02557 Saccharomyces cerevisiae YFL037w TUB2	799423.6151	1047525.925	1305005.899	1846834.931	188615.3999	193444.4455	1533882.791	1873307.772	1410122.69	1581130.63	2149811.641	1501677.539	537797.4516	556113.3847	725721.083	1886302.168	9376.835164	3762.312269	1533882.791	1912841.669	1748842.404	1987060.493	868510.0071	1642242.777	3	5	2	6	0	0	4	6	5	6	4	6
CAGL0L01331g	3	3	128.17	0.000107856	6.173396573	C60	C10 Tris2	[Candida glabrata] CAGL-CDS2425.1 CAGL-IPF7407 highly similar to uniprot|P32629 Saccharomyces cerevisiae YEL036c ANP1 required for protein glycosylation in the golgi	107946.8189	113462.6796	80761.45045	60352.44818	18037.9954	18162.21639	99219.62152	124258.6419	103313.5261	97883.77356	90126.95403	128827.3184	72619.22591	60235.37297	44911.89453	61642.19224	896.7417805	353.2380026	99219.62152	126880.9704	128130.0391	123013.8583	36410.70687	140886.2605	0	0	2	1	0	0	3	2	3	2	1	0
CAGL0D01078g	6	6	231.86	0.000112157	5.074678323	C10 Tris2	C10	[Candida glabrata] CAGL-CDS0593.1 CAGL-IPF2630 (ohnolog of CAGL0C01353g), highly similar to uniprot|P40482 Saccharomyces cerevisiae YIL109c SEC24 or uniprot|P53953 Saccharomyces cerevisiae YNL049c SFB2	127083.5149	144085.1469	188063.198	158468.2381	746935.0992	629158.6306	223367.4393	323446.5153	142135.6872	135235.9319	142077.7577	145319.9633	85493.0842	76492.31089	104582.9968	161854.7365	37133.16785	12236.54279	223367.4393	330272.4633	176277.5103	169955.5827	57398.49577	158922.7073	1	2	2	1	0	0	3	4	1	1	0	2
CAGL0H07953g	2	2	71.29	0.000114979	1573.871445	C10 Tris1	C10 Tris2	[Candida glabrata] CAGL-CDS4574.1 CAGL-IPF190 similar to uniprot|P53073 Saccharomyces cerevisiae YGL231c	24944.83579	80134.47577	127032.3337	97570.24264	115.4203114	27.28675464	46098.01939	65333.0061	54853.80337	65955.62996	35347.29786	86058.86368	16781.17692	42542.00635	70643.39161	99655.33851	5.738010975	0.530701678	46098.01939	66711.78027	68030.00766	82888.67731	14280.07986	94114.4444	0	1	1	1	0	0	1	1	1	1	0	2
CAGL0L10164g	14	14	624.38	0.00011818	4.022440303	C10 Tris2	C60 Tris1	[Candida glabrata] CAGL-CDS2741.1 CAGL-IPF4138 similar to uniprot|Q08421 Saccharomyces cerevisiae YOR051c	2288674.301	1884121.847	1196378.035	1584337.949	5176070.068	5705485.356	1474158.678	1623489.211	1287264.418	1417947.991	1435862.88	1589587.95	1539663.307	1000247.681	665312.5199	1618195.573	257323.3991	110966.3164	1474158.678	1657750.989	1596472.858	1781983.336	580079.3222	1738382.084	2	4	3	6	0	0	8	9	11	10	5	10
CAGL0C05511g	5	5	335.51	0.000119636	73.29294578	C60 Tris1	C10 Tris2	[Candida glabrata] CAGL-CDS3525.1 CAGL-IPF4066 highly similar to uniprot|P19881 Saccharomyces cerevisiae YDL236w PHO13	369004.3582	478025.2447	220246.7479	343936.3107	16775.08844	5383.311239	550759.7084	603229.6388	795497.203	828557.183	786325.0009	807319.4277	248240.8572	253775.3295	122480.449	351286.2994	833.9575624	104.7003333	550759.7084	615960.0716	986580.2823	1041275.916	317670.2177	882888.9454	1	1	2	2	0	0	4	3	6	5	0	6
CAGL0F08525g	1	1	27.12	0.000123776	Infinity	C60 Tris2	C10 Tris1	[Candida glabrata] CAGL-CDS4501.1 CAGL-IPF618 highly similar to uniprot|P53200 Saccharomyces cerevisiae YGR001c	22.33210954	12.81277716	0	0	0	0	1.76492527	0	0	0	1602.098178	16539.57776	15.02351366	6.802081654	0	0	0	0	1.76492527	0	0	0	647.2373082	18087.77277	0	0	0	0	0	0	0	0	0	0	0	1
CAGL0H09460g	1	1	22.53	0.000124699	Infinity	C60 Tris1	C10 Tris2	[Candida glabrata] CAGL-CDS0968.1 CAGL-IPF72 highly similar to uniprot|P39518 Saccharomyces cerevisiae YER015w FAA2	198626.5959	340985.1169	37044.91902	286582.3222	0	0	196397.9819	298419.067	447064.9521	185430.2207	15146.6696	341299.9292	133622.3688	181023.0973	20600.88677	292706.6446	0	0	196397.9819	304716.8409	554452.5676	233036.448	6119.156613	373247.4708	0	1	0	0	0	0	0	0	0	0	0	0
CAGL0K11726g	25	25	1238.72	0.000125322	11.13387257	C60	C10 Tris2	[Candida glabrata] CAGL-CDS2332.1 CAGL-IPF8518 highly similar to uniprot|P07284 Saccharomyces cerevisiae YDR023w SES1 seryl-tRNA synthetase	8356773.594	9918745.579	9286143.542	9353987.68	1404894.86	779195.3596	10949870.38	13367511.8	10025950.69	9341904.305	11233631.6	8888894.416	5621864.875	5265690.37	5164076.389	9553884.294	69843.01139	15154.61586	10949870.38	13649616.99	12434242.66	11740288.01	4538314.557	9720943.591	17	15	9	17	0	0	24	24	17	17	10	19
CAGL0L12408g	1	1	15.81	0.000128606	Infinity	C10	C10 Tris2	[Candida glabrata] CAGL-CDS1706.1 CAGL-IPF8608 similar to uniprot|Q02648 Saccharomyces cerevisiae YPL030w	32793.00981	41259.81241	1579.120806	18580.36245	0	0	18271.2956	28448.53703	12295.47736	7901.128325	34204.25132	5195.156512	22060.89084	21904.12035	878.157917	18977.42856	0	0	18271.2956	29048.90904	15248.92291	9929.615963	13818.29644	5681.451599	0	0	0	0	0	0	0	1	0	0	0	1
CAGL0C05379g	37	37	3673.66	0.000129387	6.112876242	C60	C10 Tris2	[Candida glabrata] CAGL-CDS1431.1 CAGL-IPF4083 (ohnolog of CAGL0K04741g), highly similar to uniprot|P40150 Saccharomyces cerevisiae YNL209w SSB2 or uniprot|P11484 Saccharomyces cerevisiae YDL229w SSB1	181012685.9	192247158.2	202040826.1	197888535.3	30537531.83	46617732.42	226675336.9	244965244.9	177072292.6	187005429.9	195366786.8	151271917.5	121772936.5	102060689.2	112356034	202117453.5	1518144.343	906670.9884	226675336.9	250134940.4	219606092.6	235016066.8	78926919.06	165431797	122	111	79	99	5	9	93	97	75	83	30	70
CAGL0J08074g	3	3	104.11	0.00013673	3.572232316	C10 Tris1	C10	[Candida glabrata] CAGL-CDS3182.1 CAGL-IPF6743 similar to uniprot|P53844 Saccharomyces cerevisiae YNL264c PDR17 involved in regulating phosphatidylserine metabolism	25082.62442	24661.07576	93980.80068	83715.25263	34721.43556	22413.67673	71868.8388	73361.87979	90373.81258	87254.84618	86975.9917	84491.49763	16873.87167	13092.13833	52263.24917	85504.26456	1726.143136	435.9249019	71868.8388	74910.09363	112082.1308	109656.1248	35137.73845	92400.36431	0	0	0	1	0	0	1	1	2	3	1	0
CAGL0J06204g	2	2	46.55	0.000139936	94.58155971	C10 Tris1	C10 Tris2	[Candida glabrata] CAGL-CDS3906.1 CAGL-IPF2298 highly similar to uniprot|P53889 Saccharomyces cerevisiae YNL168c	7614.586948	8135.810175	54502.72146	77946.62442	297.1900254	1103.181741	70174.87156	53328.81597	46904.22967	68387.72097	47767.23202	46832.30702	5122.572536	4319.16082	30309.2684	79612.35959	14.77451938	21.45584583	70174.87156	54454.2562	58170.89988	85945.16857	19297.65298	51216.06731	0	0	1	0	0	0	2	1	0	1	0	1
CAGL0J00319g	5	5	203.64	0.000141452	10.72784228	C10 Tris2	C60	[Candida glabrata] CAGL-CDS3660.1 CAGL-IPF7811 highly similar to uniprot|P38710 Saccharomyces cerevisiae YHR046c and highly similar to uniprot|Q05533 Saccharomyces cerevisiae YDR287w	205031.3082	160361.2582	251493.5944	149701.775	1832468.98	1498889.013	131452.1072	179081.7269	185270.2762	161376.4445	188142.6676	177722.8118	137931.0205	85133.01668	139856.9952	152900.9323	91099.45201	29151.97958	131452.1072	182861.0304	229773.2798	202807.2516	76008.42161	194358.6398	1	1	3	4	0	0	4	4	3	4	2	2
CAGL0G03641g	5	5	224.76	0.000143449	19.16928657	C60 Tris1	C10 Tris2	[Candida glabrata] CAGL-CDS2672.1 CAGL-IPF7137 highly similar to uniprot|P38174 Saccharomyces cerevisiae YBL091c MAP2 methionine aminopeptidase	213889.3867	214932.1254	265649.1548	221451.8827	25187.52654	10866.77119	302040.2422	367100.2735	316724.8342	374410.3311	312218.1407	320970.566	143890.129	114103.7457	147728.9816	226184.3543	1252.17392	211.3484648	302040.2422	374847.4813	392803.9912	470534.1627	126134.1107	351015.1679	0	1	2	1	0	0	4	2	4	4	0	3
CAGL0B03795g	9	9	604.15	0.000145003	6.893381517	C60 Tris1	C10 Tris2	[Candida glabrata] CAGL-CDS3582.1 CAGL-IPF738 highly similar to uniprot|P20459 Saccharomyces cerevisiae YJR007w SUI2 translation initiation factor eIF2	2406018.395	3594771.593	2810169.005	2658876.726	617707.6937	706456.7809	3692321.127	4054088.652	4466787.392	4661183.523	4215353.461	3091118.492	1618604.375	1908402.026	1562750.709	2715697.461	30708.75033	13739.91901	3692321.127	4139645.295	5539735.84	5857867.435	1702975.551	3380464.104	3	5	5	9	0	0	12	13	10	13	5	8
CAGL0K10780g	25	25	1711.64	0.000145498	11.51321798	C60	C10 Tris2	[Candida glabrata] CAGL-CDS4660.1 CAGL-IPF3242 highly similar to uniprot|P50094 Saccharomyces cerevisiae YML056c IMD4 or uniprot|P50095 Saccharomyces cerevisiae YLR432w IMD3 or uniprot|P38697 Saccharomyces cerevisiae YHR216w PUR5	16565853.64	17027730.75	17652001.67	18030629.14	2563926.398	1303860.364	21512559.81	23018112.3	15707926.08	18542107.3	12460027.2	14082561.02	11144371.65	9039727.566	9816376.908	18415947.34	127463.1616	25358.85604	21512559.81	23503881.75	19481061.77	23302495.17	5033770.45	15400765.82	23	25	21	26	1	0	33	31	28	30	12	24
CAGL0J05940g	1	1	17.19	0.000152415	Infinity	C10	C10 Tris2	[Candida glabrata] CAGL-CDS2145.1 CAGL-IPF2277 (ohnolog of CAGL0G06138g), similar to uniprot|P23291 Saccharomyces cerevisiae YHR135c YCK1 or uniprot|P23292 Saccharomyces cerevisiae YNL154c YCK2	14829.17167	23883.69261	10945.76014	5803.513334	0	0	18179.86879	12328.8025	9335.616216	10465.67806	743.5821208	14968.26453	9976.050975	12679.43906	6086.998466	5927.535591	0	0	18179.86879	12588.98698	11578.08582	13152.5726	300.4023705	16369.37602	0	0	0	0	0	0	0	0	1	0	0	0
CAGL0C01419g	4	4	149.28	0.000162089	4.35105822	C10 Tris2	C60 Tris2	[Candida glabrata] CAGL-CDS1315.1 CAGL-IPF7243 similar to uniprot|Q08925 Saccharomyces cerevisiae YPL184c	109796.9821	109913.0778	87707.73411	113115.4354	331239.0653	276487.6901	99787.73906	117544.0118	89654.25416	83029.42402	75590.59046	64082.73145	73863.88902	58350.95079	48774.76175	115532.7351	16467.235	5377.425161	99787.73906	120024.6362	111189.7302	104345.8934	30538.10995	70081.2259	2	1	1	2	0	0	1	1	1	1	0	1
CAGL0K01441g	1	1	39.89	0.000167215	Infinity	C60 Tris2	C10 Tris2	[Candida glabrata] CAGL-CDS3890.1 CAGL-IPF5097 similar to uniprot|Q07350 Saccharomyces cerevisiae YDL043c Pre-mRNA splicing factor	5421.986801	12083.81276	2455.1108	7798.647512	0	0	10591.24152	6670.316144	2675.583075	4993.4348	20095.2606	1595.941074	3647.54134	6415.087067	1365.300855	7965.306191	0	0	10591.24152	6811.085107	3318.273773	6275.418884	8118.355393	1745.329895	0	1	0	0	0	0	1	1	0	0	1	0
CAGL0B00704g	19	19	1053.88	0.000168365	8.848996482	C60 Tris2	C10 Tris2	[Candida glabrata] CAGL-CDS1942.1 CAGL-IPF3700 (ohnolog of CAGL0H01727g), similar to uniprot|P17967 Saccharomyces cerevisiae YCL043c PDI1 protein disulfide-isomerase precursor	5036580.609	4384876.761	6804935.877	6975262.289	1288189.254	1019016.294	8106617.384	9352649.269	8470707.439	9725319.089	12918984.19	7497469.596	3388266.453	2327855.186	3784262.921	7124325.059	64041.10325	19818.90716	8106617.384	9550025.633	10505420.89	12222138.37	5219186.107	8199273.79	8	7	9	17	0	0	16	16	16	16	9	19
CAGL0H07029g	7	7	242.74	0.000173796	13.42681393	C10 Tris2	C60 Tris1	[Candida glabrata] CAGL-CDS3111.1 CAGL-IPF256 similar to uniprot|Q06678 Saccharomyces cerevisiae YDR322w MRPL35	502438.6908	304905.8475	234263.4315	337622.1584	2944353.422	4063742.952	252658.0268	312787.549	259248.2941	262699.5344	310876.3775	415731.1503	338006.3365	161869.2376	130275.2052	344837.2124	146375.7292	79035.97295	252658.0268	319388.5523	321521.2501	330143.4154	125592.0471	454645.8616	0	1	1	1	0	0	6	2	3	5	1	2
CAGL0G06666g	1	1	20.99	0.000175382	244228.7892	C10 Tris2	C10	[Candida glabrata] CAGL-CDS0121.1 CAGL-IPF3414 highly similar to uniprot|P13382 Saccharomyces cerevisiae YNL102w CDC17	2.179363415	4.693253792	7010.149116	8537.67816	96255.88438	1582235.094	3176.27012	6860.214354	8942.297966	10946.17312	6131.349336	7864.407792	1.466126429	2.491567215	3898.383152	8720.130074	4785.269717	30772.98235	3176.27012	7004.99089	11090.29022	13756.42704	2477.0255	8600.55941	0	0	0	0	0	0	0	0	1	0	0	0
CAGL0J06402g	33	12	2530.18	0.000182974	9.55424211	C60 Tris1	C10 Tris2	[Candida glabrata] CAGL-CDS2549.1 CAGL-IPF2315 (ohnolog of CAGL0J09240g), highly similar to uniprot|Q12122 Saccharomyces cerevisiae YDL131w LYS21 or uniprot|P48570 Saccharomyces cerevisiae YDL182w LYS20	9706739.34	9530510.717	15373122.36	11550103.06	2461118.578	1371426.829	11609907.67	10028624.98	18252826.3	18364240.42	15665667.11	16131071.13	6530029.363	5059583.201	8549079.374	11796931.11	122352.1687	26672.96014	11609907.67	10240267	22637261.9	23078963.83	6328828.253	17641027.68	9	10	16	18	1	0	18	19	19	22	9	18
CAGL0C05115g	14	14	987.78	0.000183667	3.649732148	C60	C10 Tris2	[Candida glabrata] CAGL-CDS2634.1 CAGL-IPF4103 highly similar to uniprot|P22768 Saccharomyces cerevisiae YOL058w ARG1	21433813.85	21938599.48	22410231.48	21556658.67	7673765.051	9425968.954	30000633.69	32408815.23	17405009.95	18455723.59	21116007.76	16383210.38	14419201.85	11646822.79	12462455.13	22017328.84	381493.929	183326.2183	30000633.69	33092764.12	21585795.11	23193933.83	8530730.644	17916768.55	29	17	14	21	0	1	20	21	19	20	11	18
CAGL0D03916g	1	1	39.92	0.000190662	4804.13684	C60	C10 Tris2	[Candida glabrata] CAGL-CDS3205.1 CAGL-IPF4714 similar to uniprot|P38768 Saccharomyces cerevisiae YHR034c	1709.885033	1701.13214	4471.971915	17382.88468	5.186888647	0	11753.45814	13165.06469	12814.10347	11293.98673	4255.170358	7806.677458	1150.293531	903.1016129	2486.888607	17754.36045	0.257861234	0	11753.45814	13442.89748	15892.12604	14193.5362	1719.06132	8537.425201	0	0	0	1	0	0	0	0	1	0	0	0
CAGL0L12540g	3	3	188.58	0.000191716	28.91812061	C60 Tris1	C10 Tris2	[Candida glabrata] CAGL-CDS4772.1 CAGL-IPF8590 highly similar to uniprot|Q02642 Saccharomyces cerevisiae YPL037c GAL4 DNA-binding enhancer protein	1173267.41	1085160.623	6303011.344	4303887.719	233743.0409	175871.6144	3970284.515	4200411.219	5396900.035	6448385.969	2332029.121	5783680.712	789293.95	576092.9947	3505139.88	4395862.673	11620.3129	3420.537254	3970284.515	4289055.823	6693266.978	8103905.369	942124.6912	6325064.886	0	1	5	5	0	0	6	7	6	7	0	6
CAGL0G05291g	3	3	146.9	0.000193114	30.99581699	C60 Tris1	C10 Tris2	[Candida glabrata] CAGL-CDS4508.1 CAGL-IPF5689 highly similar to uniprot|Q12447 Saccharomyces cerevisiae YDR071c	631821.4288	555068.6068	1097816.286	680880.3708	52560.60097	104578.0167	1668901.392	1372976.586	2430651.875	2439987.961	1337834.297	2262321.099	425046.1806	294676.3171	610501.7802	695430.9224	2613.000273	2033.943928	1668901.392	1401951.598	3014508.667	3066415.632	540476.4087	2474086.737	2	2	2	4	0	0	1	3	3	1	2	2
CAGL0J10406g	13	13	680.14	0.000198257	4.294329221	C60	C10 Tris2	[Candida glabrata] CAGL-CDS2927.1 CAGL-IPF2828 similar to uniprot|P46672 Saccharomyces cerevisiae YGL105w G4P1 protein with specific affinity for G4 quadruplex nucleic acids	7128601.856	6148489.824	6744582.525	5677431.429	1754123.108	2111590.756	8228077.798	8372570.207	6278266.138	7237610.929	7548087.337	5740484.5	4795635.054	3264126.839	3750700.084	5798759.29	87204.56151	41068.45139	8228077.798	8549263.186	7786342.373	9095751.146	3049378.495	6277825.272	9	11	10	14	0	0	14	13	16	15	7	11
CAGL0L11044g	3	3	98.23	0.000211729	84.67911766	C60 Tris2	C10 Tris2	[Candida glabrata] CAGL-CDS3750.1 CAGL-IPF4205 (ohnolog of CAGL0M11176g), similar to uniprot|Q99369 Saccharomyces cerevisiae YOR280c	24566.85082	46146.96535	31061.30717	63710.24788	1523.758975	907.080879	48434.52118	55251.84211	55277.13201	81705.84886	133685.4621	72155.91191	16526.89452	24498.62527	17273.36674	65071.7488	75.75222778	17.64186876	48434.52118	56417.86549	68555.02231	102682.5116	54008.06256	78910.10024	0	0	0	0	0	0	0	2	2	2	1	3
CAGL0G01276g	3	3	107.28	0.000212553	24.10789823	C60	C10 Tris2	[Candida glabrata] CAGL-CDS4263.1 CAGL-IPF3865 similar to uniprot|P53952 Saccharomyces cerevisiae YNL050c	9925.107456	18447.67353	29774.03434	35434.39327	2034.217363	995.9685675	32853.67141	40197.74262	27741.20592	36381.31506	26684.37153	26832.01603	6676.932475	9793.550614	16557.50711	36191.63344	101.1291809	19.37065058	32853.67141	41046.06742	34404.80578	45721.63265	10780.31361	29343.6396	0	0	1	1	0	0	1	2	3	1	0	0
CAGL0G01144g	7	7	464.52	0.000226016	4.774988674	C60 Tris2	C10 Tris2	[Candida glabrata] CAGL-CDS0665.1 CAGL-IPF3874 highly similar to uniprot|Q06142 Saccharomyces cerevisiae YLR347c KAP95 karyopherin-beta	290918.3248	298076.1212	413054.1502	476640.3973	153838.757	191136.8254	417103.906	462775.6274	410217.7243	426568.5616	953199.2352	694055.2636	195709.9224	158243.4541	229701.7244	486826.2993	7647.947449	3717.43123	417103.906	472541.9479	508754.4202	536083.1801	385086.3298	759022.6355	0	2	3	4	0	0	2	3	5	8	4	6
CAGL0L07722g	30	30	2795.77	0.00022828	2.854016615	C60	C10 Tris2	[Candida glabrata] CAGL-CDS2665.1 CAGL-IPF9321 highly similar to uniprot|P00560 Saccharomyces cerevisiae YCR012w PGK1 phosphoglycerate kinase	220985141.3	210925985.4	223768497	230508682.6	75780298.12	97897684.98	243279251.4	252400597.9	173829144.9	196698731.1	200634207.6	177362817.3	148663666.6	111976955.3	124438913.4	235434699.9	3767345.426	1904017.767	243279251.4	257727207.6	215583921.9	247197967.2	81054923.02	193964947.8	100	90	74	103	10	5	102	109	82	88	47	83
CAGL0H07359g	1	1	33.72	0.000230481	Infinity	C10 Tris1	C10 Tris2	[Candida glabrata] CAGL-CDS1798.1 CAGL-IPF230 similar to uniprot|P11491 Saccharomyces cerevisiae YDR481c PHO8	3631.005978	4151.761896	16666.20984	14460.4506	0	0	2187.150537	5161.20102	7152.782306	392.3072543	6391.316609	3052.626832	2442.692115	2204.098539	9268.172556	14769.47337	0	0	2187.150537	5270.121933	8870.922437	493.0258331	2582.050598	3338.369413	0	0	0	1	0	0	0	1	1	0	0	0
CAGL0J09614g	1	1	63.45	0.000241784	381.68123	C60 Tris1	C10	[Candida glabrata] CAGL-CDS5034.1 CAGL-IPF6936 highly similar to uniprot|P32495 Saccharomyces cerevisiae YDL208w NHP2 nucleolar rRNA processing protein	257.8201001	1322.959189	232662.6611	222361.8445	11589.55553	8843.356347	226151.1911	291774.9452	280465.9176	322887.8657	125376.9523	474690.9786	173.4437039	702.3361375	129385.0078	227113.7622	576.1637274	171.9949518	226151.1911	297932.503	347835.4708	405784.1329	50651.47831	519124.6526	0	0	1	1	0	0	2	1	2	2	0	1
CAGL0H06369g	18	18	1398.48	0.000241875	4.864056396	C60 Tris1	C10 Tris2	[Candida glabrata] CAGL-CDS2822.1 CAGL-IPF315 highly similar to uniprot|P31373 Saccharomyces cerevisiae YAL012w CYS3	28604420.06	25679066.56	30609752.65	29146184.3	8622630.849	6652599.954	33320516.98	35982447.71	37103860.64	37195723.45	22693969.8	33637261.93	19243094.55	13632572.02	17022254.74	29769044.17	428665.8894	129386.8033	33320516.98	36741813.79	46016424.9	46745127.29	9168217.109	36785893.77	36	29	23	36	2	1	44	43	37	39	9	30
CAGL0H10384g	1	1	69.29	0.000259347	Infinity	C10	C10 Tris2	[Candida glabrata] CAGL-CDS3885.1 CAGL-IPF7 highly similar to uniprot|Q12277 Saccharomyces cerevisiae YDL111c RRP42 rRNA processing protein	32317.11	56920.4851	7358.741433	24683.34838	0	0	40142.04484	27521.83495	397.3058996	11717.31513	15487.33327	16557.09706	21740.73804	30218.10045	4092.23729	25210.83654	0	0	40142.04484	28102.65002	492.7410997	14725.54736	6256.782534	18106.93198	0	1	0	0	0	0	1	1	0	0	0	0
CAGL0M10065g	1	1	43.44	0.000268751	Infinity	C60 Tris2	C10 Tris1	[Candida glabrata] CAGL-CDS4009.1 CAGL-IPF8380 similar to KLLA0F09251g Kluyveromyces lactis	93.63942018	215.1154975	0	0	0	0	59.29893686	725.3422512	175.9480908	72.44807121	2082.689397	7511.027631	62.99418805	114.2010948	0	0	0	0	59.29893686	740.6497232	218.211851	91.04794844	841.3930543	8214.100932	0	0	0	0	0	0	0	0	0	0	0	1
CAGL0K08800g	4	4	118.03	0.000275948	6.289334759	C60 Tris2	C10	[Candida glabrata] CAGL-CDS4634.1 CAGL-IPF3078 similar to uniprot|Q03677 Saccharomyces cerevisiae YMR009w	37436.78562	55718.37698	161796.8511	202103.5214	141915.7103	171487.2212	111743.5338	129141.9992	228997.734	202603.5101	315219.5135	270664.4886	25184.90513	29579.92205	89976.13433	206422.5146	7055.204522	3335.264937	111743.5338	131867.3851	284004.3286	254618.7033	127346.6459	296000.1663	1	0	1	2	0	0	2	1	3	4	1	2
CAGL0D00616g	8	8	404.47	0.000282563	11.45112914	C10	C10 Tris2	[Candida glabrata] CAGL-IPF40002 highly similar to uniprot|P0C2H9 Saccharomyces cerevisiae YLR406c RPL34B and highly similar to uniprot|P0C2H8 Saccharomyces cerevisiae YDL075w RPL43A	45017454.36	56969123.44	30920602.04	31535457.35	5435168.007	3471078.408	24925825.17	20791137.09	32560201.41	32560023.98	16838623.46	27520657.15	30284659.81	30243921.7	17195119.83	32209376.47	270204.2066	67509.20577	24925825.17	21229908.92	40381352.16	40919286.54	6802695.038	30096741.31	16	20	7	15	1	1	13	17	8	9	1	8
CAGL0I04070g	3	3	86.17	0.000307046	25.00784698	C60	C10 Tris2	[Candida glabrata] CAGL-CDS3574.1 CAGL-IPF5943 similar to uniprot|P33333 Saccharomyces cerevisiae YDL052c SLC1 fatty acyltransferase	182709.4843	237656.1632	111187.5163	136714.5592	6020.094357	12573.1887	256705.1068	208272.8707	80866.49779	83936.06677	74062.28636	39062.7924	122914.4263	126167.5441	61832.00002	139636.177	299.2832637	244.536678	256705.1068	212668.218	100291.1034	105485.3021	29920.68497	42719.28359	1	1	0	1	0	0	2	1	0	0	0	0
CAGL0G09581g	16	16	1086.58	0.000309613	5.592259075	C60	C10 Tris2	[Candida glabrata] CAGL-CDS2537.1 CAGL-IPF1547 highly similar to uniprot|P02992 Saccharomyces cerevisiae YOR187w TUF1	2553227.316	3493864.971	4128139.817	4238448.223	1033840.272	1090994.619	6101843.579	5780783.628	3796761.808	4562947.731	5811501.362	3955981.482	1717636.455	1854832.447	2295681.653	4329024.721	51396.38557	21218.81779	6101843.579	5902780.082	4708766.194	5734411.183	2347808.986	4326283.004	5	3	6	10	0	0	13	16	15	15	11	15
CAGL0H05159g	8	8	318.71	0.000310707	8.93112036	C60	C10 Tris2	[Candida glabrata] CAGL-CDS2152.1 CAGL-IPF4446 similar to uniprot|Q02776 Saccharomyces cerevisiae YPL063w	243148.5784	432202.0611	572517.9938	507705.993	110543.8288	122154.6764	956185.6569	1122072.7	447502.3321	478018.9571	339633.9672	375723.0278	163573.709	229448.5944	318380.4601	518555.7731	5495.581279	2375.793404	956185.6569	1145752.689	554995.0087	600742.6372	137209.9274	410892.7599	2	2	3	5	0	0	5	5	7	8	0	6
CAGL0L10021g	13	13	593.72	0.000313871	3.315706553	C60	C10 Tris2	[Candida glabrata] CAGL-CDS2059.1 CAGL-IPF9256 highly similar to uniprot|P20449 Saccharomyces cerevisiae YOR046c DBP5 RNA helicase	1156118.623	1021429.747	944247.0267	1017639.109	536646.8693	425716.7042	1467710.41	1723204.797	1008342.227	1083246.492	899690.5238	1000879.021	777757.4208	542259.3753	525101.0555	1039386.263	26678.88856	8279.788933	1467710.41	1759570.952	1250551.925	1361352.609	363469.1562	1094566.776	4	2	3	5	0	0	11	8	6	5	2	6
CAGL0D01188g	23	23	1651.35	0.000318587	3.675996359	C60	C10 Tris2	[Candida glabrata] CAGL-CDS2328.1 CAGL-IPF2639 (ohnolog of CAGL0K07832g), highly similar to uniprot|P02994 Saccharomyces cerevisiae YPR080w TEF1 or uniprot|P02994 Saccharomyces cerevisiae YBR118w TEF2	316150381.4	314911767.3	179031103.4	151883450.3	101875665.4	92436235.01	369164004.2	345125834.1	150836287.9	150612150.2	179913603.9	122284721.7	212684321.8	167181207.3	99560198.46	155129230.4	5064651.782	1797797.709	369164004.2	352409297.9	187068046.1	189279397.7	72683933.06	133731241	86	88	70	55	6	4	134	122	75	78	25	50
CAGL0M06237g	14	14	664.11	0.000322042	4.615473746	C60 Tris1	C10 Tris2	[Candida glabrata] CAGL-CDS2364.1 CAGL-IPF6134 highly similar to uniprot|P38295 Saccharomyces cerevisiae YBR177c EHT1 or uniprot|Q02891 Saccharomyces cerevisiae YPL095c	754578.0493	707728.002	1576468.311	1295607.865	387506.7681	238455.8059	1305547.033	1209065.286	1396723.881	1492389.946	1262134.041	1286258.404	507628.4266	375720.548	876682.8498	1323295.268	19264.53032	4637.740833	1305547.033	1234581.148	1732225.123	1875537.065	509893.9942	1406659.231	3	4	8	10	0	0	10	8	12	11	7	10
CAGL0J01485g	1	1	21.66	0.000323281	Infinity	C60	C10 Tris2	[Candida glabrata] CAGL-CDS3601.1 CAGL-IPF7850 similar to uniprot|P38747 Saccharomyces cerevisiae YHL013c	124.190789	968.4593592	4331.805896	147.969362	0	0	73108.82426	79894.03288	72099.47116	58849.82003	23941.73999	58051.18408	83.54705638	514.1383132	2408.941499	151.1314973	0	0	73108.82426	81580.09992	89418.18569	73958.56495	9672.3082	63485.09268	0	0	0	0	0	0	0	0	0	0	0	1
CAGL0A04807g	7	7	267.47	0.000324474	2.918510167	C10 Tris2	C10	[Candida glabrata] CAGL-CDS3864.1 CAGL-IPF1114 similar to uniprot|P32496 Saccharomyces cerevisiae YFR052w NIN1	533224.1672	476784.5013	805240.6183	727066.1197	1477089.235	1470631.332	612624.3488	782031.6892	896265.3449	1034643.846	1011709.654	987927.0589	358716.6964	253116.6403	447798.8139	742603.6702	73432.08607	28602.39429	612624.3488	798535.5232	1111553.521	1300272.016	408724.1609	1080402.439	0	0	2	4	0	0	3	5	5	5	2	4
CAGL0J00385g	4	4	159.31	0.0003548	40.87153153	C60 Tris2	C10 Tris2	[Candida glabrata] CAGL-CDS4079.1 CAGL-IPF7806 highly similar to uniprot|P38777 Saccharomyces cerevisiae YHR049w	15809.81851	15633.05617	71928.75357	79704.07695	5093.784758	12202.59984	93894.37925	103640.7583	127514.5661	135073.4107	497902.7899	209026.9387	10635.763	8299.318969	39999.98237	81407.36924	253.2326632	237.3290738	93894.37925	105827.9713	158144.3104	169751.3368	201149.5088	228593.0043	0	0	0	1	0	0	2	1	3	1	3	3
CAGL0H03817g	10	10	412.25	0.00035752	4.45168442	C60 Tris2	C10	[Candida glabrata] CAGL-CDS2161.1 CAGL-IPF1899 highly similar to uniprot|P25374 Saccharomyces cerevisiae YCL017c NFS1	220598.2583	264149.7179	585925.8247	703856.4471	577225.4609	710576.6449	728328.2024	864935.6772	736967.4425	828288.0481	1205918.422	952026.5919	148403.3983	140232.5138	325836.6299	718898.0021	28696.21464	13820.04648	728328.2024	883189.0997	913991.3312	1040937.685	487183.2477	1041141.492	0	1	3	6	0	0	5	5	5	5	2	7
CAGL0J03124g	36	36	2369.08	0.000358911	6.061172106	C10 Tris1	C10 Tris2	[Candida glabrata] CAGL-CDS0643.1 CAGL-IPF6931 highly similar to uniprot|Q01217 Saccharomyces cerevisiae YER069w ARG5	8614775.313	10067299.24	15295255.14	11791346	2801167.679	1667704.128	12238757.89	13093202.1	10423612.69	10905540.14	9572955.887	9097488.213	5795430.76	5344554.935	8505776.977	12043329.45	139257.3863	32435.27455	12238757.89	13369518.31	12927425.41	13705362.2	3867412.301	9949062.908	23	24	22	31	0	0	36	37	35	36	19	28
CAGL0B04125g	9	9	436.6	0.000372542	28.15536481	C60 Tris2	C10 Tris2	[Candida glabrata] CAGL-CDS3296.1 CAGL-IPF713 highly similar to uniprot|P07703 Saccharomyces cerevisiae YPR110c RPC40 DNA-directed RNA polymerase I III	983901.8482	999866.8794	583318.8955	908835.7912	64436.1153	34507.83443	1023572.336	1214245.612	789648.7073	1176157.083	1874380.797	911422.2035	661901.7709	530812.0222	324386.902	928257.7964	3203.38017	671.1448783	1023572.336	1239870.798	979326.9437	1478116.5	757237.7265	996736.3108	1	1	2	6	0	0	6	4	6	8	3	4
CAGL0K11858g	8	8	651.4	0.000372773	4.61222357	C60 Tris2	C10 Tris2	[Candida glabrata] CAGL-CDS4462.1 CAGL-IPF8505 (ohnolog of CAGL0H10032g), highly similar to uniprot|Q12335 Saccharomyces cerevisiae YDR032c	13504092.73	19175318.87	35877130.88	30989014.48	11834393.72	11391040.5	29112075.28	35676334.09	41241504.26	52677556.5	59281959.85	47838935.33	9084628.622	10179844.93	19951473.25	31651256	588335.6252	221545.0091	29112075.28	36429240.02	51147954.71	66201672.02	23949528.59	52316921.54	15	14	16	23	2	1	28	27	29	27	9	23
CAGL0K10472g	6	6	211.44	0.000383756	3.525061195	C60	C10 Tris2	[Candida glabrata] CAGL-CDS0930.1 CAGL-IPF3222 highly similar to uniprot|P43535 Saccharomyces cerevisiae YFR009w GCN20 positive effector of GCN2P	118431.8338	156005.5643	255179.845	232133.1548	90427.59239	79096.47738	303995.8974	293586.8226	197609.1987	226387.234	280330.6662	219245.2106	79672.82575	82820.65419	141906.9398	237093.8874	4495.521726	1538.351988	303995.8974	299782.6178	245076.0836	284508.5158	113251.7771	239767.7624	0	0	1	3	0	0	4	5	4	6	3	3
CAGL0D01562g	6	6	301.38	0.000430506	37.07173093	C60 Tris2	C10 Tris2	[Candida glabrata] CAGL-CDS4779.1 CAGL-IPF4790 highly similar to uniprot|Q12178 Saccharomyces cerevisiae YPR062w FCY1 cytosine deaminase	253101.9859	308425.8778	729518.7857	991952.2642	48117.114	42150.67153	362975.1649	427653.5834	819061.2241	922764.5321	2487262.581	859120.4755	170269.6799	163737.9608	405689.4791	1013150.485	2392.096546	819.7908614	362975.1649	436678.6956	1015804.519	1159669.487	1004838.006	939538.8548	2	2	1	4	0	0	3	2	4	5	4	5
CAGL0I02046g	2	1	72.82	0.000463202	7380.5901	C60 Tris2	C10 Tris2	[Candida glabrata] CAGL-CDS3161.1 CAGL-IPF2116 (ohnolog of CAGL0D04752g), similar to uniprot|Q06494 Saccharomyces cerevisiae YPR127w	26472.8771	23531.96335	17196.6492	4906.048514	0	7.858655815	18696.63743	11011.2786	30229.79249	20678.28316	9624.962612	48376.5547	17809.13845	12492.71209	9563.152851	5010.891766	0	0.152843454	18696.63743	11243.65833	37491.1654	25987.09983	3888.422682	52904.86503	0	0	0	0	0	0	1	0	1	1	1	0
CAGL0H08437g	1	1	23.71	0.000478266	141.2809104	C60 Tris2	C10	[Candida glabrata] CAGL-CDS0141.1 CAGL-IPF152 similar to uniprot|P22219 Saccharomyces cerevisiae YBR097w VPS15	624.5044131	920.3974293	27149.91209	61387.4036	106130.0242	39885.11784	47522.52556	38279.97389	75478.99264	43593.16705	153579.6919	64685.44683	420.1237936	488.6230665	15098.21804	62699.26486	5276.153185	775.727976	47522.52556	39087.82649	93609.48799	54785.01166	62045.20281	70740.35873	0	0	1	1	0	0	1	1	1	1	1	1
CAGL0K02475g	5	5	301.33	0.000485316	7.09717489	C60 Tris2	C10 Tris2	[Candida glabrata] CAGL-CDS4828.1 CAGL-IPF2256 similar to uniprot|P32601 Saccharomyces cerevisiae YPR017c exchange factor for SEC4P	308460.2171	157678.5414	1075091.575	733395.8843	202762.1131	242321.8799	937934.4997	1094136.039	1300480.066	1639306.722	1481517.919	1677321.021	207510.9061	83708.80879	597864.4411	749068.703	10080.12555	4712.932332	937934.4997	1117226.458	1612862.982	2060172.361	598523.6631	1834327.45	0	0	3	3	0	0	4	4	5	6	3	4
CAGL0L11858g	6	6	192.31	0.000488056	4.034978633	C60	C10 Tris2	[Candida glabrata] CAGL-CDS1898.1 CAGL-IPF8347 similar to uniprot|P21269 Saccharomyces cerevisiae YER168c tRNA nucleotidyltransferase	97942.88602	133116.9226	177120.453	160559.8751	56232.23478	46927.80248	184113.1683	232135.3778	124955.2878	142454.9213	105899.0438	105189.4623	65889.2651	70669.47044	98497.67508	163991.0722	2795.532055	912.7015592	184113.1683	237034.3145	154970.2785	179027.9315	42782.52918	115035.7718	0	0	0	3	0	0	4	5	5	5	0	3
CAGL0B02541g	2	2	37.17	0.000492156	39.80642406	C60	C10 Tris2	[Candida glabrata] CAGL-CDS1572.1 CAGL-IPF844 similar to uniprot|Q03124 Saccharomyces cerevisiae YML127w	41993.85509	27489.64708	30982.46464	38420.44579	612.7800951	1308.950386	26136.95797	50360.26047	29396.9525	18192.77968	24929.7655	13442.80371	28250.58933	14593.77789	17229.52196	39241.49851	30.46377945	25.45785216	26136.95797	51423.05293	36458.27237	22863.48331	10071.46412	14701.12372	1	1	1	0	0	0	1	0	1	0	0	0
CAGL0F08547g	16	16	1097.98	0.000496752	7.597290114	C60 Tris2	C10 Tris2	[Candida glabrata] CAGL-CDS4502.1 CAGL-IPF621 highly similar to uniprot|P32471 Saccharomyces cerevisiae YAL003w EFB1	26885130.55	36026391.67	57922913.56	38789446.19	9072797.255	6888375.298	54294169.9	54299077.77	43500068.14	46886642.42	73468611.14	47793047.31	18086474.33	19125787.85	32211256.37	39618384.53	451045.484	133972.4117	54294169.9	55444994.2	53949038.85	58924033.87	29680844.01	52266738.15	16	20	21	19	3	1	30	29	27	28	19	24
CAGL0L05280g	2	2	49.36	0.000514728	8.475551838	C10 Tris1	C10	[Candida glabrata] CAGL-CDS4030.1 CAGL-IPF4561 similar to uniprot|Q00873 Saccharomyces cerevisiae YKL087c CYT2 holocytochrome-c1 synthase	3136.057187	2295.574162	17184.57769	28851.49537	4886.077124	2710.522794	18482.13844	22101.88273	17604.41747	17504.15404	6421.841673	7673.26264	2109.724471	1218.680594	9556.439819	29468.05767	242.9066758	52.71711543	18482.13844	22568.31626	21833.10148	21998.0641	2594.382527	8391.522026	0	0	0	2	0	0	1	2	1	1	0	0
CAGL0J01199g	2	2	51.22	0.00053086	5.987162406	C10 Tris2	C60	[Candida glabrata] CAGL-CDS1385.1 CAGL-IPF7880 similar to uniprot|Q03153 Saccharomyces cerevisiae YMR098c	45943.46207	37005.74397	41944.74106	38895.09095	141680.5652	176615.3557	25068.99411	28094.07368	31212.67143	28432.43464	41116.38475	24326.552	30907.61438	19645.70904	23325.70522	39726.28693	7043.514508	3435.002322	25068.99411	28686.96516	38710.1376	35732.00501	16610.75367	26603.65043	1	0	0	1	0	0	2	2	0	0	1	0
CAGL0M00858g	3	3	83.9	0.000531656	6.644320514	C10 Tris1	C10 Tris2	[Candida glabrata] CAGL-CDS3457.1 CAGL-IPF5454 similar to uniprot|P36517 Saccharomyces cerevisiae YLR439w MRPL4	50518.00601	53815.69081	193247.8375	155016.3313	21125.44254	31289.87489	173531.5887	172002.5311	140503.9958	137107.6618	162452.213	90483.70089	33985.0542	28569.8189	107466.2039	158329.0617	1050.231278	608.5585961	173531.5887	175632.4367	174253.8771	172307.8491	65629.64399	98953.47059	0	1	3	3	0	0	1	2	2	1	1	1
CAGL0L05390g	3	3	120.87	0.000537337	4.44503574	C60	C10 Tris2	[Candida glabrata] CAGL-CDS4662.1 CAGL-IPF4555 highly similar to uniprot|P33204 Saccharomyces cerevisiae YKL013c ARC19	253810.4051	261236.5088	185206.0721	294772.7083	80440.13159	83105.14011	389309.327	337655.2508	329022.2138	365609.1654	303457.9406	373925.8694	170746.2558	138685.9415	102994.1331	301072.0609	3999.004614	1616.316702	389309.327	344781.057	408055.2732	459473.4392	122595.0465	408927.3776	0	0	1	2	0	0	2	3	2	3	2	3
CAGL0B03047g	34	34	2754.37	0.000543463	3.911599853	C10	C10 Tris2	[Candida glabrata] CAGL-CDS2775.1 CAGL-IPF805 highly similar to uniprot|P06168 Saccharomyces cerevisiae YLR355c ILV5 ketol-acid reducto-isomerase	131424609.7	121159566.9	111346024.8	112203452.7	40135348.44	24437763.85	133926464	117508709.5	119414369.2	130902133.6	132440983.5	118810139.7	88413475.46	64321517.23	61920147.48	114601263.2	1995290.665	475291.4901	133926464	119988588.9	148098398.9	164509151.4	53505301.26	129931419.2	76	70	74	84	5	3	106	108	86	100	31	68
CAGL0F07403g	6	6	213.74	0.000550536	6.092423916	C10 Tris2	C60 Tris1	[Candida glabrata] CAGL-CDS2509.1 CAGL-IPF531 similar to uniprot|P53136 Saccharomyces cerevisiae YGL111w	182677.5402	253087.2171	144804.12	150212.0466	675579.8277	901321.9407	209589.148	254974.1199	118748.4236	140081.5249	190533.5789	129887.1531	122892.9365	134359.6235	80526.38145	153422.1085	33585.80841	17529.86283	209589.148	260355.0407	147272.4892	176045.2038	76974.3343	142045.3016	2	3	1	2	0	0	4	4	3	2	3	3
CAGL0G01947g	3	3	159.6	0.000551185	9.243352681	C10 Tris2	C60 Tris2	[Candida glabrata] CAGL-CDS3260.1 CAGL-IPF3526 similar to uniprot|P36152 Saccharomyces cerevisiae YKR071c	67328.04399	52362.53563	50707.55455	42713.40068	316139.6643	383867.2372	89304.02599	122204.4974	84291.18565	78463.59828	26670.62259	49060.22158	45293.69635	27798.36396	28198.75484	43626.19471	15716.58265	7465.856216	89304.02599	124783.4757	104538.4213	98607.86535	10774.75913	53652.52687	0	0	0	1	0	0	3	2	1	3	0	0
CAGL0I07843g	39	39	3288.72	0.00057176	3.644416417	C60	C10 Tris2	[Candida glabrata] CAGL-CDS3139.1 CAGL-IPF4297 highly similar to uniprot|P00330 Saccharomyces cerevisiae YOL086c ADH1 alcohol dehydrogenase I or uniprot|P00331 Saccharomyces cerevisiae YMR303c ADH2	308452949.4	334468184.5	296408144.3	278399971.2	103361233.2	86835615.74	305621465.2	387535053.4	217448032.9	258510497.7	259687744.9	194807194.4	207506016.8	177563370.7	164834227.8	284349435.1	5138505.373	1688870.94	305621465.2	395713512.5	269680321.8	324878910.8	104912170.4	213042214.2	104	105	65	112	13	6	115	118	97	104	52	99
CAGL0J00341g	5	5	221.59	0.00057684	38.91599829	C60	C10 Tris2	[Candida glabrata] CAGL-CDS0674.1 CAGL-IPF7810 (ohnolog of CAGL0E06226g), highly similar to uniprot|P37898 Saccharomyces cerevisiae YHR047c AAP1 alanine/arginine aminopeptidase or uniprot|P32454 Saccharomyces cerevisiae YKL157w APE2	209768.1386	81227.40215	110718.6404	86274.99887	2860.804754	7073.771324	198835.5963	187778.3494	157382.2814	143163.6778	103062.5706	136291.5954	141117.6355	43122.22205	61571.25551	88118.71309	142.2221867	137.5781898	198835.5963	191741.1846	195186.4255	179918.6498	41636.61236	149049.2348	1	1	1	3	0	0	2	3	3	4	1	3
CAGL0I02530g	6	6	214.69	0.00061718	22.26660483	C60 Tris2	C10 Tris2	[Candida glabrata] CAGL-CDS2556.1 CAGL-IPF8068 similar to uniprot|P38866 Saccharomyces cerevisiae YHR176w FMO flavin-containing monooxygenase	54938.24653	53648.85971	121438.9781	54788.84675	6479.939985	12685.43899	70419.79451	56192.17008	136349.8925	136357.5793	200968.7611	225779.1588	36958.68926	28481.25115	67532.89528	55959.69552	322.1440516	246.7198405	70419.79451	57378.03794	169101.9339	171365.1951	81190.08047	246913.324	0	0	1	0	0	0	1	1	3	3	1	5
CAGL0I03080g	2	2	51.57	0.000619324	17.63794271	C60 Tris2	C10 Tris2	[Candida glabrata] CAGL-CDS3874.1 CAGL-IPF7340 highly similar to uniprot|P03962 Saccharomyces cerevisiae YEL021w URA3 orotidine-5 -phosphate decarboxylase	58708.89254	77303.00041	308156.4755	205798.36	25354.30004	10232.6951	165667.8838	141690.38	300620.5317	302789.7548	385093.5493	242587.8321	39495.32163	41038.82508	171367.5404	210196.3127	1260.464905	199.016282	165667.8838	144680.5843	372831.3411	380526.1552	155575.3048	265295.3811	0	0	1	1	0	0	0	0	1	2	0	2
CAGL0K03465g	20	20	1403.95	0.000628919	3.106803901	C10 Tris1	C10 Tris2	[Candida glabrata] CAGL-CDS1164.1 CAGL-IPF2184 highly similar to uniprot|P07342 Saccharomyces cerevisiae YMR108w Acetolactate synthase	5129143.753	6030827.239	11787669.07	9289193.816	3892080.559	2892017.682	8965398.844	8737468.386	8806701.28	8695767.64	8132287.797	8035267.01	3450536.596	3201661.809	6555188.732	9487705.772	193491.0822	56247.02006	8965398.844	8921862.101	10922122.42	10928266.14	3285391.705	8787411.986	11	10	24	29	1	0	28	26	25	22	13	24
CAGL0D05588g	3	3	79.94	0.000630365	29.51078875	C10 Tris2	C60 Tris1	[Candida glabrata] CAGL-CDS2211.1 CAGL-IPF4903 highly similar to uniprot|P33750 Saccharomyces cerevisiae YLL011w SOF1	100119.2028	137811.0112	213555.1417	95541.90116	2346213.069	1897865.062	98471.69656	123836.4598	83773.52985	60040.92958	196302.2966	96533.3652	67353.34197	73161.48082	118759.2093	97583.65097	116639.7506	36911.68794	98471.69656	126449.8787	103896.4215	75455.47273	79304.85896	105569.4166	2	1	1	2	0	0	1	0	0	1	0	0
CAGL0G06974g	2	2	62.8	0.000642762	26.13455793	C10 Tris1	C10 Tris2	[Candida glabrata] CAGL-CDS4800.1 CAGL-IPF5607 similar to uniprot|P47076 Saccharomyces cerevisiae YJL011c	57261.37712	48620.14764	88687.24665	83464.18867	4559.638594	2027.480108	52500.89514	107563.6787	74539.60152	66624.09273	32750.04098	59966.70759	38521.5324	25811.59494	49319.47415	85247.83531	226.6780948	39.43257851	52500.89514	109833.6801	92444.44963	83728.75715	13230.80487	65579.91968	0	0	0	1	0	0	0	0	0	0	0	1
CAGL0M04609g	4	4	131.34	0.000646847	8.186436257	C60 Tris2	C10 Tris2	[Candida glabrata] CAGL-CDS3617.1 CAGL-IPF8317 similar to uniprot|Q12455 Saccharomyces cerevisiae YLR146c SPE4 or uniprot|Q12074 Saccharomyces cerevisiae YPR069c SPE3	190044.8089	227486.1746	310344.2737	344947.5586	37786.42102	51079.47741	330990.9426	350288.9292	265429.5779	258325.4792	485709.1378	241785.8752	127849.1303	120768.4731	172584.1873	352319.1579	1878.515972	993.4477262	330990.9426	357681.3538	329187.3145	324646.3919	196223.3521	264418.3566	1	1	2	2	0	0	3	3	3	2	1	2
CAGL0I00814g	7	7	618.41	0.000650865	97.88316195	C10 Tris1	C10 Tris2	[Candida glabrata] CAGL-CDS5402.1 CAGL-IPF2026 highly similar to uniprot|P05318 Saccharomyces cerevisiae YDL081c RPLA1	520791.0341	528954.2137	6978010.72	4864434.734	19399.60278	101585.9193	2720932.678	6217742.235	4381672.597	4334775.926	3559519.698	5013247.831	350352.5361	280812.6378	3880510.81	4968388.691	964.432796	1975.750452	2720932.678	6348960.173	5434175.973	5447659.937	1438022.95	5482515.27	2	2	7	7	0	0	4	7	10	10	1	9
CAGL0B04367g	1	1	16.09	0.000662375	Infinity	C60 Tris2	C10 Tris2	[Candida glabrata] CAGL-CDS3740.1 CAGL-IPF695 (ohnolog of CAGL0I04796g), some similarities with uniprot|P38072 Saccharomyces cerevisiae YBR024w SCO2 or uniprot|P23833 Saccharomyces cerevisiae YBR037c SCO1	294.6525162	4791.420369	713.2321075	3309.314387	0	0	11004.02784	4477.825192	9552.828053	1941.871469	19140.68699	9173.050949	198.2220306	2543.682152	396.6323662	3380.035106	0	0	11004.02784	4572.324282	11847.47321	2440.415741	7732.713821	10031.69873	0	0	0	0	0	0	1	1	1	0	1	1
CAGL0M09185g	5	5	281.69	0.000702662	33.08796707	C60	C10 Tris2	[Candida glabrata] CAGL-CDS3672.1 CAGL-IPF8194 similar to uniprot|P47133 Saccharomyces cerevisiae YJR088c	216976.9043	204625.1751	543792.5226	323271.1153	59996.88367	33472.62942	1321143.391	1771572.78	274099.432	364028.7584	585417.975	277036.6566	145967.1994	108631.9642	302406.0648	330179.4846	2982.687993	651.0111159	1321143.391	1808959.683	339939.7182	457487.2881	236505.0779	302968.8041	1	2	3	3	0	0	3	5	5	6	4	5
CAGL0E04334g	6	6	232.95	0.000702674	4.964524351	C60	C60 Tris2	[Candida glabrata] CAGL-CDS1876.1 CAGL-IPF2503 highly similar to uniprot|P10614 Saccharomyces cerevisiae YHR007c ERG11	274420.2578	289691.5349	381430.7043	530147.1829	492486.7434	724847.5284	610555.625	670822.2655	278451.9542	339455.7023	114102.9131	144003.9668	184611.153	153792.2224	212115.7492	541476.5358	24483.50991	14097.60173	610555.625	684979.159	345337.7417	426605.495	46096.83936	157483.5264	2	2	1	2	0	0	4	5	3	3	0	4
CAGL0I00924g	2	2	203.97	0.000710467	9784.136189	C10 Tris1	C10 Tris2	[Candida glabrata] CAGL-CDS3798.1 CAGL-IPF2039 similar to uniprot|Q05584 Saccharomyces cerevisiae YDR272w GLO2 glyoxalase II	34056.38799	49413.54514	136251.6017	145250.5194	28.77127992	0	99751.86379	136153.913	120358.0752	132812.344	28088.4689	58765.50937	22910.80514	26232.79594	75770.27819	148354.5524	1.430336809	0	99751.86379	139027.2768	149268.7886	166909.7776	11347.55988	64266.28273	0	0	1	2	0	0	2	2	2	2	1	2
CAGL0K12848g	17	17	1021.46	0.000723414	2.52327338	C10 Tris1	C10 Tris2	[Candida glabrata] CAGL-CDS3961.1 CAGL-IPF4610 highly similar to uniprot|P07283 Saccharomyces cerevisiae YFL045c SEC53 phosphomannomutase	14885125.67	16364950.95	18647444.34	17102318.07	7930663.601	6237346.372	14329798.22	15179515.31	13734022.17	15725651.84	16910175.34	14699740.92	10013692.99	8687869.242	10369948.15	17467798.07	394265.396	121310.5123	14329798.22	15499860.64	17033014.6	19762960.06	6831601.533	16075717.14	14	14	17	23	1	0	22	22	23	22	14	22
CAGL0H08481g	1	1	21.07	0.000731961	Infinity	C60	C10 Tris2	[Candida glabrata] CAGL-CDS2625.1 CAGL-IPF149 similar to uniprot|P38255 Saccharomyces cerevisiae YBR095c	722.7162323	371.3123072	6496.81636	4072.098867	0	0	7362.63126	3674.52294	2754.881535	1196.002433	5075.990113	192.9079333	486.1939785	197.1232778	3612.915934	4159.120445	0	0	7362.63126	3752.069307	3416.620188	1503.056824	2050.667196	210.9651718	0	0	0	1	0	0	1	0	0	0	0	0
CAGL0H03905g	12	12	837.33	0.00076276	2.842167098	C60 Tris2	C10	[Candida glabrata] CAGL-CDS3595.1 CAGL-IPF1892 highly similar to uniprot|P25605 Saccharomyces cerevisiae YCL009c ILV6 acetolactate synthase	4177792.355	3279027.211	6054775.839	7414943.61	5083282.925	4645249.998	8228837.385	7558539.58	7189748.045	8236092.03	11226941.81	9966585.417	2810532.538	1740778.798	3367094.726	7573402.458	252710.5746	90345.73731	8228837.385	7718053.426	8916767.563	10350576.21	4535611.921	10899512.37	7	6	6	8	0	0	13	14	10	12	9	12
CAGL0A00363g	34	34	1919.39	0.000773334	4.26753935	C60	C10 Tris2	[Candida glabrata] CAGL-CDS0848.1 CAGL-IPF3317 highly similar to uniprot|P07264 Saccharomyces cerevisiae YGL009c LEU1 3-isopropylmalate dehydratase	17096140.56	16562319.72	20933129.75	15589251.67	5216263.325	3691007.8	18916714.93	19095415.1	13406406.79	13464405.25	14297575.51	10291497.4	11501112.36	8792648.905	11641030.59	15922397.14	259321.5686	71786.62532	18916714.93	19498400.77	16626704.09	16921174.78	5776128.091	11254837.89	27	22	29	32	1	0	47	43	37	37	15	28
CAGL0F07029g	25	25	1476.49	0.00079237	4.985068094	C10 Tris1	C10 Tris2	[Candida glabrata] CAGL-CDS1504.1 CAGL-IPF505 highly similar to uniprot|P53128 Saccharomyces cerevisiae YGL125w MET13	10106002.19	9595142.634	15474526.96	10311936.45	3008746.568	2163993.891	11781394.32	11854785.88	8732006.474	9384315.792	9146386.518	6834939.83	6798626.062	5093895.167	8605471.04	10532304.63	149576.9732	42087.64302	11781394.32	12104966.81	10829485.48	11793587.96	3695081.033	7474727.612	15	15	23	30	0	0	33	35	35	31	11	23
CAGL0K03509g	7	7	306.04	0.000811317	9.285286583	C10	C10 Tris2	[Candida glabrata] CAGL-CDS1921.1 CAGL-IPF2180 similar to uniprot|Q04458 Saccharomyces cerevisiae YMR110c aldehyde-dehydrogenase like protein	379026.0584	386573.6703	331169.8712	261264.8271	56243.68567	26209.3137	388247.4258	363267.1933	214587.2104	269152.9897	357078.3224	251158.1685	254982.7706	205225.2714	184165.4186	266848.1095	2796.101325	509.7464661	388247.4258	370933.5086	266132.3131	338253.6916	144257.3342	274667.9479	2	2	2	2	0	0	3	4	3	5	3	4
CAGL0C04455g;CAGL0L09273g	3	3	142.03	0.000815514	24.56542573	C60 Tris1	C10 Tris2	[Candida glabrata] CAGL-CDS4794.1 CAGL-IPF888 similar to uniprot|Q12165 Saccharomyces cerevisiae YDL004w ATP16	79958.96355	74521.48308	652831.5109	429605.7873	55417.33353	22525.66092	144326.6942	225970.1675	658895.5592	1255807.282	643329.1495	452955.9291	53790.91387	39562.16567	363043.2564	438786.5501	2755.020015	438.1028889	144326.6942	230738.9949	817166.125	1578215.607	259900.8181	495355.0835	0	0	1	2	0	0	2	1	3	5	2	1
CAGL0I04444g	16	16	1146.42	0.000817104	4.626938229	C60 Tris1	C10 Tris2	[Candida glabrata] CAGL-CDS3556.1 CAGL-IPF5913 highly similar to uniprot|P27616 Saccharomyces cerevisiae YAR015w ADE1 phosphoribosylamidoimidazole- succinocarboxamide synthase	6456936.633	6129871.482	13235553.96	8328188.607	2933105.026	1957162.123	9985735.036	10166062.73	11863099.13	10763864.89	10719696.76	10544936.54	4343784.698	3254242.684	7360365.624	8506163.687	145816.5259	38064.95993	9985735.036	10380605.21	14712684.9	13527314.1	4330688.203	11532000.33	10	12	20	21	1	1	20	25	27	24	10	20
CAGL0K00825g	10	10	511.29	0.00082352	3.871517607	C60 Tris2	C10 Tris2	[Candida glabrata] CAGL-CDS3642.1 CAGL-IPF5146 similar to uniprot|P42941 Saccharomyces cerevisiae YGR208w Phosphoserine phosphatase	2890073.979	3482842.926	2383243.109	3388725.38	1197268.906	855658.518	3366049.924	3529690	3657597.277	3819280.225	3847493.515	4100451.154	1944243.817	1848981.034	1325334.829	3461143.129	59521.08464	16641.75227	3366049.924	3604179.843	4536173.528	4799819.004	1554362.511	4484275.827	7	6	3	8	1	0	7	6	9	12	5	9
CAGL0K09702g;CAGL0K02629g	7	7	362.18	0.000823551	16.18273249	C60 Tris2	C10 Tris2	[Candida glabrata] CAGL-CDS2951.1 CAGL-IPF3173 (ohnolog of CAGL0K02629g), similar to uniprot|P53912 Saccharomyces cerevisiae YNL134c	355730.5274	351946.134	527373.0087	746577.4525	63459.9844	23907.79867	360430.3263	376270.5383	481493.5087	581949.9342	833345.4289	580504.0327	239311.133	186842.1116	293275.0813	762531.9641	3154.852751	464.9841665	360430.3263	384211.2734	597151.0647	731356.2214	336666.1667	634842.3877	1	0	1	3	0	0	2	3	5	5	0	6
CAGL0H05665g	14	14	582.12	0.000834903	6.4977971	C60 Tris2	C10 Tris2	[Candida glabrata] CAGL-CDS2222.1 CAGL-IPF4412 highly similar to uniprot|P41921 Saccharomyces cerevisiae YPL091w GLR1	749322.1714	1101975.103	949618.1089	1011080.934	313860.1418	258375.633	1117957.436	1496390.766	1092500.644	1230987.851	2210184.567	1508087.39	504092.632	585019.5112	528087.9444	1032687.938	15603.25835	5025.162709	1117957.436	1527970.286	1354925.687	1547024.186	892900.2791	1649252.625	3	3	3	8	0	0	8	9	12	8	7	5
CAGL0J09350g	27	27	1579.8	0.000838191	4.140644444	C60 Tris2	C10 Tris2	[Candida glabrata] CAGL-CDS0734.1 CAGL-IPF6957 highly similar to uniprot|P25694 Saccharomyces cerevisiae YDL126c CDC48	5706494.37	6027929.473	6273009.929	5746398.009	1820004.732	2680701.531	5461053.778	6020091.077	8262168.833	9392331.131	10775133.56	7860690.819	3838938.545	3200123.435	3488455.925	5869199.7	90479.80376	52137.11995	5461053.778	6147137.826	10246790.09	11803661.11	4353084.311	8596494.509	9	9	17	18	0	0	18	20	32	33	13	27
CAGL0A01716g	3	3	93.35	0.000857995	80.45413464	C60 Tris1	C10 Tris2	[Candida glabrata] CAGL-CDS4339.1 CAGL-IPF3015 highly similar to uniprot|P53184 Saccharomyces cerevisiae YGL037c PNC1	12070.65539	25396.551	62095.12469	24722.1334	1081.198953	2827.549881	46423.6305	53157.06247	141205.6766	173269.3284	76167.21915	149750.6564	8120.310168	13482.5894	34531.44632	25250.45041	53.75077736	54.99318204	46423.6305	54278.87805	175124.1057	217753.4421	30771.06421	163768.1375	0	0	1	1	0	0	0	1	2	3	1	2
CAGL0L03828g	3	3	156.75	0.000875527	43.2541017	C60	C10 Tris2	[Candida glabrata] CAGL-CDS5161.1 CAGL-IPF2677 similar to uniprot|P40312 Saccharomyces cerevisiae YNL111c CYB5	74278.76267	165584.8467	1160807.244	335565.2312	20961.97221	22958.35237	770363.2648	1129370.921	874448.2259	813691.019	499740.4332	401387.3864	49969.66379	87906.12942	645531.4041	342736.3282	1042.104506	446.5183302	770363.2648	1153204.93	1084495.803	1022593.103	201891.9048	438959.4429	0	0	2	1	0	0	3	2	3	4	0	2
CAGL0J02090g	2	2	118.07	0.000887307	6820.749595	C60	C10 Tris2	[Candida glabrata] CAGL-CDS4946.1 CAGL-IPF6477 highly similar to uniprot|P22804 Saccharomyces cerevisiae YIL004c BET1	5183.44573	7236.273007	37911.57678	75973.4741	22.11954533	0	93083.90568	57787.97414	69956.26013	50626.30832	17839.28469	55838.19819	3487.067246	3841.612105	21082.84	77597.04265	1.099652152	0	93083.90568	59007.51952	86760.16283	63623.79885	7206.955703	61064.95919	0	0	0	1	0	0	1	1	1	2	0	2
CAGL0E06512g	6	6	328.91	0.000888151	4.568005847	C60 Tris2	C10 Tris2	[Candida glabrata] CAGL-CDS4334.1 CAGL-IPF5983 highly similar to uniprot|P35719 Saccharomyces cerevisiae YKL142w MRP8	207982.6668	215885.8221	479757.7833	574314.3836	218448.6173	125345.5201	402340.6886	461264.9982	607556.4933	672740.4039	876737.3352	693716.2945	139916.4924	114610.0467	266795.988	586587.5985	10859.96518	2437.852309	402340.6886	470999.4388	753495.1153	845455.6841	354196.2164	758651.937	1	1	2	3	0	0	4	5	4	5	4	5
CAGL0K01023g	3	3	124.81	0.000889446	7.817771013	C60	C10 Tris2	[Candida glabrata] CAGL-CDS3401.1 CAGL-IPF5129 similar to uniprot|P12686 Saccharomyces cerevisiae YGR084c MRP13	52934.91699	69483.12186	155885.005	134705.4018	27040.3482	15476.00139	153313.7922	179069.2932	166082.0833	156637.8697	88745.43915	154711.1263	35610.98636	36887.38689	86688.52362	137584.0835	1344.285185	300.9936509	153313.7922	182848.3343	205975.9707	196852.1238	35852.58378	169192.9346	0	0	2	2	0	0	4	3	3	2	0	3
CAGL0J09966g	11	11	777.71	0.000903561	4.781975863	C60	C10 Tris2	[Candida glabrata] CAGL-CDS2721.1 CAGL-IPF9060 highly similar to uniprot|P25491 Saccharomyces cerevisiae YNL064c YDJ1	3323124.158	3384955.275	3429008.533	5297385.803	1332472.95	1054219.638	5047378.71	6365727.642	4505563.3	4869860.519	4293878.029	3527538.905	2235570.315	1797014.174	1906890.834	5410592.012	66242.62506	20503.57904	5047378.71	6500068.634	5587825.949	6120118.894	1734698.969	3857735.856	6	6	4	12	0	0	11	11	10	11	6	9
CAGL0I09878g	16	16	758.9	0.000907395	4.454592887	C60	C10 Tris2	[Candida glabrata] CAGL-CDS1105.1 CAGL-IPF7708 (ohnolog of CAGL0K07293g), highly similar to uniprot|P30624 Saccharomyces cerevisiae YOR317w FAA1 or uniprot|P47912 Saccharomyces cerevisiae YMR246w FAA4 or uniprot|P39002 Saccharomyces cerevisiae YIL	748072.9231	631716.8654	1116010.044	1184543.782	512974.0221	303545.6633	1842879.8	1794382.983	1182531.338	1183966.723	1015632.704	1055451.812	503252.2233	335367.5511	620619.4306	1209857.723	25502.01548	5903.677254	1842879.8	1832251.268	1466582.28	1487931.14	410309.0476	1154247.879	1	0	2	11	0	0	10	13	11	12	7	8
CAGL0A02211g;CAGL0D02640g	3	3	129.03	0.000909016	8.649780775	C10	C10 Tris2	[Candida glabrata] CAGL-CDS1752.1 CAGL-IPF2980 highly similar to uniprot|P39003 Saccharomyces cerevisiae YDR343c HXT6 or uniprot|P39004 Saccharomyces cerevisiae YDR342c HXT7	1039779.02	656241.3638	100847.175	137075.741	115928.9139	80147.77614	234865.3992	292398.8631	192145.5873	158939.6206	145282.5523	94389.46814	699492.1049	348387.1829	56081.67835	140005.0774	5763.295664	1558.798758	234865.3992	298569.5879	238300.0808	199744.8122	58693.21207	103224.839	1	2	1	1	0	0	3	3	3	3	1	3
CAGL0F03179g	2	2	45.59	0.000941716	24.49679542	C10 Tris1	C10 Tris2	[Candida glabrata] CAGL-CDS1875.1 CAGL-IPF1783 similar to uniprot|Q04080 Saccharomyces cerevisiae YDR434w	26123.22081	58843.45872	73045.59673	76359.77568	2357.052114	3741.924092	25255.37662	37041.047	38735.1399	30128.25772	16516.67471	28308.90279	17573.91364	31238.97387	40621.0651	77991.59958	117.1786035	72.77689924	25255.37662	37822.75355	48039.54698	37863.2034	6672.629822	30958.77105	0	0	1	0	0	0	0	0	2	2	0	0
CAGL0I05236g	9	9	390.57	0.000947679	4.719510432	C60 Tris2	C10 Tris2	[Candida glabrata] CAGL-CDS2738.1 CAGL-IPF1337 similar to uniprot|P07278 Saccharomyces cerevisiae YIL033c SRA1 cAMP dependent protein kinase	811630.9076	952962.0196	848547.9321	1430358.221	273496.8885	270205.4945	1025891.666	1164189.738	1246190.453	1135486.36	1442423.762	1123585.306	546009.6818	505911.0439	471882.2534	1460925.267	13596.63762	5255.242374	1025891.666	1188758.556	1545532.686	1427004.223	582729.8765	1228759.041	3	4	3	6	0	0	7	6	8	9	5	6
CAGL0B01232g;CAGL0B00220g	7	7	325.65	0.000954174	20.66836061	C10 Tris1	C10 Tris2	[Candida glabrata] CAGL-CDS4176.1 CAGL-IPF3669 highly similar to uniprot|Q06287 Saccharomyces cerevisiae YLR186w	324072.0293	321535.4463	1789052.591	1279122.209	43764.17548	104683.7279	841547.7488	823560.5336	666794.181	907512.4137	801539.3718	436942.1251	218013.464	170697.6038	994902.1573	1306457.31	2175.694348	2035.999911	841547.7488	840940.7838	826962.0419	1140501.632	323816.7252	477842.2998	1	2	5	5	0	0	5	6	7	5	5	7
CAGL0J10340g	1	1	26.11	0.000970266	2671.627283	C60	C10 Tris2	[Candida glabrata] CAGL-CDS3257.1 CAGL-IPF2823 highly similar to uniprot|P53011 Saccharomyces cerevisiae YGL100w SEH1 nuclear pore protein	0	14.33633539	7153.917998	3870.977035	0	7.729361416	5888.095775	14761.87706	8614.98001	8875.360322	8342.089008	7171.980077	0	7.610912348	3978.333831	3953.700599	0	0.1503288	5888.095775	15073.40865	10684.34858	11153.96636	3370.150038	7843.316671	0	0	0	0	0	0	0	0	0	1	0	0
CAGL0M06633g	1	1	36.49	0.000981939	51.45994734	C60 Tris1	C10	[Candida glabrata] CAGL-CDS4758.1 CAGL-IPF6170 some similarities with uniprot|P40502 Saccharomyces cerevisiae YIL087c	214.8928064	528.4656514	9218.907273	11701.56986	3070.962314	5410.140229	16584.13578	9520.958002	26741.33559	11511.85149	11106.98501	20638.38738	144.565161	280.5532685	5126.685923	11951.63478	152.6699698	105.2221319	16584.13578	9721.886318	33164.76076	14467.33424	4487.150152	22570.25341	0	0	0	0	0	0	0	0	1	1	0	1
CAGL0D05940g	6	6	252.55	0.00099515	8.806154996	C60	C60 Tris2	[Candida glabrata] CAGL-CDS2128.1 CAGL-IPF4879 highly similar to uniprot|P32476 Saccharomyces cerevisiae YGR175c ERG1 squalene monooxygenase	610597.1248	802650.1069	124432.3207	261435.3173	267797.695	177976.6293	980954.0332	1029709.636	141148.5693	184751.8434	106816.1999	121508.6105	410767.9226	426113.0508	69197.50986	267022.243	13313.30764	3461.477813	980954.0332	1051440.414	175053.2809	232183.9082	43153.0543	132882.4815	2	3	2	5	0	0	6	5	2	2	1	0
CAGL0J10362g	2	2	67.92	0.001023843	86.47693919	C60 Tris1	C10 Tris2	[Candida glabrata] CAGL-CDS4369.1 CAGL-IPF2824 (ohnolog of CAGL0C01749g), similar to uniprot|P53144 Saccharomyces cerevisiae YGL101w or uniprot|P38331 Saccharomyces cerevisiae YBR242w	866402.3595	605556.1547	179417.7515	103797.4864	3914.870646	18883.19994	851032.793	591577.7086	861236.7357	1110270.628	230428.1446	499028.5934	582856.1631	321479.2826	99775.21564	106015.6598	194.6240697	367.2604536	851032.793	604062.2414	1068110.835	1395314.757	93091.48096	545740.4013	0	0	0	0	0	0	2	2	1	2	0	1
CAGL0C03443g	25	25	1486.63	0.001042183	4.280569082	C60	C10 Tris2	[Candida glabrata] CAGL-CDS2438.1 CAGL-IPF966 highly similar to uniprot|P38999 Saccharomyces cerevisiae YNR050c LYS9	16943073.71	21278097.48	21521916.54	29381057.37	7424191.474	5376094.932	27072610.78	27719899.45	28202607.53	26483354.3	28720057.15	20317508.7	11398139.47	11296173.7	11968458.22	30008936.52	369086.616	104559.9829	27072610.78	28304894.44	34977038.76	33282529.63	11602717.45	22219338.73	14	17	20	27	5	2	31	28	27	31	16	25
CAGL0I03718g	3	3	100.77	0.001042826	169.1381453	C60	C10 Tris2	[Candida glabrata] CAGL-CDS0241.1 CAGL-IPF7382 highly similar to uniprot|P53622 Saccharomyces cerevisiae YDL145c RET1 Coatomer alpha subunit	44586.97701	26433.60642	23217.41522	39286.53329	859.9162454	154.3996958	89719.33522	81840.18187	45842.23869	41823.27734	65439.07947	23013.99842	29995.06414	14033.14418	12911.33453	40126.09448	42.74991805	3.002928662	89719.33522	83567.32003	56853.81246	52560.73124	26436.96512	25168.23464	1	0	0	1	0	0	5	4	1	1	0	1
CAGL0H06127g	3	3	213.92	0.001049827	66.16196618	C60 Tris2	C10 Tris2	[Candida glabrata] CAGL-IPF13323 highly similar to uniprot|O74700 Saccharomyces cerevisiae YEL020wa TIM9	74638.37774	128613.6304	148154.4293	400906.9382	3025.613277	7702.13038	105634.175	130320.1273	227271.0218	253815.3702	490164.1414	219604.4717	50211.58817	68278.75055	82389.50721	409474.4007	150.4154856	149.7991816	105634.175	133070.3761	281862.85	318978.3849	198023.1448	240160.6523	2	2	1	2	0	0	2	4	2	3	2	3
CAGL0H07975g	9	9	477.79	0.001066654	5.21434215	C60	C10	[Candida glabrata] CAGL-CDS3789.1 CAGL-IPF189 similar to uniprot|P33399 Saccharomyces cerevisiae YDL051w YLA1	201148.5313	245005.0427	1178246.748	1025415.636	870181.5614	621105.9843	953665.6911	1372731.695	923261.0186	1106761.974	1246273.924	864412.2566	135318.9542	130068.937	655229.6101	1047328.976	43260.24847	12079.9264	953665.6911	1401701.539	1145033.713	1390905.313	503486.6098	945325.9755	0	1	8	7	0	0	7	9	8	8	7	9
CAGL0L04444g	4	4	206.1	0.00107644	9.399162244	C60 Tris2	C10 Tris2	[Candida glabrata] CAGL-CDS3550.1 CAGL-IPF8127 highly similar to uniprot|Q12125 Saccharomyces cerevisiae YOR164c	215885.4574	200311.1059	200852.8889	256319.8484	21346.63447	42386.61564	197745.0499	218449.1367	202576.135	232241.1428	374864.8306	224174.3275	145232.9486	106341.6994	111695.4155	261797.4555	1061.227624	824.3797522	197745.0499	223059.2419	251236.1071	291865.3215	151442.9685	245158.2717	1	1	2	2	0	0	2	2	3	2	2	4
CAGL0B00814g	7	7	360.9	0.001080847	2.822281669	C60 Tris2	C10	[Candida glabrata] CAGL-CDS3049.1 CAGL-IPF3710 similar to uniprot|P25369 Saccharomyces cerevisiae YCL034w	88410.14833	133943.3104	149131.4228	149638.218	130676.7018	133502.588	152696.4672	165514.3398	255965.8787	273892.8387	293147.7472	334396.3434	59476.29213	71108.1854	82932.81876	152836.0171	6496.467911	2596.499597	152696.4672	169007.32	317450.3794	344210.4205	118429.795	365697.6716	0	0	3	2	0	0	2	2	3	3	3	5
CAGL0G05588g	1	1	16.83	0.001088854	31.51986901	C60 Tris1	C10	[Candida glabrata] CAGL-CDS0928.1 CAGL-IPF3504 weakly similar to uniprot|P32797 Saccharomyces cerevisiae YDL220c CDC13	15212.84647	20680.23639	195295.5286	274019.5849	224416.9192	73262.70149	393277.8193	422796.1435	626976.0118	504369.2584	181782.8785	311645.4798	10234.1611	10978.7796	108604.9363	279875.439	11156.67364	1424.890541	393277.8193	431718.7453	777579.3157	633857.9546	73439.10791	340817.2026	0	0	0	1	0	0	1	0	1	1	0	1
CAGL0M12991g	27	27	1403.88	0.001118802	2.211052802	C10 Tris2	C10	[Candida glabrata] CAGL-CDS1001.1 CAGL-IPF6114 highly similar to uniprot|P04801 Saccharomyces cerevisiae YIL078w THS1	4614096.481	5577738.199	6849776.127	7539086.421	11729729.45	10804955.18	7278838.001	8837266.137	5449476.182	5949896.224	6021878.183	5621842.955	3104048.069	2961124.679	3809198.835	7700198.226	583132.3403	210146.2016	7278838.001	9023765.962	6758472.223	7477436.399	2432799.862	6148078.229	11	9	16	21	3	1	21	22	23	23	14	23
CAGL0K09020g	2	2	113.76	0.001146342	Infinity	C60 Tris1	C10 Tris2	[Candida glabrata] CAGL-CDS4675.1 CAGL-IPF3063 similar to uniprot|Q08689 Saccharomyces cerevisiae YOR253w	358.9360938	1.417865667	28771.76161	44166.51592	0	0	46710.41167	37220.85069	98639.57305	64819.07155	23674.83961	76349.74734	241.4676185	0.752720345	16000.13763	45110.36332	0	0	46710.41167	38006.35178	122333.3752	81460.3258	9564.482172	83496.50162	0	0	0	1	0	0	2	1	2	2	0	1
CAGL0K00847g	13	13	720.74	0.001156807	4.007899437	C10 Tris1	C10 Tris2	[Candida glabrata] CAGL-CDS3931.1 CAGL-IPF5144 highly similar to uniprot|P42940 Saccharomyces cerevisiae YGR207c electron transfer flavoprotein beta- subunit	3061822.861	3027583.651	5874001.765	5589215.453	1072698.981	1787456.918	4235818.641	5790783.248	5161663.138	5267507.756	5618324.026	5110186.844	2059784.701	1607291.764	3266565.252	5708658.121	53328.20931	34764.35354	4235818.641	5912990.732	6401524.803	6619855.665	2269766.591	5588528.305	6	8	9	14	0	1	10	11	10	7	4	8
CAGL0K05731g	3	3	166.66	0.001156813	6.633935921	C60 Tris1	C10 Tris2	[Candida glabrata] CAGL-IPF12972 highly similar to uniprot|Q12306 Saccharomyces cerevisiae YDR510w SMT3 ubiquitin-like protein	184385.9002	186307.0071	389981.1276	326310.5071	73536.80877	61569.21499	176296.4667	360369.0415	482918.1462	413366.558	422825.2307	384800.665	124042.2041	98907.16576	216870.6874	333283.8288	3655.812488	1197.463242	176296.4667	367974.1947	598917.9085	519491.7743	170818.6601	420820.1136	1	1	1	2	0	0	2	2	3	3	2	1
CAGL0C04741g	6	6	396.88	0.001172086	9.927422229	C60 Tris2	C10	[Candida glabrata] CAGL-CDS4796.1 CAGL-IPF9630 highly similar to uniprot|P00445 Saccharomyces cerevisiae YJR104c SOD1	590821.7005	866990.6665	3698877.867	4806519.368	1401175.891	1666235.743	1070009.152	1232643.116	3422748.639	4898863.996	9808741.304	4663577.594	397464.3717	460270.3404	2056966.68	4909235.662	69658.1264	32406.71585	1070009.152	1258656.56	4244912.874	6156568.548	3962668.085	5100113.984	2	2	5	6	0	0	3	5	6	8	7	8
CAGL0J10758g	3	3	125.92	0.001184797	7.785792648	C60	C10 Tris2	[Candida glabrata] CAGL-CDS1047.1 CAGL-IPF2852 highly similar to uniprot|P38795 Saccharomyces cerevisiae YHR074w QNS1	56187.9499	74441.53171	85203.69051	76769.11511	13065.39579	9309.519695	77404.51556	96801.93692	57405.91674	51714.4913	99199.60215	49963.43486	37799.40409	39519.72087	47382.24909	78409.68667	649.5337217	181.0613899	77404.51556	98844.82485	71195.15359	64991.35532	40075.99807	54640.28585	2	2	2	2	0	0	1	2	3	2	1	2
CAGL0G02673g	11	11	739.96	0.001220403	3.736607518	C60 Tris2	C10 Tris2	[Candida glabrata] CAGL-CDS3090.1 CAGL-IPF3580 highly similar to uniprot|P28834 Saccharomyces cerevisiae YNL037c IDH1 or uniprot|P28241 Saccharomyces cerevisiae YOR136w IDH2	1807707.944	2315944.22	3187245.372	3833877.729	1878107.376	1135795.746	4912016.875	4795278.442	4978443.541	4635781.537	5916184.678	5345588.382	1216102.086	1229494.706	1772444.987	3915808.473	93368.32141	22090.1575	4912016.875	4896477	6174294.788	5825943.898	2390100.369	5845964.716	6	7	6	8	2	0	12	12	13	12	6	14
CAGL0K00451g	2	2	53.18	0.00123166	75.38533505	C60 Tris1	C10	[Candida glabrata] CAGL-CDS3843.1 CAGL-IPF5175 weakly similar to uniprot|P36040 Saccharomyces cerevisiae YKL206c	312.4635002	1295.695339	63949.81611	18703.24472	269.0360346	1394.935822	40117.85517	50525.064	57509.58695	63722.00598	61084.96962	54332.6876	210.2040407	687.8622318	35562.8506	19102.93685	13.37487051	27.1301879	40117.85517	51591.33444	71323.72598	80081.60629	24677.93289	59418.52457	0	0	0	0	0	0	1	1	1	1	0	2
CAGL0E00649g	1	1	22.23	0.001240284	1145.492486	C60 Tris2	C10	[Candida glabrata] CAGL-CDS2115.1 CAGL-IPF5573 similar to uniprot|P25646 Saccharomyces cerevisiae YCR079w	169714.2067	86199.98839	23691599.73	1940760.044	6184565.106	1423857.828	98457974.26	80094652.2	122607258.1	133719795.7	86524070.81	206623716.9	114172.0937	45762.08203	13175031.18	1982234.48	307459.7705	27692.69368	98457974.26	81784953.07	152058238.4	168050202.9	34955165.33	225964827.8	0	0	0	0	0	0	1	1	1	0	0	1
CAGL0C00495g	2	2	71.04	0.001247167	76.04642675	C60 Tris2	C10 Tris2	[Candida glabrata] CAGL-IPF16165 highly similar to uniprot|P20486 Saccharomyces cerevisiae YBR135w CKS1	21082.48456	43779.54088	26542.42212	66508.99325	662.0230254	2126.473674	30414.89312	34782.56169	85143.90672	81307.10661	141553.6668	70501.54321	14182.85156	23241.80059	14760.38947	67930.30393	32.91184488	41.35791014	30414.89312	35516.60563	105595.9709	102181.3987	57186.76641	77100.87357	0	0	0	1	0	0	1	1	1	2	1	2
CAGL0F03553g	4	4	230.85	0.001270311	7.66164504	C60 Tris2	C10	[Candida glabrata] CAGL-CDS4810.1 CAGL-IPF1755 highly similar to uniprot|Q12091 Saccharomyces cerevisiae YPL170w	67627.98313	98659.0152	367440.781	303566.8765	109099.1529	132374.5073	214599.8708	323261.7421	424708.1555	480993.4215	822515.5802	451516.3758	45495.47486	52376.36374	204335.8745	310054.1622	5423.760594	2574.55949	214599.8708	330083.7907	526725.5377	604480.7476	332290.9778	493780.7802	1	0	2	3	0	0	3	3	3	4	3	2
CAGL0G03795g	45	35	3760.11	0.001270999	4.187161564	C60	C10 Tris2	[Candida glabrata] CAGL-CDS1311.1 CAGL-IPF7126 highly similar to uniprot|P10592 Saccharomyces cerevisiae YLL024c SSA2 or uniprot|P10591 Saccharomyces cerevisiae YAL005c SSA1 or uniprot|P09435 Saccharomyces cerevisiae YBL075c SSA3 or uniprot|P22202	33972139.28	36372544.48	71500083.23	67868761.26	14623025.29	21121230.09	69907274.67	79759697.61	52843686.38	63793630.92	76799425.12	49558198.35	22854128.38	19309554.39	39761596.4	69319130.45	726969.7903	410788.0322	69907274.67	81442929.67	65537048.81	80171619.78	31026471.33	54197117	29	27	47	68	2	2	63	58	59	54	28	50
CAGL0L06952g	16	16	1208.23	0.001303542	5.05236568	C60	C10 Tris2	[Candida glabrata] CAGL-CDS3183.1 CAGL-IPF7672 highly similar to uniprot|P40217 Saccharomyces cerevisiae YMR146c TIF34 translation initiation factor eIF3	3138775.948	3559465.489	2522945.253	4077318.658	834172.8642	1085149.129	4465669.479	5231447.087	4221220.3	4157670.95	4902551.295	3517912.579	2111553.467	1889658.627	1403023.974	4164451.784	41470.11034	21105.1285	4465669.479	5341850.458	5235182.097	5225086.106	1980599.034	3847208.453	10	11	9	18	0	0	13	15	21	17	5	12
CAGL0F04807g	8	8	420.91	0.001345744	9.086954957	C60 Tris2	C10 Tris2	[Candida glabrata] CAGL-CDS2310.1 CAGL-IPF1656 similar to uniprot|P16547 Saccharomyces cerevisiae YIL136w OM45	167154.6162	140245.8342	218343.3611	135654.1142	73166.84675	79617.89443	100804.1373	80008.53064	385763.0375	557282.7506	932721.0672	455626.9941	112450.1765	74454.0862	121421.965	138553.0701	3637.420178	1548.493058	100804.1373	81697.01402	478425.5746	700356.135	376813.2822	498276.1749	0	0	1	2	0	0	0	1	6	7	5	4
CAGL0F02233g	4	4	106.88	0.001356121	5.537211485	C10 Tris2	C10	[Candida glabrata] CAGL-CDS2178.1 CAGL-IPF5722 (ohnolog of CAGL0L09185g), highly similar to uniprot|P43590 Saccharomyces cerevisiae YFR006w	55509.92331	38763.08157	138388.9182	242931.074	281326.4827	240683.0826	222109.1814	218830.9912	212371.043	252732.6623	183303.1375	157942.6709	37343.27424	20578.64915	76958.85185	248122.5603	13985.87844	4681.059268	222109.1814	223449.1549	263383.8092	317617.7091	74053.28271	172726.9695	0	0	0	2	0	0	3	3	3	4	3	4
CAGL0J07964g	6	6	161.89	0.001361762	4.300371463	C10 Tris2	C10	[Candida glabrata] CAGL-CDS0954.1 CAGL-IPF6750 similar to uniprot|P53847 Saccharomyces cerevisiae YNL258c	47640.47704	54799.98161	103906.1863	81950.70949	223277.2879	217254.7371	76685.37522	119799.9842	106687.3001	98629.78592	111463.9203	111890.7061	32049.24981	29092.36185	57782.81163	83702.01277	11100.01795	4225.400015	76685.37522	122328.2181	132314.2133	123951.3974	45030.70333	122364.2887	0	0	1	0	0	0	1	1	3	2	1	2
CAGL0G03113g	1	1	45.38	0.001368226	4279.380336	C10 Tris1	C10 Tris2	[Candida glabrata] CAGL-CDS4135.1 CAGL-IPF3613 similar to uniprot|P53256 Saccharomyces cerevisiae YGR095c RRP46 involved in rRNA processing	29003.29706	25522.05948	101809.6566	61999.37054	0	38.27867922	65209.31235	94702.3126	85822.5256	62980.58297	35086.47047	51892.24245	19511.43168	13549.21968	56616.91977	63324.30966	0	0.744484258	65209.31235	96700.8905	106437.598	79149.83485	14174.70728	56749.6404	0	0	1	1	0	0	1	1	1	1	0	1
CAGL0I07799g	3	3	111.16	0.001389385	11.04434234	C10 Tris1	C10 Tris2	[Candida glabrata] CAGL-CDS4301.1 CAGL-IPF4289 highly similar to uniprot|P20434 Saccharomyces cerevisiae YBR154c RPB5	187807.206	133790.3671	751277.0101	474006.4483	36363.78318	74578.40069	427557.326	541244.0078	356701.9151	362608.8562	152682.3152	225491.5053	126343.8243	71026.99046	417789.3494	484136.0622	1807.790885	1450.479651	427557.326	552666.3087	442383.8007	455702.8488	61682.66842	246598.7445	1	0	2	1	0	0	2	2	2	3	0	2
CAGL0K00803g	8	8	557.56	0.001418042	5.952125278	C60 Tris2	C10	[Candida glabrata] CAGL-CDS5517.1 CAGL-IPF5147 highly similar to uniprot|P22217 Saccharomyces cerevisiae YGR209c thioredoxin II highly similar to uniprot|P22803 Saccharomyces cerevisiae YLR043c thioredoxin I	2973765.233	4031811.645	13956344.74	13378911.71	2586333.558	5423612.837	6063170.715	5964485.739	15755194.49	15926880.25	24679934.76	17018136.47	2000545.56	2140419.026	7761201.408	13664821.77	128577.1123	105484.1614	6063170.715	6090359.005	19539684.33	20015850.63	9970534.116	18611127.2	1	5	12	13	1	0	10	12	12	16	9	12
CAGL0I01188g	13	13	578.59	0.001442191	3.421340578	C60	C10 Tris2	[Candida glabrata] CAGL-CDS2821.1 CAGL-IPF2057 (ohnolog of CAGL0A02552g), similar to uniprot|P32468 Saccharomyces cerevisiae YHR107c CDC12 septin	349941.0291	458159.351	822235.1215	800254.4375	289219.4614	219997.8096	694128.7046	1048077.008	829400.0596	753184.218	734184.8044	733137.2512	235416.3551	243228.8704	457249.5523	817356.0371	14378.27037	4278.75019	694128.7046	1070195.407	1028626.803	946552.1539	296605.9154	801762.911	3	3	5	7	0	0	7	9	10	9	4	12
CAGL0B03707g	1	1	82.49	0.001447	13.54644122	C10 Tris2	C10 Tris1	[Candida glabrata] CAGL-CDS2201.1 CAGL-IPF741 highly similar to uniprot|P46957 Saccharomyces cerevisiae YJR006w HUS2	17590.07724	22991.86298	8529.093014	14238.35567	201457.5655	106960.3397	17772.5851	22674.39377	17469.04864	18780.48917	30041.11631	18094.75171	11833.39914	12205.98215	4743.076354	14542.63222	10015.27121	2080.277867	17772.5851	23152.90946	21665.21626	23602.07775	12136.41681	19788.51951	0	1	0	0	0	0	1	1	1	1	1	0
CAGL0K06391g	2	2	127.54	0.00145287	19.52355869	C10 Tris1	C10 Tris2	[Candida glabrata] CAGL-CDS4874.1 CAGL-IPF5296 similar to uniprot|P36527 Saccharomyces cerevisiae YDR462w MRPL28	122179.7696	165048.9407	233035.6448	171032.2279	6248.676654	14447.74858	145074.6383	152575.281	115609.7442	140262.7998	170081.0501	71992.50437	82194.18025	87621.62621	129592.4261	174687.2213	310.6470151	280.9951022	145074.6383	155795.198	143379.8807	176273.018	68711.64488	78731.39686	0	0	1	1	0	0	1	2	2	1	0	2
CAGL0I03234g	6	6	393.03	0.001473125	5.648870357	C10	C10 Tris2	[Candida glabrata] CAGL-CDS5100.1 CAGL-IPF7349 highly similar to uniprot|P39990 Saccharomyces cerevisiae YEL026w SNU13	11477054.04	10458715.29	6761422.075	7689057.977	2521094.215	1362119.232	5540181.033	4898917.637	7666038.112	7344748.545	4281119.612	5565100.233	7720975.835	5552350.944	3760064.653	7853374.705	125333.8004	26491.93614	5540181.033	5002303.376	9507465.289	9230394.622	1729544.651	6086024.078	9	11	12	13	0	0	16	12	12	11	2	8
CAGL0D01452g	8	8	708.11	0.001494384	6.491720473	C60 Tris2	C10	[Candida glabrata] CAGL-IPF15466 highly similar to uniprot|P06787 Saccharomyces cerevisiae YBR109c CMD1	486696.1246	465573.5713	2182818.333	3225942.971	506499.9468	968283.7079	1536685.312	2432990.72	2292746.933	2488940.99	2906144.785	3275723.896	327415.8163	247164.9516	1213877.49	3294882.027	25180.16299	18832.20614	1536685.312	2484336.049	2843478.151	3127936.564	1174063.708	3582349.583	2	2	6	11	0	0	8	6	7	8	4	11
CAGL0H03685g	12	12	415.16	0.001530947	2.438168708	C60	C10	[Candida glabrata] CAGL-CDS2232.1 CAGL-IPF1910 highly similar to uniprot|P33322 Saccharomyces cerevisiae YLR175w CBF5	522096.4754	530075.2607	672554.0094	581996.3113	1287024.907	1152537.556	1175412.21	1389959.992	499433.648	647730.6432	746988.5477	563352.8108	351230.7476	281407.7822	374011.0482	594433.6905	63983.21884	22415.76994	1175412.21	1419293.418	619400.5304	814025.0696	301778.5449	616085.7176	3	3	2	5	0	0	8	7	7	7	2	7
CAGL0A02948g	1	1	46.04	0.001541585	22.62755882	C10 Tris2	C60	[Candida glabrata] CAGL-CDS4520.1 CAGL-IPF1273 highly similar to uniprot|Q06389 Saccharomyces cerevisiae YDR373w FRQ1	3032.181835	1972.381531	6279.884129	13583.19667	50635.26986	43537.69085	1672.959211	2488.910898	14120.68312	21854.07361	37669.71998	13969.3173	2039.844249	1047.10322	3492.278706	13873.47234	2517.284268	846.7670808	1672.959211	2541.436356	17512.55377	27464.75557	15218.32338	15276.92186	0	0	0	1	0	0	0	0	1	1	1	1
CAGL0C01705g	6	6	307.97	0.001577065	6.119192609	C60 Tris2	C10 Tris2	[Candida glabrata] CAGL-CDS4702.1 CAGL-IPF7267 (ohnolog of CAGL0I00264g), highly similar to uniprot|P38143 Saccharomyces cerevisiae YBR244w GPX2	729139.2378	970230.8252	1081297.794	1216812.778	273114.2483	195329.1614	1127951.039	1178308.823	1030784.549	1284172.9	1840352.322	1026143.128	490514.9367	515078.7539	601315.7544	1242816.314	13577.61502	3798.968218	1127951.039	1203175.607	1278385.024	1613863.641	743490.4424	1122195.742	2	3	1	3	0	0	5	5	5	7	5	5
CAGL0I08833g	5	5	334.97	0.001611977	7.185406628	C10 Tris1	C10	[Candida glabrata] CAGL-CDS4358.1 CAGL-IPF4382 similar to uniprot|P17891 Saccharomyces cerevisiae YGR167w CLC1 clathrin light chain	155571.4306	209856.6304	1440111.959	1185637.252	590720.9681	278707.5231	640047.6532	906494.2335	1180897.764	1377237.262	1224173.803	1060544.296	104657.8026	111409.2532	800854.3192	1210974.561	29367.13094	5420.598823	640047.6532	925624.6991	1464556.311	1730820.781	494558.3036	1159817.047	0	0	2	5	0	0	3	4	5	5	2	4
CAGL0E06358g	15	15	1291.97	0.0016154	4.625106273	C60 Tris2	C10 Tris2	[Candida glabrata] CAGL-CDS4032.1 CAGL-IPF5992 highly similar to uniprot|P00950 Saccharomyces cerevisiae YKL152c GPM1	45120728.6	56405928.21	117315984.9	77435667.77	17752707.24	27192172.46	65302780.62	77315068.63	85469081.9	93129627.43	112879303.6	94995541.47	30354135.65	29944931.11	65240075.71	79090483.69	882558.9513	528862.1432	65302780.62	78946709.75	105999255.1	117039161.6	45602509.02	103887644.1	32	32	37	40	3	3	44	45	38	40	25	41
CAGL0I06050g	23	23	1830.35	0.001615614	4.342449125	C60	C10 Tris2	[Candida glabrata] CAGL-CDS1849.1 CAGL-IPF1395 highly similar to uniprot|P11986 Saccharomyces cerevisiae YJL153c INO1 myo-inositol-1-phosphate synthase	44251467.7	39852344.78	75020276.98	58284251.36	26733991.62	15452988.03	86790384.77	96404428.11	71496646.16	74592804.49	58185510.02	63525718.26	29769356.46	21156920.15	41719195.84	59529797.64	1329054.96	300546.0628	86790384.77	98438927.1	88670558.6	93743307.5	23506569.95	69472073.22	35	28	38	51	5	1	57	54	40	48	16	35
CAGL0L12870g	8	8	500.36	0.001622642	3.644518668	C60 Tris2	C10 Tris2	[Candida glabrata] CAGL-CDS4685.1 CAGL-IPF9367 highly similar to uniprot|P35691 Saccharomyces cerevisiae YKL056c	7099979.051	7981963.457	13331553.5	16698408.11	7201150.778	4865417.4	8232503.472	11019966.93	17303083.62	21381321.39	24093260	19883572.98	4776379.592	4237486.26	7413751.502	17055256.48	357998.36	94627.78591	8232503.472	11252530.02	21459385.47	26870631.82	9733521.307	21744784.25	10	11	6	8	2	0	5	7	18	24	7	10
CAGL0G03971g	1	1	21.94	0.001653561	11.69911117	C60	C10 Tris2	[Candida glabrata] CAGL-CDS0923.1 CAGL-IPF7115 similar to uniprot|Q07825 Saccharomyces cerevisiae YLL029w	4596.483784	3590.042153	10909.28837	9971.939443	2527.722109	947.2390041	20729.68554	19924.27082	13518.13868	22645.15217	8248.616654	8238.611996	3092.199453	1905.891248	6066.716308	10185.04181	125.6632999	18.42290647	20729.68554	20344.74849	16765.27463	28458.93083	3332.387811	9009.791176	0	0	0	0	0	0	1	0	0	0	0	0
CAGL0M13431g	2	2	80.64	0.00166531	24.28215196	C10	C10 Tris2	[Candida glabrata] CAGL-CDS3548.1 CAGL-IPF6078 similar to uniprot|P38874 Saccharomyces cerevisiae YHR187w IKI1 confers sensitivity to killer toxin	137426.1086	187710.3096	88837.44038	156294.301	10150.83596	3239.098288	144308.2804	130518.6629	84001.83538	142960.6097	194225.1337	111988.2213	92450.87282	99652.15475	49402.99772	159634.3419	504.6391524	62.99741094	144308.2804	133273.1016	104179.5674	179663.4473	78465.6986	122470.9318	1	1	1	1	0	0	1	2	1	1	1	2
CAGL0E00737g	6	6	316.56	0.001687504	10.23998387	C60 Tris2	C10 Tris2	[Candida glabrata] CAGL-CDS3802.1 CAGL-IPF5564 similar to uniprot|Q03973 Saccharomyces cerevisiae YDR174w HMO1	514030.3376	897164.161	682206.1812	972782.1941	99883.23071	144706.9615	789214.6128	462466.1682	1080139.846	1161995.311	1022014.964	1482584.658	345804.4025	476288.9264	379378.6749	993570.7469	4965.599789	2814.414107	789214.6128	472225.958	1339595.753	1460318.92	412887.4393	1621362.698	0	0	2	3	0	0	3	2	4	5	3	5
CAGL0E02255g	2	2	145.32	0.001690311	20.35191936	C60 Tris2	C10	[Candida glabrata] CAGL-CDS5127.1 CAGL-IPF9174 similar to uniprot|Q08245 Saccharomyces cerevisiae YOL109w ZEO1	231239.4728	329079.5014	6769338.984	3704946.692	1096979.033	800179.9473	1716533.312	1960609.132	2360179.911	3768960.138	8270556.515	3133010.065	155562.0785	174702.6121	3764467.29	3784122.155	54535.26901	15562.74632	1716533.312	2001985.42	2927108.925	4736580.044	3341251.373	3426276.957	1	1	5	3	0	0	3	2	4	3	3	1
CAGL0J07766g	8	8	464.25	0.00174018	4.281093924	C10 Tris2	C10	[Candida glabrata] CAGL-CDS2718.1 CAGL-IPF2402 highly similar to uniprot|Q01080 Saccharomyces cerevisiae YNL248c RPA49	316622.1251	268473.6713	446623.7789	442721.6919	954398.8491	1550451.21	520607.5675	703688.9095	453158.2718	478538.6265	326993.1786	353614.4133	213001.6787	142528.0258	248369.9827	452182.7442	47447.0308	30154.81573	520607.5675	718539.4138	562009.5382	601395.7234	132103.1305	386714.658	4	3	2	4	0	0	5	3	3	6	1	5
CAGL0M07920g;CAGL0G02937g	44	44	3562.32	0.00175254	3.641629928	C10	C10 Tris2	[Candida glabrata] CAGL-CDS1705.1 CAGL-IPF8048 highly similar to uniprot|P06169 Saccharomyces cerevisiae YLR044c PDC1 pyruvate decarboxylase or uniprot|P16467 Saccharomyces cerevisiae YLR134w PDC5	482315637	519465643.7	415381546	393918549.2	105942295.6	169149160.8	425893999	439076486.4	354046857.8	395187569.8	430074640.1	325426032.4	324468924.3	275775320.2	230996002.2	402336668.5	5266820.435	3289791.864	425893999	448342665.2	439090983.1	496645623.3	173747374.7	355887690.4	127	121	97	119	8	7	134	131	110	126	54	96
CAGL0K10362g	2	2	77.77	0.001755731	4.243376809	C60	C10 Tris2	[Candida glabrata] CAGL-CDS3590.1 CAGL-IPF3218 similar to uniprot|Q12375 Saccharomyces cerevisiae YOR130c ARG11	28304.54003	40732.274	73693.86241	113769.6751	27238.26109	32494.70444	121344.2727	132125.208	85771.09173	96448.18937	42257.8606	60015.91549	19041.35581	21624.05934	40981.56927	116200.9561	1354.124236	631.991396	121344.2727	134913.5509	106373.8094	121209.711	17071.90254	65633.7337	0	0	0	2	0	0	2	1	1	1	0	2
CAGL0M11308g	1	1	15.5	0.001769135	12.08668295	C60	C10 Tris2	[Candida glabrata] CAGL-CDS0124.1 CAGL-IPF6231 similar to uniprot|Q12697 Saccharomyces cerevisiae YOR291w	97492.85059	82153.41813	137591.7919	116211.4566	37308.81089	15169.90735	325548.8704	308744.7584	273956.4364	244589.5488	78920.27553	139326.3093	65586.51209	43613.82791	76515.56544	118694.919	1854.772039	295.0404102	325548.8704	315260.4435	339762.3742	307383.9821	31883.28119	152368.0145	0	0	0	1	0	0	1	1	1	1	0	1
CAGL0L03003g	4	4	141.96	0.001770732	7.078081282	C10 Tris2	C10	[Candida glabrata] CAGL-CDS3563.1 CAGL-IPF2747 highly similar to uniprot|P14741 Saccharomyces cerevisiae YKR026c GCN3	202043.1984	268136.1603	431904.9879	288191.3116	1326769.637	2001198.081	249386.3787	298774.8995	255364.7539	226466.2302	368315.401	207558.9575	135920.8249	142348.847	240184.7807	294350.0184	65959.09026	38921.41784	249386.3787	305080.1828	316704.8608	284607.793	148797.0413	226987.6121	1	1	2	1	0	0	2	2	2	2	0	0
CAGL0B01441g	6	6	173.31	0.001788815	10.20463501	C10 Tris1	C10 Tris2	[Candida glabrata] CAGL-CDS2527.1 CAGL-IPF5268 highly similar to uniprot|P32561 Saccharomyces cerevisiae YNL330c RPD3 histone deacetylase B or uniprot|P53096 Saccharomyces cerevisiae YGL194c HOS2	109732.7387	140974.9231	385629.6754	318541.2116	49336.05061	19668.95409	200407.0153	261629.4656	266320.7141	248882.5351	216153.1077	293804.7844	73820.67047	74841.14688	214450.8204	325348.5019	2452.694819	382.5426317	200407.0153	267150.8394	330292.5068	312779.1237	87324.45836	321306.5204	1	1	1	4	0	0	0	2	4	4	0	4
CAGL0J09240g	30	9	2186.77	0.001881005	2.663185761	C60 Tris1	C10 Tris2	[Candida glabrata] CAGL-CDS2499.1 CAGL-IPF6962 (ohnolog of CAGL0J06402g), highly similar to uniprot|Q12122 Saccharomyces cerevisiae YDL131w LYS21 or uniprot|P48570 Saccharomyces cerevisiae YDL182w LYS20	15006709.56	16780369.66	21868516.68	20251865.99	7014961.761	8846214.005	17270900.92	12692231.67	20742477.11	21498780.34	18516357.8	15894149.31	10095486.3	8908407.844	12161204.5	20684652.47	348742.1502	172050.5305	17270900.92	12960085.89	25724941.39	27018246.46	7480488.865	17381928.69	11	13	11	13	1	1	14	12	16	17	9	13
CAGL0F01243g	4	4	174.91	0.001923505	7.096329395	C10 Tris2	C10	[Candida glabrata] CAGL-CDS1812.1 CAGL-IPF3728 similar to uniprot|Q08179 Saccharomyces cerevisiae YOL027c MDM38 or uniprot|Q06493 Saccharomyces cerevisiae YPR125w MRS7	9614.212372	15988.02231	52187.67716	39915.89856	74604.95967	107076.9309	49850.26646	73863.78235	38629.89029	48316.58787	23672.685	16880.47379	6467.783557	8487.764348	29021.85931	40768.90941	3708.914594	2082.545454	49850.26646	75422.58824	47909.0158	60721.09483	9563.611725	18460.57854	0	0	0	2	0	0	2	3	1	3	0	0
CAGL0M12034g	41	37	3036.42	0.001930828	3.210730875	C60	C10 Tris2	[Candida glabrata] CAGL-CDS2071.1 CAGL-IPF6300 (ohnolog of CAGL0E05610g), highly similar to uniprot|P00549 Saccharomyces cerevisiae YAL038w CDC19 pyruvate kinase or uniprot|P52489 Saccharomyces cerevisiae YOR347c PYK2	138543020.3	163978746.4	84667673	90522478.08	46634326.49	62840994.39	168227174.7	183268618	58829160.25	68178321.17	87649406.7	56860904.06	93202254.53	87053478.59	47084166.75	92456961.79	2318381.175	1222198.154	168227174.7	187136280.8	72960268.5	85682008.75	35409793.76	62183395.93	79	77	37	56	9	6	71	65	48	45	26	45
CAGL0E03267g	3	3	131.71	0.001963864	25.93690538	C60 Tris2	C10 Tris2	[Candida glabrata] CAGL-CDS4784.1 CAGL-IPF2426 some similarities with uniprot|P53289 Saccharomyces cerevisiae YGR161c	13110.90441	34846.78595	277899.0635	220599.0803	6575.679355	22707.20904	177213.9704	224480.6339	306185.1492	258287.5367	513938.6702	245568.8352	8820.118452	18499.55559	154541.2243	225313.3274	326.9036433	441.6338289	177213.9704	229218.0265	379732.6123	324598.7081	207627.9008	268555.4224	0	0	1	1	0	0	2	2	3	2	2	3
CAGL0F07931g	1	1	92.81	0.001991649	3465110.787	C60 Tris1	C10 Tris2	[Candida glabrata] CAGL-CDS4117.1 CAGL-IPF567 similar to uniprot|P50087 Saccharomyces cerevisiae YGR235c	108.4545603	32761.7277	51918.62357	59158.03372	0.055412927	0	66621.75713	65709.13554	100904.0018	91107.92806	32347.03719	53271.25212	72.96079955	17392.63425	28872.2371	60422.2529	0.002754801	0	66621.75713	67095.84746	125141.733	114498.4235	13067.99394	58257.73292	0	0	1	1	0	0	1	1	1	1	0	1
CAGL0H07205g	2	2	103.37	0.002000257	16.79382444	C60	C10 Tris2	[Candida glabrata] CAGL-CDS2989.1 CAGL-IPF244 highly similar to uniprot|P38792 Saccharomyces cerevisiae YHR069c RRP4	38428.85762	31127.00802	54715.70762	59467.33453	1800.476302	5203.953035	41860.10234	75771.05422	38152.54619	26549.38552	42733.86723	30093.75511	25852.30321	16524.78986	30427.7112	60738.16353	89.50896645	101.2119852	41860.10234	77370.11078	47317.01085	33365.51331	17264.20614	32910.69532	0	0	1	2	0	0	1	1	1	1	0	1
CAGL0M12837g	29	29	1834.92	0.002003386	2.24018028	C60	C10 Tris2	[Candida glabrata] CAGL-CDS2282.1 CAGL-IPF8490 highly similar to uniprot|P40510 Saccharomyces cerevisiae YIL074c SER33 3-phosphoglycerate dehydrogenase	15186072.66	15000488.29	15085916.39	15451384.49	8709071.634	8486675.717	18712801.2	19808772.91	15279253.52	16033385.6	22348670.11	15818705.37	10216149.51	7963499.627	8389362.524	15781583.71	432963.2108	165057.8495	18712801.2	20226813.13	18949419.55	20149699.52	9028718.269	17299422.79	23	18	18	29	4	3	24	28	26	26	13	25
CAGL0K08404g	3	2	63.44	0.002010658	43.38157664	C10 Tris2	C10 Tris1	[Candida glabrata] CAGL-CDS0756.1 CAGL-IPF3108 similar to uniprot|Q06245 Saccharomyces cerevisiae YLR166c Exocyst complex component	7231386.999	8515388.533	5342795.727	3416740.265	106556646.7	273445835.2	8688606.016	13127823.41	4746022.344	5713509.903	13204113.02	3990016.264	4864781.858	4520672.402	2971158.602	3489756.697	5297362.318	5318263.948	8688606.016	13404870.26	5886044.661	7180361.691	5334376.312	4363503.627	2	2	2	1	4	2	2	2	2	2	1	2
CAGL0G09361g	8	8	297.09	0.002023445	4.523622738	C10 Tris2	C10	[Candida glabrata] CAGL-CDS2569.1 CAGL-IPF1564 similar to uniprot|P16451 Saccharomyces cerevisiae YGR193c PDX1 pyruvate dehydrogenase complex protein X	252082.042	206151.8094	315116.1444	376183.9039	745492.1469	1327384.923	296172.3073	320130.7169	658488.3994	708510.8901	733551.9937	571613.3693	169583.5315	109442.4279	175237.8513	384223.0303	37061.43285	25816.38654	296172.3073	326886.6889	816661.163	890409.6675	296350.2639	625119.5096	2	0	0	3	0	0	0	0	5	4	1	4
CAGL0G07909g	5	5	167.12	0.002024194	5.885206808	C10 Tris2	C10	[Candida glabrata] CAGL-CDS3387.1 CAGL-IPF8243 highly similar to uniprot|P53731 Saccharomyces cerevisiae YNR035c ARC35	138082.6553	143476.115	275111.8086	214467.2931	710736.5858	946295.0064	317877.7509	373102.2544	348976.7185	375881.0394	786181.113	417827.5054	92892.55252	76168.98642	152991.2163	219050.5027	35333.59319	18404.5466	317877.7509	380976.1267	432802.9667	472382.4517	317612.0879	456938.447	1	1	0	3	0	0	4	4	4	2	2	5
CAGL0H03509g	4	4	168.02	0.002027686	7.595405672	C60 Tris2	C10	[Candida glabrata] CAGL-CDS5153.1 CAGL-IPF1923 highly similar to uniprot|P27999 Saccharomyces cerevisiae YGL070c RPB9	23673.32158	28333.13344	66768.98748	127785.0514	70700.04752	74403.74915	55753.75247	43316.05551	156386.5531	142585.9983	247955.9328	147054.1907	15925.78925	15041.5702	37130.60758	130515.8439	3514.785601	1447.082843	55753.75247	44230.18853	193951.5175	179192.6604	100172.5941	160819.2679	0	0	0	1	0	0	0	0	3	3	0	1
CAGL0J07392g	5	5	240.62	0.002033617	11.08849155	C10 Tris1	C10 Tris2	[Candida glabrata] CAGL-CDS3115.1 CAGL-IPF2376 highly similar to uniprot|P23202 Saccharomyces cerevisiae YNL229c URE2 nitrogen catabolite repression regulator	320934.4774	354461.8848	383892.5804	349915.4105	48176.77086	18000.66974	206375.6084	399131.8175	338699.8524	312998.805	286222.4078	294196.0927	215902.734	188177.6802	213484.8122	357393.1738	2395.06233	350.0960724	206375.6084	407555.0123	420057.5373	393356.2148	115632.0027	321734.4574	2	2	1	3	0	0	1	1	3	3	0	3
CAGL0J05434g	12	11	599.65	0.002036765	12.06244793	C60 Tris2	C10	[Candida glabrata] CAGL-CDS4454.1 CAGL-IPF7926 (ohnolog of CAGL0L08338g), highly similar to uniprot|P17536 Saccharomyces cerevisiae YNL079c TPM1 tropomyosin or uniprot|P40414 Saccharomyces cerevisiae YIL138c TPM2	354706.7808	523820.261	3974347.814	2971986.042	3365362.794	3627696.025	1868237.652	2015697.815	3110782.062	3755099.36	7604350.943	2992835.753	238622.4264	278087.1111	2210157.059	3035497.986	167305.8096	70555.27092	1868237.652	2058236.682	3858010.101	4719160.734	3072108.628	3272981.562	0	0	8	11	0	0	10	7	12	10	10	12
CAGL0I08547g	13	13	756.31	0.002100785	7.304471065	C60	C10 Tris2	[Candida glabrata] CAGL-CDS3291.1 CAGL-IPF4359 highly similar to uniprot|P40093 Saccharomyces cerevisiae YER156c	1344308.055	1741657.361	1794366.563	2682201.506	440995.9568	208327.2052	2280035.737	2462926.511	1963365.456	2153743.725	1825123.661	1334916.674	904358.3807	924615.7513	997857.2867	2739520.697	21923.69444	4051.767927	2280035.737	2514903.6	2434977.318	2706682.792	737338.1617	1459872.182	3	3	7	10	0	0	11	11	11	11	5	9
CAGL0B00990g	7	7	365.06	0.002110587	8.528278822	C60 Tris2	C10	[Candida glabrata] CAGL-CDS4496.1 CAGL-IPF3646 (ohnolog of CAGL0H06831g), highly similar to uniprot|Q96VH4 Saccharomyces cerevisiae YCL026cb and highly similar to uniprot|P37261 Saccharomyces cerevisiae YCL026ca	646223.4812	906602.3187	1734930.008	1352015.777	1884227.484	3134083.244	739705.3173	1108738.044	1138620.404	1874040.705	7475159.212	5767772.171	434734.895	481299.481	964804.2861	1380908.629	93672.5768	60954.96724	739705.3173	1132136.621	1412123.682	2355170.519	3019916.004	6307667.218	1	1	3	2	1	1	3	2	4	5	4	9
CAGL0M07447g	9	9	380.97	0.00216046	3.581379192	C10 Tris2	C60 Tris2	[Candida glabrata] CAGL-CDS2252.1 CAGL-IPF9559 similar to uniprot|Q04371 Saccharomyces cerevisiae YMR027w high level expression reduced Ty3 transposition	774412.7491	597973.0656	1009426.662	965114.9628	2349346.211	1544175.942	1068241.714	953606.8788	685867.7684	653889.3101	484620.6206	602536.5734	520971.8541	317453.5518	561347.8155	985739.6653	116795.5118	30032.76769	1068241.714	973731.5999	850617.2165	821764.8752	195783.5982	658937.2949	1	1	6	6	0	0	7	5	7	8	3	4
CAGL0K05071g	1	1	36.98	0.002166171	2008.527476	C60 Tris2	C10 Tris2	[Candida glabrata] CAGL-CDS4417.1 CAGL-IPF3997 highly similar to uniprot|P53538 Saccharomyces cerevisiae YNL222w suppressor of cs mutant of SUA7	26456.14618	35216.57948	32493.2031	21399.40596	32.32489613	0	14193.45533	12533.2907	15332.55895	19277.11777	49316.41281	15609.02924	17797.88303	18695.87257	18069.65208	21856.71561	1.607001458	0	14193.45533	12797.79065	19015.52925	24226.20776	19923.512	17070.11981	0	1	0	1	0	0	1	1	1	1	1	1
CAGL0K09988g	1	1	63.27	0.002241896	2618.606194	C60	C10 Tris2	[Candida glabrata] CAGL-CDS4474.1 CAGL-IPF3194 similar to uniprot|P38962 Saccharomyces cerevisiae YDR084c	13295.8867	12274.49873	4779.326644	22659.94611	18.63233005	0	17328.50481	31462.23005	8679.016868	11735.38372	18601.96258	4511.132825	8944.56187	6516.318948	2657.810291	23144.19375	0.926288562	0	17328.50481	32126.20241	10763.76747	14748.25477	7515.072641	4933.399551	0	0	0	1	0	0	1	1	1	1	0	0
CAGL0H03333g	1	1	43.74	0.002258884	146.2913511	C60 Tris1	C10	[Candida glabrata] CAGL-CDS5022.1 CAGL-IPF1936 highly similar to uniprot|P53158 Saccharomyces cerevisiae YGL079w	596.0388697	805.1508616	29017.08873	23885.86164	1178.575073	12427.11988	26829.28091	39678.63293	96857.11997	108124.819	83031.82066	82962.87693	400.9741257	427.4406581	16136.56542	24396.30735	58.59173852	241.6957772	26829.28091	40516.00254	120122.7665	135884.1275	33544.31885	90728.65634	0	0	0	0	0	0	1	1	0	0	0	1
CAGL0G02585g	18	18	1189.35	0.002282345	2.706368086	C60 Tris2	C10 Tris2	[Candida glabrata] CAGL-CDS2963.1 CAGL-IPF3576 highly similar to uniprot|P40495 Saccharomyces cerevisiae YIL094c LYS12 homo-isocitrate dehydrogenase	10123475.82	10397164.27	10699089.66	15720317.31	5540431.73	6421022.576	12925206.84	13998926.64	12581865.34	14101330.81	16682389.73	15689708.46	6810381.125	5519674.573	5949823.629	16056263.68	275437.2925	124882.8414	12925206.84	14294357.07	15604102.96	17721620.73	6739577.619	17158351.06	9	13	12	19	2	2	18	19	20	17	11	21
CAGL0F03663g	5	5	195.83	0.002333644	2.309689219	C10 Tris1	C10	[Candida glabrata] CAGL-CDS3639.1 CAGL-IPF1741 similar to uniprot|P36534 Saccharomyces cerevisiae YPL173w MRPL40	73058.68222	97414.19876	178488.5688	215250.8064	192420.7483	177412.0433	189367.1058	202623.3565	167093.0791	196388.9793	155403.2754	172458.72	49148.87723	51715.51223	99258.49194	219850.7598	9566.014439	3450.497146	189367.1058	206899.4776	207229.8136	246808.6916	62781.91876	188601.8002	1	1	2	4	0	0	3	2	3	3	0	4
CAGL0M08492g;CAGL0I06204g	5	5	299.92	0.002338406	16.15969455	C10	C10 Tris2	[Candida glabrata] CAGL-CDS3289.1 CAGL-IPF8003 (ohnolog of CAGL0I06204g), highly similar to uniprot|Q03178 Saccharomyces cerevisiae YKL164c PIR1 or uniprot|Q03180 Saccharomyces cerevisiae YKL163w PIR3	5351434.404	7699800.452	4953553.397	5584873.033	507767.9346	299873.2504	4609953.47	6304099.118	1804787.057	3770371.302	5892924.94	2611967.027	3600078.52	4087690.804	2754698.764	5704222.902	25243.19979	5832.252283	4609953.47	6437139.513	2238307.46	4738353.502	2380703.585	2856461.439	2	3	2	6	0	0	2	4	5	4	3	3
CAGL0K08184g	13	13	714.86	0.002427905	3.960007209	C60	C10	[Candida glabrata] CAGL-CDS3101.1 CAGL-IPF3127 highly similar to uniprot|P00431 Saccharomyces cerevisiae YKR066c	1331478.802	1499546.867	5711601.773	4347654.377	1438024.889	1679722.801	5176484.598	6034397.456	4250943.641	4056668.212	4613814.113	2409352.512	895727.7379	796083.4797	3176253.708	4440564.633	71490.03926	32669.02643	5176484.598	6161746.124	5272045.158	5098152.539	1863951.079	2634881.096	2	3	8	14	0	0	15	17	11	14	10	11
CAGL0I08239g	7	7	360.57	0.002488143	2.025726014	C60 Tris1	C10	[Candida glabrata] CAGL-CDS2000.1 CAGL-IPF4331 highly similar to uniprot|P40016 Saccharomyces cerevisiae YER021w SUN2 26S proteasome regulatory subunit	224181.1027	232001.9364	338997.7824	400547.1425	374950.8986	309641.9544	439084.3379	440508.1971	419191.3652	504910.4843	432905.4832	399625.9024	150813.6906	123165.8129	188518.5638	409106.9161	18640.32721	6022.244376	439084.3379	449804.5904	519883.5821	634538.1316	174891.017	437033.0744	1	1	1	3	0	0	5	4	4	4	1	5
CAGL0I05126g	18	18	887.57	0.002511254	4.230602418	C10 Tris1	C10 Tris2	[Candida glabrata] CAGL-CDS1655.1 CAGL-IPF1330 highly similar to uniprot|P00927 Saccharomyces cerevisiae YER086w ILV1 anabolic serine and threonine dehydratase precursor	1828208.292	2577593.818	2531806.593	3021495.277	725105.8558	587544.5237	2492449.102	2761157.091	1887919.504	2199648.956	2793845.926	1721422.363	1229893.316	1368399.949	1407951.814	3086065.244	36047.94778	11427.18761	2492449.102	2819427.976	2341408.807	2764373.453	1128695.695	1882556.919	12	12	6	10	0	0	13	11	16	13	7	12
CAGL0M06105g	3	3	75.51	0.002568341	12.84654742	C60	C10 Tris2	[Candida glabrata] CAGL-CDS1614.1 CAGL-IPF6127 similar to uniprot|P33755 Saccharomyces cerevisiae YBR170c NPL4 nuclear protein localization factor and ER translocation component	52303.26847	50399.57379	41710.70088	40870.35939	6541.655135	3471.136296	43283.51956	85346.28033	50118.53296	28682.32609	18227.05768	30045.72002	35186.05651	26756.26149	23195.55417	41743.76725	325.2121615	67.51033164	43283.51956	87147.41047	62157.29762	36046.05207	7363.613486	32858.16388	0	1	0	0	0	0	1	2	3	2	0	0
CAGL0M02431g	19	19	957.74	0.0026256	5.43461337	C60 Tris2	C10 Tris2	[Candida glabrata] CAGL-CDS2489.1 CAGL-IPF6614 (ohnolog of CAGL0J03916g), highly similar to uniprot|P35844 Saccharomyces cerevisiae YPL145c KES1 or uniprot|P35843 Saccharomyces cerevisiae YOR237w HES1	1762798.914	2694939.979	4141404.336	4211592.597	956938.8403	1084933.54	3005315.577	3241401.77	3826320.72	4545908.219	7170671.372	3926115.563	1185890.366	1430696.995	2303058.126	4301595.185	47573.30405	21100.93549	3005315.577	3309807.638	4745425.329	5712997.051	2896904.885	4293621.47	5	6	10	13	0	0	12	11	16	14	17	15
CAGL0D01826g	6	6	215.57	0.002704566	3.781227688	C10 Tris2	C10	[Candida glabrata] CAGL-CDS0010.1 CAGL-IPF4812 similar to uniprot|P33892 Saccharomyces cerevisiae YGL195w GCN1 translational activator	54613.52817	87378.76651	124501.3216	110738.9286	242277.1654	294628.0306	99708.74823	125488.908	102080.4342	107660.0322	89965.00697	74773.98416	36740.24099	46387.87493	69235.88165	113105.4419	12044.57879	5730.237699	99708.74823	128137.1998	126600.7513	135300.0141	36345.2813	81773.23839	1	0	2	3	0	0	4	4	3	4	0	4
CAGL0L07370g	11	11	524.71	0.002754763	9.296639673	C10 Tris2	C10 Tris1	[Candida glabrata] CAGL-CDS2239.1 CAGL-IPF8876 similar to uniprot|P43123 Saccharomyces cerevisiae YDL103c QRI1 UDP-N-acetylglucosamine pyrophosphorylase	448522.1172	744134.5515	449111.1728	519273.8162	5911682.075	3091044.232	481540.5544	692416.6155	564514.3778	623544.924	1040372.416	611295.1321	301734.9589	395048.1551	249753.2364	530370.803	293893.6502	60117.899	481540.5544	707029.2317	700114.0319	783630.056	420303.7314	668515.7026	1	2	4	4	0	0	8	7	10	7	3	5
CAGL0M12859g	6	6	158.46	0.002773814	145.0245457	C10	C10 Tris2	[Candida glabrata] CAGL-CDS0533.1 CAGL-IPF8491 highly similar to uniprot|P32565 Saccharomyces cerevisiae YIL075c SEN3	6329134.753	5742463.835	454189.463	1006287.369	70908.91761	12329.3958	457433.5804	379437.3705	414993.5786	379397.0163	798480.0093	285304.6698	4257808.347	3048574.668	252577.302	1027791.935	3525.169379	239.7951359	457433.5804	387444.9378	514677.4626	476801.0992	322580.7625	312010.7486	7	6	1	7	0	0	3	4	3	3	4	4
CAGL0I06963g	5	5	187.88	0.002803036	39.33946932	C60 Tris2	C10 Tris2	[Candida glabrata] CAGL-CDS3631.1 CAGL-IPF1464 similar to uniprot|P53081 Saccharomyces cerevisiae YGL221c NIF3 NGG1P-interacting factor 3	216581.3161	258681.0798	666065.2339	444188.2518	4934.275918	26183.61434	403928.8948	492728.2973	346443.3076	459707.373	855797.3718	368363.9172	145701.0747	137329.3084	370402.6038	453680.6448	245.302833	509.2466378	403928.8948	503126.7327	429661.0157	577729.8483	345736.6065	402844.7963	2	1	1	2	0	0	5	4	4	4	2	5
CAGL0I08327g	15	15	782.46	0.002885077	3.26636496	C60	C10 Tris2	[Candida glabrata] CAGL-CDS1966.1 CAGL-IPF4337 highly similar to uniprot|P32481 Saccharomyces cerevisiae YER025w GCD11	1415900.473	1781929.392	888573.9123	1167909.843	827355.893	689501.4441	2221659.858	2732949.798	855536.8048	939537.0361	1012109.388	695733.5807	952520.8562	945995.4756	494140.925	1192868.313	41131.2111	13410.15368	2221659.858	2790625.401	1061041.748	1180748.061	408885.6509	760858.0522	7	7	5	13	0	0	12	15	11	12	6	9
CAGL0C02035g	16	16	777.1	0.00291854	3.803881437	C60 Tris1	C10	[Candida glabrata] CAGL-CDS2171.1 CAGL-IPF1086 highly similar to uniprot|P43616 Saccharomyces cerevisiae YFR044c	675812.8237	782149.5706	1981797.894	1857996.603	783210.2878	1339420.074	2516167.969	2479707.432	2654028.62	2891887.467	1613386.527	2390729.231	454640.5779	415229.6709	1102088.899	1897702.367	38936.55434	26050.45889	2516167.969	2532038.661	3291541.812	3634333.069	651797.7282	2614514.573	0	3	5	5	0	0	10	7	12	11	4	10
CAGL0K07656g	18	18	961.72	0.002923076	6.823379215	C60 Tris2	C10 Tris2	[Candida glabrata] CAGL-CDS2088.1 CAGL-IPF3159 highly similar to uniprot|P15625 Saccharomyces cerevisiae YFL022c Phenylalanyl-tRNA synthetase alpha chain	1532815.469	2093849.432	3803031.454	3604551.931	842527.5733	343541.6248	3282266.185	3351343.141	3265772.984	2916950.962	4624214.99	3468784.924	1031173.257	1111588.427	2114887.073	3681581.937	41885.45676	6681.561035	3282266.185	3422069.19	4050230.75	3665831.213	1868152.966	3793482.18	3	3	7	13	0	0	10	9	14	14	10	16
CAGL0M13651g	7	7	321.57	0.002985845	7.685900276	C60 Tris2	C10 Tris2	[Candida glabrata] CAGL-CDS2027.1 CAGL-IPF6064 similar to uniprot|P00729 Saccharomyces cerevisiae YMR297w PRC1 carboxypeptidase Y	522542.9564	391279.7167	779257.1488	816088.2091	245965.4286	104305.3987	586284.4047	824380.3805	990923.146	982131.0782	1467604.707	1224541.941	351531.1094	207723.6299	433349.2611	833528.1796	12227.93728	2028.641765	586284.4047	841777.9324	1228948.679	1234277.439	592902.8154	1339165.77	2	3	3	3	0	0	5	6	6	6	2	6
CAGL0K06787g	30	13	1567.62	0.00303364	3.098227601	C60	C10 Tris2	[Candida glabrata] CAGL-CDS0260.1 CAGL-IPF5323 (ohnolog of CAGL0F06941g), highly similar to uniprot|P32327 Saccharomyces cerevisiae YBR218c PYC2 Pyruvate carboxylase 2	1298725.87	1248621.24	1693544.463	1638355.976	639303.019	907069.7051	2059384.752	2731629.904	1504263.963	1834978.916	1137382.193	1270666.567	873693.809	662871.4073	941789.5527	1673367.975	31782.34138	17641.65144	2059384.752	2789277.653	1865596.962	2306080.244	459495.0541	1389607.913	6	7	5	6	0	0	13	9	10	14	5	11
CAGL0L00495g	38	38	2678.37	0.003067022	2.715883816	C60	C10 Tris2	[Candida glabrata] CAGL-CDS1077.1 CAGL-IPF7534 highly similar to uniprot|P15108 Saccharomyces cerevisiae YMR186w HSC82 heat shock protein or uniprot|P02829 Saccharomyces cerevisiae YPL240c HSP82	28415551.48	33242358.02	49179028.55	53484533.04	23593079.5	15287938.68	50008052.59	55588275.42	42200941.71	48518507.4	51453743.36	43555543.73	19116036.71	17647792.57	27348732.98	54627508.36	1172907.502	297336.0084	50008052.59	56761398.82	52337854.65	60974853.94	20786979.73	47632581.04	33	33	25	56	8	4	41	52	42	45	25	47
CAGL0G08250g	6	6	291.95	0.003107695	160.6037046	C60	C10 Tris2	[Candida glabrata] CAGL-CDS2872.1 CAGL-IPF1645 highly similar to uniprot|Q01662 Saccharomyces cerevisiae YLR244c MAP1 methionine aminopeptidase	113372.139	89699.67509	708180.2992	656985.2323	8771.514122	452.232467	678117.2019	803250.6703	568572.6375	525606.8704	346461.9367	651943.1231	76269.00968	47620.00513	393823.0273	671025.1399	436.0674797	8.795495546	678117.2019	820202.3053	705147.1093	660547.9821	139968.383	712968.5681	0	0	2	3	0	0	3	4	4	5	0	5
CAGL0J09372g	5	5	361.84	0.003175634	7.00616537	C60 Tris1	C10	[Candida glabrata] CAGL-CDS4936.1 CAGL-IPF6953 highly similar to uniprot|Q04344 Saccharomyces cerevisiae YDL125c YHI1	233554.2935	119632.8671	1258683.438	824587.3863	1112193.674	588942.0227	323280.6607	391216.5739	1222314.744	1252172.91	1171057.209	979799.3268	157119.3314	63511.01873	699960.9033	842208.986	55291.65039	11454.36764	323280.6607	399472.727	1515921.892	1573648.169	473099.5431	1071513.907	0	0	5	2	0	0	1	2	6	8	1	6
CAGL0J10384g	8	8	406.84	0.003234187	3.945795804	C10 Tris2	C60 Tris2	[Candida glabrata] CAGL-IPF40106 highly similar to uniprot|P02406 Saccharomyces cerevisiae YGL103w CYH2	30932531.76	37254194.21	22725209.19	30403115.28	62562565.89	56123368.53	32957863.12	34933789.38	27751406.26	24001133.25	11603857.46	18475229.32	20809288.64	19777606.97	12637616	31052836.02	3110238.444	1091546.658	32957863.12	35671024.8	34417456.31	30163038.24	4687883.411	20204611.92	11	13	7	12	5	1	12	12	10	12	3	11
CAGL0K02233g	5	5	152.28	0.003245305	4.907113512	C10 Tris2	C10	[Candida glabrata] CAGL-CDS3905.1 CAGL-IPF2274 highly similar to uniprot|P40078 Saccharomyces cerevisiae YER126c	97905.94099	125532.2311	371782.6237	249682.9195	519179.0851	577257.3882	316188.1134	365331.2354	199256.109	214721.5767	352147.6141	213544.9497	65864.41102	66642.88897	206750.3975	255018.6941	25810.49429	11227.11251	316188.1134	373041.1097	247118.5914	269847.8885	142265.3599	233533.9259	1	1	3	2	0	0	4	4	2	4	3	4
CAGL0G00220g	7	7	389.31	0.003246637	9.036802359	C60 Tris2	C10 Tris2	[Candida glabrata] CAGL-CDS3539.1 CAGL-IPF8919 highly similar to uniprot|P15703 Saccharomyces cerevisiae YGR282c BGL2	1349897.748	1831834.407	2537012.407	2915088.236	561383.0554	594755.4799	1625569.421	3001814.191	2938811.956	3069320.53	6926667.804	3521127.639	908118.7433	972489.1842	1410846.797	2977384.263	27908.62452	11567.43391	1625569.421	3065163.853	3644731.771	3857319.218	2798329.02	3850724.46	8	6	3	8	0	0	7	6	6	8	4	7
CAGL0A02750g	15	15	737.22	0.003282597	6.056037678	C60 Tris2	C10 Tris2	[Candida glabrata] CAGL-CDS2568.1 CAGL-IPF1284 highly similar to uniprot|P33297 Saccharomyces cerevisiae YOR117w YTA1	767837.6525	1281163.603	1422799.305	1374383.213	399466.7017	315878.3504	1275916.316	1290996.025	1764129.166	1956489.723	2823853.311	1508303.278	516548.5795	680147.5846	791226.6555	1403754.061	19859.10704	6143.536405	1275916.316	1318240.937	2187883.306	2458786.997	1140818.485	1649488.721	2	5	7	8	0	0	10	10	12	10	8	12
CAGL0I06721g	2	2	52.81	0.00328699	7795.330183	C60 Tris1	C10 Tris2	[Candida glabrata] CAGL-IPF14689 similar to uniprot|P40089 Saccharomyces cerevisiae YER146w LSM5	23487.91273	64775.05555	535219.1863	163856.1502	0	100.6468133	114713.0004	79806.95775	383766.0411	400809.1005	533282.1488	199839.5985	15801.05888	34387.95597	297638.3846	167357.7894	0	1.957485724	114713.0004	81491.18718	475948.888	503710.3916	215442.5411	218545.6788	0	0	1	1	0	0	1	1	2	2	1	3
CAGL0L01969g	1	1	38.92	0.003289287	Infinity	C60 Tris1	C10 Tris2	[Candida glabrata] CAGL-CDS4104.1 CAGL-IPF8420 similar to uniprot|Q86ZR7 Saccharomyces cerevisiae YKL033wa	13061.95181	18584.08568	337.6102893	129387.1635	0	0	28371.08755	27299.74843	83150.02672	60903.29955	34422.14431	75084.49754	8787.186494	9865.969465	187.7469711	132152.1934	0	0	28371.08755	27875.87664	103123.1493	76539.24231	13906.3238	82112.81752	0	0	0	0	0	0	0	0	1	1	0	1
CAGL0L04796g	5	5	309.92	0.003292099	3.324260696	C60	C10 Tris2	[Candida glabrata] CAGL-CDS3228.1 CAGL-IPF4597 similar to uniprot|P45978 Saccharomyces cerevisiae YPR129w SCD6 suppressor of clathrin deficiency	237277.4866	206145.3147	461832.3889	506839.6779	149452.556	293586.8778	702006.2261	770772.3506	571751.8788	528957.0349	582514.4898	565445.7008	159624.0407	109438.9799	256827.5759	517670.9446	7429.89164	5709.988257	702006.2261	787038.5699	709090.023	664758.2474	235332.0886	618374.5136	2	2	2	2	0	0	4	3	4	4	1	5
CAGL0H05819g	1	1	39.4	0.003301144	Infinity	C60 Tris1	C10 Tris2	[Candida glabrata] CAGL-CDS4700.1 CAGL-IPF4403 similar to uniprot|Q02888 Saccharomyces cerevisiae YPL099c	167.5920587	883.6963246	214.9956012	47240.32083	0	0	36172.51948	28509.02015	40738.87711	26360.63495	10826.16933	15965.92011	112.7444579	469.1390851	119.560257	48249.85607	0	0	36172.51948	29110.66858	50524.59358	33128.30407	4373.702432	17460.41763	0	0	0	0	0	0	0	1	1	1	0	0
CAGL0D05192g	1	1	33.93	0.003327272	Infinity	C60 Tris2	C10	[Candida glabrata] CAGL-CDS5139.1 CAGL-IPF4940 similar to uniprot|P00127 Saccharomyces cerevisiae YFR033c QCR6 ubiquinol--cytochrome-c reductase	0	0	6501.221957	12114.49455	0	0	0	458.9280972	17238.25901	9943.993571	26436.56378	18796.56844	0	0	3615.365911	12373.38376	0	0	0	468.6132202	21378.98962	12496.95401	10680.20089	20556.03014	0	0	0	1	0	0	0	0	1	1	1	1
CAGL0F09119g	2	2	44.55	0.003333978	10.59874127	C60	C10 Tris2	[Candida glabrata] CAGL-CDS1982.1 CAGL-IPF7764 similar to uniprot|P38890 Saccharomyces cerevisiae YHR207c	19296.39744	29713.8916	33167.60189	39164.09694	7316.925722	2566.617552	50991.13312	53761.98488	22279.00687	25055.87973	13617.81939	10054.51501	12981.29449	15774.59081	18444.68902	40001.04164	363.7540012	49.918294	50991.13312	54896.56662	27630.55459	31488.57393	5501.511011	10995.67265	0	0	0	0	0	0	1	2	0	0	0	0
CAGL0C01221g	7	7	365.88	0.003355376	3.780324518	C10 Tris2	C60 Tris1	[Candida glabrata] CAGL-CDS1036.1 CAGL-IPF7223 highly similar to uniprot|P32501 Saccharomyces cerevisiae YDR211w GCD6	583230.502	708118.825	748574.7493	579172.595	1925425.895	2852241.123	604843.9664	815796.3524	584505.8826	679318.6902	889353.6374	647372.4325	392357.5332	375928.0292	416286.6071	591549.6308	95720.71659	55473.40346	604843.9664	833012.7489	724907.6131	853722.8397	359293.1209	707970.0359	3	5	3	4	0	0	5	3	5	6	5	4
CAGL0H10076g	2	2	120.51	0.00337973	10.82313734	C10	C10 Tris2	[Candida glabrata] CAGL-CDS3360.1 CAGL-IPF25 (ohnolog of CAGL0K11880g), similar to uniprot|P38079 Saccharomyces cerevisiae YBR054w YRO2	269827.4869	287087.5567	173855.585	111677.5686	18902.7623	32553.20891	254261.1646	289403.62	63555.83985	63885.03129	131278.5851	46958.53374	181521.4513	152409.8154	96682.06372	114064.1409	939.7328444	633.1292528	254261.1646	295511.1338	78822.32419	80286.48572	53035.69982	51354.10954	2	2	1	1	0	0	2	1	1	1	1	1
CAGL0B00836g	1	1	72.94	0.003457939	Infinity	C60 Tris2	C10 Tris2	[Candida glabrata] CAGL-CDS4707.1 CAGL-IPF3711 similar to uniprot|P25566 Saccharomyces cerevisiae YCL033c	0	219.575844	10642.84115	29662.47985	0	0	3018.637795	6401.776212	18788.98894	24002.31078	49527.33671	17111.35188	0	116.5690155	5918.543521	30296.37306	0	0	3018.637795	6536.877965	23302.21394	30164.51808	20008.7239	18713.06808	0	0	0	1	0	0	0	0	1	2	1	1
CAGL0B02497g	13	13	702.17	0.003458237	2.948157456	C60 Tris1	C10 Tris2	[Candida glabrata] CAGL-CDS2437.1 CAGL-IPF847 highly similar to uniprot|P09733 Saccharomyces cerevisiae YML085c TUB1 or uniprot|P09734 Saccharomyces cerevisiae YML124c TUB3	1060723.634	1044146.344	1951729.703	1314826.32	1076917.67	686269.946	2276165	2151701.329	2563257.7	2634897.018	2168734.596	2391053.732	713582.2068	554319.2238	1085367.81	1342924.425	53537.93745	13347.30408	2276165	2197110.386	3178967.186	3311364.455	876154.7584	2614869.45	4	2	13	9	0	0	15	12	15	16	3	14
CAGL0J05368g	3	3	121.1	0.003540364	11.07040826	C60 Tris1	C10 Tris2	[Candida glabrata] CAGL-CDS4239.1 CAGL-IPF7922 similar to uniprot|P53146 Saccharomyces cerevisiae YGL098w	91728.58783	119732.4462	196884.1786	87795.82529	10304.647	18183.31093	117633.5786	106996.2184	149494.8724	165878.4525	58728.25584	111162.598	61708.71093	63563.88356	109488.3935	89672.03989	512.2857222	353.6482716	117633.5786	109254.2444	185404.4148	208465.0776	23725.83575	121568.0257	0	0	2	1	0	0	2	2	1	3	0	2
CAGL0K02783g	3	3	140.88	0.003541789	5.57864734	C60 Tris2	C10 Tris2	[Candida glabrata] CAGL-CDS3900.1 CAGL-IPF2232 similar to uniprot|P28495 Saccharomyces cerevisiae YKL007w F-actin capping protein alpha subunit	75564.31899	66855.06978	68403.95209	133065.8106	30306.45546	21078.02585	125041.5949	156889.6423	123989.3294	147762.8077	170506.9304	116148.9696	50834.49803	35492.19953	38039.82054	135909.4539	1506.656601	409.9477504	125041.5949	160200.6086	153772.2912	185698.5324	68883.69775	127021.149	0	0	0	3	0	0	2	2	1	2	1	1
CAGL0D01298g	27	27	2173.75	0.00355735	4.747936654	C60 Tris2	C10 Tris2	[Candida glabrata] CAGL-CDS1156.1 CAGL-IPF2655 highly similar to uniprot|P23254 Saccharomyces cerevisiae YPR074c TKL1 transketolase or uniprot|P33315 Saccharomyces cerevisiae YBR117c TKL2	42473562.14	53956074.02	47592743.78	42067663.46	15560475.94	12840201.14	56781705.27	50271842.47	50288201.39	63197626.11	87749621.27	47094994.45	28573303.38	28644345.91	26466591.14	42966657.96	773574.2578	249729.8186	56781705.27	51332768.98	62367721.39	79422600.32	35450279.8	51503343.73	41	45	35	39	6	2	62	48	45	49	25	41
CAGL0M02211g	8	8	343.12	0.003633605	18.1230119	C60 Tris1	C10 Tris2	[Candida glabrata] CAGL-CDS2671.1 CAGL-IPF6391 similar to uniprot|P07267 Saccharomyces cerevisiae YPL154c PEP4 aspartyl protease Saccharopepsin precursor	561701.0018	546012.7942	1375377.759	697367.0664	43766.78892	124572.34	606293.7353	693414.8682	1316509.953	1734302.084	668758.2183	1316222.42	377873.9602	289868.7429	764855.2686	712269.942	2175.824273	2422.814683	606293.7353	708048.5513	1632743.341	2179556.254	270173.9975	1439428.043	1	1	4	5	0	0	5	5	6	8	2	5
CAGL0K08844g	10	10	682.08	0.003634185	3.194542775	C60 Tris1	C10	[Candida glabrata] CAGL-CDS2025.1 CAGL-IPF3074 similar to uniprot|P23180 Saccharomyces cerevisiae YHL021c	292935.9406	298488.5143	999085.4178	638477.1597	1097148.897	787204.88	562658.9718	632582.4968	1008315.325	881015.3946	577075.4396	625487.6128	197067.2361	158462.3865	555596.9916	652121.546	54543.71361	15310.39348	562658.9718	645932.3861	1250518.561	1107201.929	233134.7475	684036.6772	0	1	8	7	0	0	9	8	9	11	1	8
CAGL0K09966g	26	26	1367.99	0.003701252	3.218759719	C60	C10	[Candida glabrata] CAGL-CDS1029.1 CAGL-IPF3193 highly similar to uniprot|P06103 Saccharomyces cerevisiae YOR361c PRT1	1095297.369	1449384.091	2684199.85	2480081.597	2523756.967	3727952.67	4353008.701	3837709.48	3073109.545	3377901.086	1876799.99	2366877.208	736841.0472	769452.9305	1492698.557	2533081.444	125466.1766	72505.16824	4353008.701	3918699.703	3811288.426	4245122.869	758215.0646	2588429.87	4	3	5	13	0	0	21	21	16	15	4	16
CAGL0E03245g	11	11	633.2	0.003704192	2.143293814	C60	C10	[Candida glabrata] CAGL-CDS2600.1 CAGL-IPF2425 similar to uniprot|P27476 Saccharomyces cerevisiae YGR159c NSR1 nuclear localization sequence binding protein	3194711.298	3540359.408	6635280.593	6452143.227	5201246.113	4403087.563	7302284.436	7132950.941	5673243.601	6452449.783	7963086.402	5808114.817	2149182.939	1879515.539	3689916.668	6590026.837	258575.0022	85635.90602	7302284.436	7283483.253	7035989.884	8109012.502	3217035.435	6351786.157	6	7	6	7	0	0	9	12	10	10	9	12
CAGL0I01166g	13	13	1132.88	0.003705813	3.755622444	C60 Tris2	C10 Tris2	[Candida glabrata] CAGL-CDS3413.1 CAGL-IPF2055 (ohnolog of CAGL0A02530g), highly similar to uniprot|P29509 Saccharomyces cerevisiae YDR353w TRR1 thioredoxin reductase	3213812.25	5261435.305	6079909.574	6773987.676	2870655.646	4388791.969	7029066.401	6168446.332	9044923.151	8720007.593	13253896.18	14009848.22	2162032.751	2793204.947	3381071.737	6918749.167	142711.9144	85357.8702	7029066.401	6298623.94	11217566.58	10958729.31	5354488.386	15321246.7	6	8	8	9	0	0	20	20	20	22	7	19
CAGL0E01463g	12	12	697.51	0.00371248	3.243591467	C60	C10 Tris2	[Candida glabrata] CAGL-CDS4373.1 CAGL-IPF5496 highly similar to uniprot|P07260 Saccharomyces cerevisiae YOL139c CDC33 translation initiation factor eIF4E	2131751.714	2744633.311	6596255.755	4941398.618	2329317.065	1643141.402	5899699.756	6985332.633	4846588.947	5727773.136	7816175.864	5059593.869	1434096.538	1457078.325	3668214.737	5046997.308	115799.7818	31957.55268	5899699.756	7132749.639	6010767.949	7198286.779	3157684.527	5533199.551	6	7	10	16	1	0	14	15	13	14	6	12
CAGL0L10758g	27	27	1372.19	0.00381656	7.056374376	C60	C10 Tris2	[Candida glabrata] CAGL-CDS0484.1 CAGL-IPF4184 (ohnolog of CAGL0I05698g), highly similar to uniprot|P16862 Saccharomyces cerevisiae YMR205c PFK2 or uniprot|P16861 Saccharomyces cerevisiae YGR240c PFK1	1900180.068	2576056.89	2677720.459	2605989.882	743456.5499	368164.2811	3800479.642	4043533.106	2035558.8	2332838.862	4001523.617	2241520.803	1278310.997	1367584.021	1489095.331	2661680.414	36960.23508	7160.44851	3800479.642	4128866.987	2524511.925	2931757.725	1616589.676	2451339.42	12	7	5	14	0	0	21	20	17	18	12	19
CAGL0L06204g	6	6	177.03	0.003817242	4.360140818	C10 Tris1	C10 Tris2	[Candida glabrata] CAGL-CDS5072.1 CAGL-IPF4493 highly similar to uniprot|P32799 Saccharomyces cerevisiae YGL191w COX13 cytochrome-c oxidase chain	669924.3037	523903.7937	1001440.224	1499543.929	214856.9543	358744.738	1073874.924	1067262.05	1045467.833	1183349.321	1146634.195	821980.6932	450679.1849	278131.4572	556906.5123	1531589.487	10681.40908	6977.247269	1073874.924	1089785.326	1296595.319	1487155.23	463232.8033	898922.5855	2	2	4	3	0	0	5	4	4	5	2	3
CAGL0M04961g	19	19	1076.5	0.003844716	4.491429371	C10	C10 Tris2	[Candida glabrata] CAGL-CDS2757.1 CAGL-IPF7204 highly similar to uniprot|P11745 Saccharomyces cerevisiae YMR235c RNA1 GTPase activating protein	3535800.71	2928641.725	2235813.268	2946110.948	979090.379	460193.6217	2938604.062	3101733.573	2759523.324	2858313.207	3129142.517	2888686.002	2378644.532	1554765.208	1243348.27	3009069.937	48674.54672	8950.332507	2938604.062	3167191.913	3422376.961	3592139.158	1264153.351	3159082.824	5	6	6	12	1	0	16	15	17	15	11	15
CAGL0L08272g	17	17	1191.17	0.003872381	4.201965234	C60	C10 Tris2	[Candida glabrata] CAGL-CDS1928.1 CAGL-IPF7585 highly similar to uniprot|P39076 Saccharomyces cerevisiae YIL142w CCT2	1558432.149	1623871.26	2271151.397	2136829.559	931056.6644	444653.2315	2763710.511	3016974.644	2604911.022	2504730.723	3200610.999	2485003.933	1048406.405	862085.1484	1263000.001	2182494.04	46286.5963	8648.086554	2763710.511	3080644.249	3230625.88	3147780.057	1293026.156	2717613.903	3	5	10	12	0	0	15	14	18	17	10	17
CAGL0A01540g	6	6	622.18	0.003912087	40.50276967	C10 Tris1	C10 Tris2	[Candida glabrata] CAGL-CDS5478.1 CAGL-IPF3029 highly similar to uniprot|P14120 Saccharomyces cerevisiae YGL030w RPL32	18232502.48	21542856.58	27837594.78	17813880.64	1007377.114	119742.7298	12879680.77	10741115.43	17141825.45	17113702.32	12188366.51	14779731.44	12265578.83	11436729.73	15480642.23	18194566.89	50080.79484	2328.883315	12879680.77	10967793.7	21259392.14	21507370.18	4924021.288	16163195.21	10	9	8	11	0	0	9	9	10	12	4	10
CAGL0M05775g	2	2	74.75	0.003936737	6.304088814	C10 Tris1	C10	[Candida glabrata] CAGL-CDS4596.1 CAGL-IPF9101 highly similar to uniprot|Q08962 Saccharomyces cerevisiae YPL211w NIP7	27276.14126	36228.78374	185821.3967	214519.2906	56818.86576	23291.30314	64599.62097	59029.51473	143783.6581	139132.5353	76680.65169	110628.8285	18349.51956	19233.2343	103336.3186	219103.6113	2824.695856	452.993909	64599.62097	60275.26132	178321.3335	174852.5763	30978.48763	120984.2925	0	0	2	2	0	0	2	1	2	1	1	2
CAGL0J05302g	1	1	25.62	0.003949857	Infinity	C60 Tris2	C10 Tris2	[Candida glabrata] CAGL-CDS3549.1 CAGL-IPF7919 weakly similar to uniprot|P40364 Saccharomyces cerevisiae YJL066c	689.2774223	8477.631391	2656.77818	147.6139146	0	0	1741.364694	5209.935474	589.6624317	6926.26693	2875.557078	9267.774222	463.6986375	4500.627788	1477.449213	150.7684539	0	0	1741.364694	5319.884868	731.3027954	8704.474581	1161.706473	10135.28862	0	0	0	0	0	0	0	0	0	1	0	0
CAGL0M01364g	4	4	231.19	0.003995936	27.86360315	C60 Tris2	C10 Tris2	[Candida glabrata] CAGL-CDS4608.1 CAGL-IPF9113 highly similar to uniprot|P52286 Saccharomyces cerevisiae YDR328c SKP1 kinetochore protein complex CBF3	152375.5962	316747.4811	559844.5287	835614.261	80043.68442	30891.12665	366262.6539	438619.5085	908041.8111	963287.6521	2296859.544	794184.0068	102507.8642	168155.756	311332.6753	853471.5072	3979.29562	600.8033184	366262.6539	447876.0433	1126158.763	1210596.266	927916.4094	868523.9772	0	1	1	3	0	0	4	3	5	4	3	6
CAGL0F00605g	22	22	1105.91	0.004180797	3.561571843	C10 Tris2	C60	[Candida glabrata] CAGL-CDS2099.1 CAGL-IPF3783 (ohnolog of CAGL0B00726g), highly similar to uniprot|P17709 Saccharomyces cerevisiae YCL040w GLK1 and highly similar to uniprot|Q04409 Saccharomyces cerevisiae YDR516c EMI2	5863178.142	4168423.219	7852919.869	5675387.052	9733771.186	8866194.185	2826680.784	2395722.748	6224002.93	7136314.453	10961365.59	7364229.998	3944344.655	2212943.747	4367052.684	5796671.224	483905.1741	172439.1262	2826680.784	2446281.583	7719044.825	8968448.429	4428320.846	8053562.237	4	7	17	15	1	1	10	9	19	22	13	21
CAGL0K00407g	4	4	218.39	0.004239092	26.69085747	C10	C10 Tris2	[Candida glabrata] CAGL-CDS3839.1 CAGL-IPF5177 similar to uniprot|P36039 Saccharomyces cerevisiae YKL207w	297293.5089	342996.5606	111994.6781	182079.209	20826.74724	3162.368521	210075.73	232151.7396	238887.8373	255159.1237	321763.6219	260757.334	199998.7096	182090.938	62280.86721	185970.2786	1035.381925	61.50508924	210075.73	237051.0216	296270.0925	320667.1254	129990.4234	285165.6478	1	0	1	1	0	0	1	2	4	3	3	3
CAGL0F05863g	1	1	23.84	0.004277003	19.19002987	C60	C10 Tris2	[Candida glabrata] CAGL-CDS4708.1 CAGL-IPF414 similar to uniprot|P37298 Saccharomyces cerevisiae YDR178w SDH4 and similar to uniprot|Q06236 Saccharomyces cerevisiae YLR164w	12935.99077	22973.65776	335934.8875	134766.8168	4947.788097	22347.20483	215965.8512	307825.8783	208792.2185	212637.742	207568.6623	107706.3378	8702.44854	12196.31731	186815.2708	137646.811	245.9745781	434.6320861	215965.8512	314322.1716	258945.3302	267229.0628	83856.39788	117788.2406	0	0	1	1	0	0	1	0	1	1	1	0
CAGL0L13200g	4	4	158.26	0.004426257	8.891228456	C60 Tris2	C10 Tris2	[Candida glabrata] CAGL-CDS4088.1 CAGL-IPF8530 similar to uniprot|P25385 Saccharomyces cerevisiae YLR078c secretory pathway protein	56677.78614	63878.59601	178164.9012	140216.9992	21989.80549	15957.62847	82087.34621	134862.0155	126396.3203	121673.3612	243255.7153	94143.58942	38128.93236	33912.04112	99078.49858	143213.4649	1093.202259	310.3608441	82087.34621	137708.1155	156757.4554	152911.04	98273.73661	102955.9447	0	1	1	2	0	0	2	1	3	3	1	3
CAGL0L05544g	4	4	198.86	0.004463342	16.08116574	C60 Tris2	C10	[Candida glabrata] CAGL-CDS4751.1 CAGL-IPF4542 highly similar to uniprot|P47017 Saccharomyces cerevisiae YJL124c LSM1	8874.304482	14416.28008	57078.47269	106016.757	27421.81661	52501.9503	73783.78039	113540.9164	108700.324	81384.78269	252651.598	121888.1525	5970.024209	7653.353601	31741.65807	108282.3566	1363.249524	1021.113484	73783.78039	115937.0603	134810.7774	102279.0169	102069.6125	133297.5508	0	0	2	3	0	0	4	4	5	4	2	4
CAGL0K08382g	7	7	550.28	0.004463723	8.182076925	C10 Tris1	C10 Tris2	[Candida glabrata] CAGL-IPF40102 highly similar to uniprot|Q3E754 Saccharomyces cerevisiae YJL136c RPS25B 40S highly similar to uniprot|P0C0V8 Saccharomyces cerevisiae YKR057w RPS21A	1553155.482	1948466.756	9622109.54	8863367.372	1424502.445	834762.175	2051763.118	2985154.687	5048527.429	6334496.063	10565592.4	4126781.427	1044856.625	1034407.28	5350908.96	9052779.331	70817.78381	16235.33808	2051763.118	3048152.77	6261213.235	7960776.061	4268431.036	4513070.758	3	2	10	14	0	0	5	8	11	10	3	10
CAGL0M06853g	2	2	39.66	0.004489998	20.00718657	C60 Tris2	C10 Tris2	[Candida glabrata] CAGL-CDS2278.1 CAGL-IPF6181 similar to uniprot|P53969 Saccharomyces cerevisiae YNL026w	28821.22627	19228.45394	4474.366177	7981.478028	742.4590719	2106.431129	17318.44247	7089.112384	12575.15254	21655.20255	29347.60507	27650.67269	19388.94692	10208.05342	2488.220069	8152.043832	36.91064641	40.9681015	17318.44247	7238.719536	15595.77771	27214.82756	11856.24275	30238.92701	0	0	0	0	0	0	0	1	0	1	1	1
CAGL0K01397g	1	1	27.17	0.004509512	1143.476663	C60 Tris1	C10 Tris2	[Candida glabrata] CAGL-CDS3573.1 CAGL-IPF5099 similar to uniprot|P38913 Saccharomyces cerevisiae YDL045c FAD synthetase	1083.569254	1606.0779	18410.40646	8153.794918	43.24737178	0	17793.32852	11421.30019	30065.98137	19386.37897	9132.404308	14635.4655	728.951175	852.6389619	10238.13005	8328.04317	2.150001944	0	17793.32852	11662.33293	37288.00589	24363.52002	3689.432311	16005.42519	0	0	0	0	0	0	0	1	1	1	0	1
CAGL0I08503g	5	5	276.27	0.004538419	9.249619622	C10 Tris2	C10	[Candida glabrata] CAGL-CDS3929.1 CAGL-IPF4353 highly similar to uniprot|P18408 Saccharomyces cerevisiae YPR167c MET16	212815.313	157136.1009	964808.2758	821435.8485	1279843.015	2142066.842	1137601.084	1044145.918	625678.1936	778361.2907	1119463.048	488622.2467	143167.5657	83420.83651	536535.2812	838990.0992	63626.17788	41661.18257	1137601.084	1066181.356	775969.7539	978193.0352	452255.8354	534359.9637	1	0	2	4	0	0	6	4	7	5	2	5
CAGL0M00242g	1	1	19.52	0.004569912	Infinity	C60 Tris1	C10 Tris2	[Candida glabrata] CAGL-CDS3198.1 CAGL-IPF5404 similar to uniprot|P47173 Saccharomyces cerevisiae YJR142w	0	278.3067027	11971.45201	6256.671565	0	0	9993.370398	18025.3918	17937.03552	20337.32262	6645.219972	12622.89112	0	147.748212	6657.391456	6390.377905	0	0	9993.370398	18405.79591	22245.61633	25558.60316	2684.625916	13804.46283	0	0	0	0	0	0	0	1	1	1	0	0
CAGL0H08580g	1	1	19.9	0.004576106	1377.544445	C60	C10 Tris2	[Candida glabrata] CAGL-CDS1396.1 CAGL-IPF138 highly similar to uniprot|Q12181 Saccharomyces cerevisiae YPR048w TAH18	6138.283451	7699.313107	23173.88235	21824.20183	39.21765459	0	10826.20465	43197.85757	13371.6028	15907.49023	4681.220425	12688.71489	4129.416663	4087.432081	12887.12566	22290.58945	1.949668388	0	10826.20465	44109.49617	16583.53998	19991.48253	1891.182793	13876.44806	0	0	1	0	0	0	0	1	0	1	0	1
CAGL0K11616g	11	11	574.32	0.004581435	3.118681267	C10 Tris2	C60 Tris1	[Candida glabrata] CAGL-CDS3404.1 CAGL-IPF3303 highly similar to uniprot|P32332 Saccharomyces cerevisiae YKL120w	2561015.278	2874901.522	1847566.812	1781192.673	2865463.674	3474175.704	1940855.805	3040431.882	1040005.526	992789.375	1711778.613	1224642.87	1722875.662	1526235.464	1027442.243	1819257.121	142453.8004	67569.44528	1940855.805	3104596.524	1289820.935	1247672.082	691547.4951	1339276.146	6	7	3	7	0	0	9	10	6	6	5	7
CAGL0K08536g	4	4	108.71	0.004841337	10.46723095	C10 Tris2	C10	[Candida glabrata] CAGL-CDS2014.1 CAGL-IPF3101 highly similar to uniprot|P14904 Saccharomyces cerevisiae YKL103c Vacuolar aminopeptidase I precursor	75888.29201	96429.76944	202632.9153	183790.7572	1309032.48	494660.4648	99545.4985	85465.98544	241923.3672	256013.8481	389200.694	211091.2806	51052.44488	51192.89574	112685.2981	187718.403	65077.3044	9620.680143	99545.4985	87269.64181	300034.7745	321741.2866	157234.5647	230850.58	1	1	1	1	0	0	2	2	3	3	3	3
CAGL0F00231g	15	15	999.61	0.004878477	2.520500041	C10 Tris1	C10 Tris2	[Candida glabrata] CAGL-CDS3546.1 CAGL-IPF3803 highly similar to uniprot|P23641 Saccharomyces cerevisiae YJR077c MIR1	14321138.69	14455287.71	15923932.33	14664359.16	7466368.554	4669434.259	13382606.37	12496125.59	12910066.09	15168906.1	12414246.76	12994856.51	9634281.179	7674062.076	8855387.877	14977739.49	371183.4094	90816.0984	13382606.37	12759841.23	16011139.44	19063278.81	5015275.447	14211246.21	18	18	13	21	2	2	18	18	15	17	7	12
CAGL0F06765g	1	1	38.89	0.004928238	12.82434127	C10 Tris2	C10	[Candida glabrata] CAGL-CDS4235.1 CAGL-IPF479 similar to uniprot|P40576 Saccharomyces cerevisiae YIR024c GIF1 G1 Factor needed for normal G1 phase	5145.611355	3649.097777	10731.32071	12249.99788	31225.15219	81561.19908	8344.87925	10985.44089	8789.75626	12427.20167	5129.563511	8058.623641	3461.61487	1937.242857	5967.747498	12511.78282	1552.328735	1586.288503	8344.87925	11217.27534	10901.10711	15617.68586	2072.310502	8812.954926	0	0	0	1	0	0	1	1	1	0	0	1
CAGL0I03322g	32	9	2595.12	0.00494683	4.941059297	C60 Tris1	C10 Tris2	[Candida glabrata] CAGL-CDS1288.1 CAGL-IPF7357 (ohnolog of CAGL0I01496g), highly similar to uniprot|P12398 Saccharomyces cerevisiae YJR045c SSC1 or uniprot|P39987 Saccharomyces cerevisiae YEL030w ECM10	4129858.63	6797229.304	8358737.462	7555868.296	1455795.423	2528130.822	8021078.197	9844932.598	8940526.089	10744289.72	9098563.301	6348944.699	2778286.011	3608531.402	4648340.678	7717338.734	72373.48445	49169.76336	8021078.197	10052698.01	11088092.73	13502713.33	3675760.762	6943240.676	9	10	13	12	1	0	12	13	10	11	7	12
CAGL0A02882g	1	1	53.27	0.004948183	Infinity	C60 Tris2	C10 Tris2	[Candida glabrata] CAGL-CDS5476.1 CAGL-IPF1276 highly similar to KLLA0E02266g Kluyveromyces lactis	7.846268139	0	2312.808577	41318.67366	0	0	264.4523978	0	24962.07022	34960.16124	65473.60741	29058.03954	5.278431773	0	1286.165792	42201.6621	0	0	264.4523978	0	30958.10544	43935.62044	26450.91419	31778.03111	0	0	0	1	0	0	0	0	1	1	1	1
CAGL0H04125g	9	9	485.87	0.004984214	2.411827867	C60	C10	[Candida glabrata] CAGL-CDS1932.1 CAGL-IPF1871 highly similar to uniprot|P54783 Saccharomyces cerevisiae YML086c ALO D-arabinono-1 4-lactone oxidase	486742.2802	570616.3986	875484.3526	1123818.534	775569.5662	772032.9128	1116911.243	1433255.884	958668.8646	952552.3488	1093362.613	902238.7433	327446.8666	302930.3707	486861.7476	1147834.764	38556.70313	15015.31301	1116911.243	1463503.018	1188946.731	1197104.846	441711.4284	986693.2285	4	4	7	5	0	0	7	6	8	8	5	7
CAGL0J05038g	3	3	108.25	0.005000828	10.46174557	C60 Tris1	C10 Tris2	[Candida glabrata] CAGL-CDS4237.1 CAGL-IPF7016 similar to uniprot|P47044 Saccharomyces cerevisiae YJL055w	60460.38198	56444.30718	75824.39434	69690.47742	4693.681097	15537.42218	68355.3493	94629.3234	103609.2416	108043.4134	44241.34208	65696.3452	40673.60376	29965.30584	42166.37	71179.77705	233.3418903	302.1882274	68355.3493	96626.36095	128496.7873	135781.8223	17873.21623	71845.88272	1	1	2	2	0	0	2	2	3	2	2	1
CAGL0F06039g	3	3	114.82	0.005008228	2.725435928	C10 Tris1	C10 Tris2	[Candida glabrata] CAGL-CDS3778.1 CAGL-IPF429 similar to uniprot|P54000 Saccharomyces cerevisiae YMR039c SUB1 transcriptional coactivator	48667.69853	33089.16968	113260.933	99300.18609	37583.15798	40408.44583	71862.43462	114188.7545	89612.87961	120073.9882	103324.5827	93405.43257	32740.29407	17566.46753	62985.03867	101422.2512	1868.410944	785.9062126	71862.43462	116598.5702	111138.4173	150901.0538	41742.46355	102148.6923	0	1	2	1	0	0	2	0	2	1	1	1
CAGL0K10626g	2	1	89.23	0.005055758	Infinity	C10	C10 Tris2	[Candida glabrata] CAGL-CDS1101.1 CAGL-IPF3229 (ohnolog of CAGL0F04719g), highly similar to uniprot|P23337 Saccharomyces cerevisiae YFR015c GSY1	3057.48572	30416.9191	279.1217605	6163.94448	0	0	331.87323	1260.755697	11719.5203	7873.94077	855.1340953	30900.29279	2056.86697	16147.81594	155.221173	6295.669224	0	0	331.87323	1287.362423	14534.6176	9895.448441	345.4686471	33792.72934	0	0	0	0	0	0	0	0	1	0	0	1
CAGL0I07447g	1	1	38.39	0.005088425	Infinity	C60	C10 Tris2	[Candida glabrata] CAGL-CDS1661.1 CAGL-IPF4266 highly similar to uniprot|P30606 Saccharomyces cerevisiae YOL103w ITR2 myo-inositol permease minor	21857.96642	7603.725939	6936.341591	1629.74011	0	0	15004.40706	20260.52638	116.0388895	0	0	18.10809301	14704.54264	4036.686508	3857.338374	1664.567987	0	0	15004.40706	20688.10031	143.9121092	0	0	19.80310963	0	0	0	0	0	0	1	1	0	0	0	0
CAGL0K01045g	5	5	142.76	0.005095174	18.38395324	C60 Tris2	C10 Tris2	[Candida glabrata] CAGL-CDS1333.1 CAGL-IPF5128 highly similar to uniprot|P12754 Saccharomyces cerevisiae YGR083c Translation initiation factor	46954.42975	52604.61526	110812.8081	101834.318	22055.71435	10080.15649	182701.2914	219322.7639	103145.8038	105465.356	458953.5801	131830.7666	31587.72418	27926.87984	61623.62268	104010.538	1096.478856	196.0495496	182701.2914	223951.3059	127922.0289	132541.8902	185414.2798	144170.848	1	0	1	1	0	0	2	3	4	4	1	4
CAGL0E00847g	3	3	92.89	0.005130171	34.43282143	C10 Tris1	C10	[Candida glabrata] CAGL-CDS0050.1 CAGL-IPF5554 highly similar to uniprot|P11075 Saccharomyces cerevisiae YDR170c SEC7	501.7750576	2236.3916	38233.10207	56049.70152	49261.42775	14791.33633	16904.09473	17239.61907	28949.75283	43300.96081	12213.5112	11985.03934	337.5598896	1187.261597	21261.64201	57247.495	2448.985015	287.6775603	16904.09473	17603.44041	35903.65273	54417.78617	4934.179581	13106.90462	0	0	0	0	0	0	1	2	2	3	0	1
CAGL0J00649g	12	12	740.12	0.005207094	9.501712534	C60 Tris2	C10 Tris2	[Candida glabrata] CAGL-CDS3108.1 CAGL-IPF7787 highly similar to uniprot|P17423 Saccharomyces cerevisiae YHR025w THR1 homoserine kinase	3388525.442	5097005.123	4875366.539	4662714.871	1195710.977	437208.9957	5780568.976	5232094.104	7024232.213	6954916.822	10139485.33	5376050.844	2279567.82	2705911.809	2711218.615	4762358.033	59443.63369	8503.303179	5780568.976	5342511.129	8711493.86	8740479.873	4096286.535	5879278.631	5	10	6	12	1	0	10	12	13	15	6	16
CAGL0E04532g	2	2	89.4	0.005220277	3610.181412	C60 Tris1	C10 Tris2	[Candida glabrata] CAGL-CDS4327.1 CAGL-IPF2516 highly similar to uniprot|Q12314 Saccharomyces cerevisiae YOR021c	370285.7247	163595.8997	33701.82794	57794.63682	0	163.1073224	73032.20149	95464.58557	336939.6841	251907.3393	276253.9077	258117.1381	249102.8728	86850.23191	18741.77511	59029.71993	0	3.172283797	73032.20149	97479.25031	417874.5663	316580.4977	111604.793	282278.3152	0	0	1	1	0	0	0	0	2	2	1	2
CAGL0M04873g	4	4	250.97	0.005244737	8.723754578	C60 Tris2	C10	[Candida glabrata] CAGL-IPF14283 highly similar to uniprot|P46784 Saccharomyces cerevisiae YMR230w RPS10B or uniprot|Q08745 Saccharomyces cerevisiae YOR293w RPS10A	1245954.922	2211863.284	6953894.22	6812173.822	1371456.671	2582799.719	4383230.09	4070892.827	6787408.474	7387646.373	21082557.42	9082599.981	838193.1296	1174239.938	3867099.49	6957751.358	68180.66362	50233.02191	4383230.09	4156804.102	8417783.674	9284305.777	8517216.925	9932781.056	3	7	8	5	1	1	5	6	9	8	7	7
CAGL0A02409g	3	3	98.05	0.005279265	6.225523403	C10 Tris2	C60 Tris2	[Candida glabrata] CAGL-CDS2441.1 CAGL-IPF2961 similar to uniprot|Q05518 Saccharomyces cerevisiae YDR348c	37018.07973	33277.29582	17184.28743	14826.53645	57375.97915	108504.7031	69884.88996	59866.08399	27284.2662	11808.61654	15056.64433	11588.61446	24903.22848	17666.34044	9556.278403	15143.38254	2852.392218	2110.314279	69884.88996	61129.48537	33838.10647	14840.28894	6082.786987	12673.37221	0	0	0	0	0	0	3	2	1	0	0	0
CAGL0H01309g	2	2	73.41	0.005291138	7.287518013	C60	C10 Tris2	[Candida glabrata] CAGL-CDS1691.1 CAGL-IPF5802 similar to uniprot|Q05567 Saccharomyces cerevisiae YDR294c DPL1 dihydrosphingosine phosphate lyase	23034.77988	27156.58128	22232.21496	21590.9897	5393.21701	2612.305892	23309.5144	35030.87795	14147.20653	25183.94592	31273.83335	20032.18051	15496.22213	14416.95902	12363.45915	22052.39353	268.1186528	50.80688919	23309.5144	35770.16231	17545.44826	31649.51905	12634.42653	21907.30226	0	0	0	1	0	0	2	1	0	0	1	1
CAGL0J06710g	5	5	252.2	0.00530007	131.1985098	C60 Tris1	C10 Tris2	[Candida glabrata] CAGL-CDS3697.1 CAGL-IPF2331 highly similar to uniprot|P49017 Saccharomyces cerevisiae YML110c DBI56 ubiquinone biosynthesis	585558.1449	451315.7627	2062645.817	5057447.797	80383.83187	4982.021788	4489740.563	6040143.461	4484409.766	6715463.024	1462283.05	4355398.862	393923.412	239595.7278	1147048.881	5165526.482	3996.205727	96.89563143	4489740.563	6167613.392	5561591.212	8439550.163	590752.9002	4763088.036	0	0	1	1	0	0	1	2	2	4	0	4
CAGL0B03267g	1	1	51.24	0.005412574	Infinity	C10 Tris1	C10 Tris2	[Candida glabrata] CAGL-IPF14771 similar to uniprot|P36526 Saccharomyces cerevisiae YBR282w MRPL27	0	507.622466	28129.1941	38059.90932	0	0	26125.05568	12167.18291	20359.52589	20662.02989	21518.98764	15356.13584	0	269.4879821	15642.80225	38873.2573	0	0	26125.05568	12423.9566	25250.00304	25966.6738	8693.531912	16793.55421	0	0	1	1	0	0	1	0	1	1	0	1
CAGL0H01815g	15	15	927.65	0.005467599	6.560827452	C60 Tris2	C10 Tris2	[Candida glabrata] CAGL-CDS2462.1 CAGL-IPF5837 (no annotation)	1237711.477	1267438.504	1614553.675	2023524.267	563215.3814	233222.7937	1689341.941	1915268.284	1954240.686	2311018.773	3200539.314	2024754.129	832647.5047	672861.1672	897862.3337	2066767.391	27999.71686	4535.963675	1689341.941	1955687.708	2423660.725	2904335.679	1292997.195	2214282.199	3	3	5	11	0	0	7	8	13	14	7	15
CAGL0I03938g	6	6	269.65	0.005521391	3.691135698	C60 Tris2	C10	[Candida glabrata] CAGL-CDS3003.1 CAGL-IPF5952 highly similar to uniprot|P23594 Saccharomyces cerevisiae YDL134c PPH21 protein ser/thr phosphatase or uniprot|P23595 Saccharomyces cerevisiae YDL188c PPH22	231133.0377	330919.6598	634198.8213	620207.6297	884850.0721	950074.2287	534537.5679	524166.9973	596663.177	644744.0366	1322275.526	752337.2499	155490.4763	175679.5204	352681.5135	633461.5926	43989.47952	18478.04892	534537.5679	535228.9085	739985.1607	810271.6998	534190.7656	822760.1347	0	0	2	4	0	0	4	3	5	5	4	5
CAGL0M07139g	1	1	15.74	0.005523499	291.411576	C60 Tris1	C10 Tris2	[Candida glabrata] CAGL-CDS3974.1 CAGL-IPF6203 similar to uniprot|P38878 Saccharomyces cerevisiae YHR192w	732906.9055	1137207.57	243700.2158	176986.0247	23573.66974	746.4870069	1855495.818	2149876.772	3846855.148	3240320.059	2441720.046	847252.0702	493049.5655	603723.8179	135523.0538	180768.252	1171.942564	14.5184692	1855495.818	2195247.324	4770892.246	4072220.127	986439.1159	926559.5017	1	2	1	0	0	0	2	2	2	1	0	0
CAGL0K12012g	23	23	1232.33	0.00557409	2.907829306	C60	C10 Tris2	[Candida glabrata] CAGL-CDS1555.1 CAGL-IPF9826 highly similar to uniprot|P15180 Saccharomyces cerevisiae YDR037w KRS1 lysyl-tRNA synthetase	4334884.264	5868576.335	5751387.277	6272194.444	2809456.671	3900171.512	9231068.201	10279385.26	5850635.47	6569229.985	7007945.82	5773882.761	2916213.214	3115525.613	3198378.649	6406232.512	139669.4656	75854.66252	9231068.201	10496319.27	7255992.317	8255774.142	2831164.813	6314349.794	14	13	9	21	3	1	23	25	21	21	7	19
CAGL0H00737g	1	1	18.32	0.005576042	567.1906649	C60 Tris2	C10 Tris2	[Candida glabrata] CAGL-CDS0385.1 CAGL-IPF9216 (ohnolog of CAGL0K10934g), similar to uniprot|Q12344 Saccharomyces cerevisiae YPL249c GYP5 or uniprot|Q04322 Saccharomyces cerevisiae YMR192w	935.4218648	497.0830642	1523.90869	8307.318875	24.30450234	0	6826.965645	5260.121983	4450.537551	6434.864588	8852.366158	4932.920683	629.2877587	263.8927961	847.45415	8484.847964	1.208275211	0	6826.965645	5371.130503	5519.582693	8086.91259	3576.298708	5394.669061	0	0	0	0	0	0	0	0	0	1	0	0
CAGL0K01551g	1	1	18.12	0.005611425	9.439204872	C60 Tris1	C10	[Candida glabrata] CAGL-CDS0486.1 CAGL-IPF5090 highly similar to uniprot|Q12389 Saccharomyces cerevisiae YDL031w	10735.47296	11610.36405	92336.96302	96255.14542	66056.23769	106618.9573	48314.37572	89824.39456	102085.0634	108841.8702	42533.71939	109834.828	7222.09088	6163.741342	51349.10185	98312.1374	3283.923013	2073.638299	48314.37572	91720.02989	126606.4925	136785.2701	17183.3477	120115.9691	0	0	1	1	0	0	0	0	1	1	0	2
CAGL0L12672g	1	1	16.37	0.005659393	19.91881367	C10	C60 Tris1	[Candida glabrata] CAGL-CDS1149.1 CAGL-IPF8581 similar to uniprot|P37838 Saccharomyces cerevisiae YPL043w nucleolar protein	50098.53739	59039.8671	3762.043788	8214.499555	58520.29366	20921.34085	17331.47349	23454.63431	2867.398814	2611.763063	11968.75284	4055.624222	33702.86445	31343.24368	2092.093603	8390.045076	2909.280725	406.9003746	17331.47349	23949.61603	3556.164775	3282.291229	4835.298783	4435.25285	1	1	0	0	0	0	0	0	0	0	0	0
CAGL0A02530g	11	11	859.54	0.00566728	18.1487419	C60 Tris1	C10 Tris2	[Candida glabrata] CAGL-CDS3414.1 CAGL-IPF2945 (ohnolog of CAGL0I01166g), highly similar to uniprot|P29509 Saccharomyces cerevisiae YDR353w TRR1 thioredoxin reductase or uniprot|P38816 Saccharomyces cerevisiae YHR106w TRR2	3270245.621	3505159.926	4167729.79	3155923.925	660292.0002	121372.7879	4979812.925	4362608.45	6442292.626	7743939.867	4984840.687	5595810.68	2199997.258	1860828.743	2317697.859	3223366.66	32825.78861	2360.586409	4979812.925	4454676.031	7989768.982	9732071.897	2013843.416	6119609.19	6	7	4	4	0	0	13	10	16	14	6	13
CAGL0E05478g	3	3	188.72	0.005709709	7.646649658	C60 Tris1	C10 Tris2	[Candida glabrata] CAGL-CDS3572.1 CAGL-IPF5039 highly similar to uniprot|P46669 Saccharomyces cerevisiae YOR340c RPA43 DNA-directed RNA polymerase I	232004.147	419914.7306	192225.6873	380163.5145	51292.07055	85590.63129	423216.9954	388845.2776	470700.6044	575993.4608	235177.125	202337.3189	156076.4989	222925.4633	106897.7804	388287.6859	2549.93649	1664.657165	423216.9954	397051.3874	583765.6418	723870.5192	95010.03835	221277.1995	1	0	0	1	0	0	3	2	3	4	1	1
CAGL0A03388g	9	9	602.57	0.005711517	2.974282962	C60	C60 Tris1	[Candida glabrata] CAGL-CDS4413.1 CAGL-IPF1234 highly similar to uniprot|P54780 Saccharomyces cerevisiae YMR121c RPL13B or uniprot|P05748 Saccharomyces cerevisiae YLR029c RPL13A	11080564.43	16021372.38	14104349.2	15046627.82	31441177.08	28969696.73	28431999.82	36478874.04	10512590.05	11311451.14	16826265.23	10055072.54	7454244.781	8505469.326	7843507.516	15368177.3	1563068.206	563433.3162	28431999.82	37248716.6	13037775.64	14215484.32	6797702.391	10996282.37	15	18	8	19	5	3	20	21	14	14	10	8
CAGL0I10967g	18	18	1109.65	0.005748111	4.569754529	C60 Tris2	C10	[Candida glabrata] CAGL-CDS2229.1 CAGL-IPF6397 highly similar to uniprot|P38934 Saccharomyces cerevisiae YOR198c maintenance of normal ploidy	1968954.722	3051336.828	7841365.601	6393891.33	3256763.535	3342613.352	5479280.238	6542660.844	7305531.501	8267022.066	15037718.29	7903781.759	1324577.873	1619901.914	4360627.291	6530530.084	161906.9008	65010.68143	5479280.238	6680735.797	9060362.882	10389447.04	6075140.989	8643618.996	6	5	13	14	0	0	14	14	19	18	13	20
CAGL0B01419g	6	6	224.1	0.005770263	5.086480636	C10	C10 Tris2	[Candida glabrata] CAGL-CDS4677.1 CAGL-IPF5270 highly similar to uniprot|P50861 Saccharomyces cerevisiae YOL143c RIB4 6 7-dimethyl-8-ribityllumazine synthase	1049140.34	1707716.857	1098523.608	765352.5733	370492.5047	171504.486	444392.1958	414431.53	928062.3809	860394.0492	1269269.833	1315896.396	705789.76	906597.3252	610895.1256	781708.313	18418.6824	3335.60072	444392.1958	423177.6068	1150988.391	1081286.385	512776.8083	1439071.502	1	0	4	2	0	0	3	3	5	4	2	5
CAGL0L02233g	6	6	332.24	0.005785573	12.19114592	C10 Tris1	C10	[Candida glabrata] CAGL-CDS4062.1 CAGL-IPF8440 similar to uniprot|Q02204 Saccharomyces cerevisiae YKR006c MRPL13	818064.986	1312278.656	14415115.09	11556215.12	4123337.101	3945431.269	6514959.552	8575482.672	5068236.679	6759693.47	11794258.69	3929610.768	550338.0891	696666.0278	8016326.17	11803173.78	204987.7812	76734.92216	6514959.552	8756457.874	6285656.762	8495136.065	4764804.275	4297443.846	1	1	0	4	0	0	2	4	4	7	0	4
CAGL0I07601g	2	2	56.34	0.005795537	9.2690124	C60 Tris2	C10 Tris2	[Candida glabrata] CAGL-CDS3605.1 CAGL-IPF4276 similar to uniprot|P27680 Saccharomyces cerevisiae YOL096c COQ3 enzyme of ubiquinone biosynthesis	7940.704479	2863.47907	14240.086	25503.78097	2376.735736	6684.90428	37717.0654	39860.16721	36350.54892	31563.91084	46603.9442	37388.50948	5341.962074	1520.171482	7918.99151	26048.80194	118.157156	130.015092	37717.0654	40701.36789	45082.1633	39667.43737	18827.69222	40888.27862	0	0	0	0	0	0	1	1	1	1	1	1
CAGL0L11066g	5	5	189.59	0.005825336	40.91641891	C10 Tris2	C10 Tris1	[Candida glabrata] CAGL-CDS3769.1 CAGL-IPF4206 highly similar to uniprot|Q12017 Saccharomyces cerevisiae YOR281c	705811.3902	108072.1573	115316.5357	120935.7148	4060545.353	5606050.698	150759.6573	173853.0241	351277.1464	274948.7401	1007128.62	577942.496	474821.5587	57373.63796	64128.17082	123520.1356	201866.1492	109032.406	150759.6573	177521.9821	435655.9708	345537.4076	406873.4528	632041.0772	0	0	1	1	0	0	1	2	2	1	3	4
CAGL0K02849g	4	4	201.38	0.005930361	7.518233405	C10 Tris2	C60 Tris2	[Candida glabrata] CAGL-CDS2411.1 CAGL-IPF2228 highly similar to uniprot|P38755 Saccharomyces cerevisiae YHR001w OSH7	230740.6399	145812.3271	177583.6464	94210.73489	642663.0056	1264658.092	131367.4666	181264.5752	155113.0459	154972.2978	108626.1169	145066.6052	155226.4979	77409.24095	98755.25948	96224.0374	31949.37992	24596.40877	131367.4666	185089.9451	192372.1065	194758.9432	43884.24908	158645.6335	0	1	2	1	0	0	2	2	4	4	2	2
CAGL0J10494g	1	1	25.89	0.005967435	45.48182562	C10 Tris2	C10	[Candida glabrata] CAGL-CDS4473.1 CAGL-IPF2837 (ohnolog of CAGL0G07106g), similar to uniprot|P49435 Saccharomyces cerevisiae YML022w APT1 adenine phosphoribosyltransferase or uniprot|P36973 Saccharomyces cerevisiae YDR441c APT2	1072.078806	963.21228	19554.52755	21628.70468	37873.02345	54695.73083	4617.479001	4011.31133	7649.981476	7886.749406	30418.41607	4431.078151	721.2211888	511.3527297	10874.38219	22090.91449	1882.82133	1063.780449	4617.479001	4095.96521	9487.551754	9911.545489	12288.84348	4845.851321	0	0	1	1	0	0	0	0	0	0	0	0
CAGL0I09284g	18	18	700.78	0.005989644	3.850510176	C10 Tris1	C10 Tris2	[Candida glabrata] CAGL-CDS2158.1 CAGL-IPF8989 similar to uniprot|P37292 Saccharomyces cerevisiae YBR263w serine hydroxymethyltransferase precursor	4481917.541	4993477.533	7008456.072	6631367.756	2310534.182	1231807.795	6449341.969	6855741.176	5717622.549	6348202.672	8298284.37	5124548.639	3015127.132	2650950.803	3897441.641	6773081.43	114866.0087	23957.50143	6449341.969	7000423.311	7091028.915	7978001.621	3352453.247	5604234.443	6	5	7	10	2	0	12	10	13	17	10	8
CAGL0G04653g	1	1	15.4	0.006015848	1340.586143	C60 Tris2	C10 Tris2	[Candida glabrata] CAGL-CDS5246.1 CAGL-IPF5649 similar to uniprot|Q03429 Saccharomyces cerevisiae YDR493w	1805.439198	1055.090791	9499.809391	14105.4043	38.7229661	0	2035.557241	16207.63077	17980.23736	21258.23271	31899.98454	20011.48725	1214.575829	560.1294413	5282.897163	14406.83965	1.92507542	0	2035.557241	16549.67323	22299.19551	26715.9421	12887.38756	21884.672	0	0	0	0	0	0	0	0	0	0	0	1
CAGL0F01595g	1	1	40.63	0.006054517	173.5163571	C60 Tris2	C10 Tris2	[Candida glabrata] CAGL-CDS4256.1 CAGL-IPF5764 similar to uniprot|Q12133 Saccharomyces cerevisiae YLR066w SPC3 signal peptidase subunit	39547.69429	13553.92932	46762.80339	58223.26891	31.49178182	689.6593889	33348.99535	39691.47894	41123.226	25530.98385	89555.77721	35575.74685	26604.97989	7195.546507	26005.05665	59467.51197	1.565583973	13.41322555	33348.99535	40529.11966	51001.26532	32085.65338	36179.95512	38905.8315	0	0	0	1	0	0	1	0	1	0	1	1
CAGL0I02486g	37	37	3560.16	0.006060988	3.401830931	C10	C10 Tris2	[Candida glabrata] CAGL-CDS2501.1 CAGL-IPF8074 (ohnolog of CAGL0F08261g), highly similar to uniprot|P00924 Saccharomyces cerevisiae YGR254w ENO1 enolase I or uniprot|P00925 Saccharomyces cerevisiae YHR174w ENO2 enolase II	523973613.6	639390439.6	371395847	574260984.3	133721861.2	208259876.5	485764522.1	585881312.1	478477726.2	454772609.6	439313879.1	426597733.3	352493557.6	339441318.8	206535308.8	586533058	6647855.11	4050458.448	485764522.1	598245629.4	593410873.6	571528163.9	177479967.5	466529616.3	155	151	73	133	15	12	127	137	114	116	49	110
CAGL0M00572g	2	2	38.73	0.006070044	1328.399689	C60 Tris2	C10 Tris2	[Candida glabrata] CAGL-CDS3348.1 CAGL-IPF5424 similar to uniprot|P47163 Saccharomyces cerevisiae YJR129c	1735.299197	8825.381773	13626.81733	16584.28733	46.29724375	0	19948.07861	20199.50306	8981.520272	8867.857825	45111.63006	16389.61414	1167.39044	4685.242448	7577.949374	16938.69692	2.301623427	0	19948.07861	20625.78917	11138.93395	11144.53772	18224.80695	17923.77174	0	0	0	1	0	0	2	1	0	0	0	1
CAGL0L06160g	5	5	210.65	0.006099221	29.87242974	C10 Tris1	C10 Tris2	[Candida glabrata] CAGL-CDS4789.1 CAGL-IPF4495 highly similar to uniprot|P04037 Saccharomyces cerevisiae YGL187c COX4 cytochrome-c oxidase chain IV	156767.855	163745.5209	702893.5349	658373.2405	40805.90734	4763.428244	223069.8953	208363.0343	512733.5476	653608.2339	437043.7127	428287.3149	105462.675	86929.6632	390883.0281	672442.8102	2028.626862	92.6441929	223069.8953	212760.2844	635895.1436	821411.6371	176562.835	468377.3519	0	0	2	2	0	0	0	0	3	3	0	1
CAGL0D00528g	60	60	2992.85	0.00612371	2.42669652	C60	C10 Tris2	[Candida glabrata] CAGL-CDS0034.1 CAGL-IPF2584 highly similar to uniprot|P07149 Saccharomyces cerevisiae YKL182w FAS1 fatty-acyl-CoA synthase	5045545.371	6458076.676	6973152.267	7904101.532	4819292.793	3332411.22	9701627.43	10080084.33	8499525.281	9046277.418	9365448.605	7725606.146	3394297.33	3428481.142	3877808.997	8073013.785	239586.5563	64812.25958	9701627.43	10292812.33	10541160.95	11368763.67	3783580.7	8448765.17	17	15	26	24	0	0	44	41	47	47	20	43
CAGL0E02315g	4	3	193.99	0.006178137	3.54325193	C10 Tris2	C10	[Candida glabrata] CAGL-IPF14069 highly similar to uniprot|Q12692 Saccharomyces cerevisiae YOL012c HTA3	452171.9325	311687.5983	464467.4993	563966.8761	1670791.73	1035755.027	532945.0418	524847.4757	490471.1503	417820.4523	627165.7833	610920.6493	304190.3046	165469.5518	258292.9755	576018.9626	83061.82133	20144.45974	532945.0418	535923.7476	608285.1883	525089.1344	253370.9226	668106.1662	0	0	2	3	1	0	2	3	3	3	1	3
CAGL0G02805g	1	1	15.36	0.00618173	Infinity	C60	C10 Tris2	[Candida glabrata] CAGL-CDS3675.1 CAGL-IPF3592 highly similar to uniprot|P40484 Saccharomyces cerevisiae YIL106w MOB1 required for completion of mitosis and maintenance of ploidy	0	127.3359329	508.3724668	2324.048226	0	0	13932.59647	12368.76993	12350.67202	1355.687734	4521.935052	3542.411007	0	67.60044303	282.7087736	2373.713608	0	0	13932.59647	12629.79787	15317.37566	1703.738759	1826.832532	3874.000069	0	0	0	0	0	0	1	0	0	0	0	0
CAGL0D05808g	8	8	318.16	0.006435563	3.479469283	C60 Tris1	C10 Tris2	[Candida glabrata] CAGL-CDS0867.1 CAGL-IPF4891 highly similar to uniprot|P54861 Saccharomyces cerevisiae YLL001w DNM1 dynamin-related protein	115419.0567	150024.6302	114328.9077	88403.99437	69631.96641	56296.54268	126728.5103	173377.2187	221305.6667	216858.7126	131700.2151	92342.83272	77646.03573	79645.47976	63578.94536	90293.20566	3461.686965	1094.914732	126728.5103	177036.1355	274464.5818	272533.6997	53206.03561	100986.6273	1	0	0	2	0	0	1	4	6	7	1	2
CAGL0C02189g	28	28	1980.04	0.006435857	3.849367325	C60	C10 Tris2	[Candida glabrata] CAGL-CDS2401.1 CAGL-IPF1073 highly similar to uniprot|P39954 Saccharomyces cerevisiae YER043c SAH1	43865261.44	50704678.95	58358199.29	44206379.4	24365214.71	21948178.81	82539337.66	95737926.07	48493539.97	56358363.14	80209703.93	46602193.35	29509543.34	26918236.54	32453321.19	45151078.7	1211293.469	426871.4059	82539337.66	97758359.34	60141971.81	70827466.57	32404201.93	50964413.75	33	29	32	43	5	3	51	54	37	35	19	36
CAGL0A04345g	5	5	139.89	0.006482541	6.660749007	C60 Tris2	C10	[Candida glabrata] CAGL-CDS2807.1 CAGL-IPF1144 similar to uniprot|P34223 Saccharomyces cerevisiae YBL058w SHP1	11326.08643	19528.01568	67895.76951	89302.09422	57886.92073	88621.247	89843.396	110724.6585	69458.06308	73225.75132	140047.5591	65463.87086	7619.415168	10367.08556	37757.21737	91210.49809	2877.793193	1723.599786	89843.396	113061.3687	86142.29595	92025.28542	56578.30864	71591.64751	0	0	1	1	0	0	2	1	2	1	1	2
CAGL0D01408g	10	10	783.11	0.006562993	4.405951017	C60	C10 Tris2	[Candida glabrata] CAGL-CDS3667.1 CAGL-IPF2666 highly similar to uniprot|Q12074 Saccharomyces cerevisiae YPR069c SPE3 putrescine aminopropyltransferase or uniprot|Q12455 Saccharomyces cerevisiae YLR146c SPE4	6776885.744	7477854.663	6761209.331	5413090.265	2159423.287	1227468.345	7086308.975	7836169.652	6650755.868	7099388.941	4304527.672	8065013.377	4559024.544	3969863.626	3759946.344	5528769.101	107353.6743	23873.1032	7086308.975	8001542.546	8248306.313	8922042.886	1739001.356	8819942.776	8	7	9	17	0	0	22	19	15	11	6	12
CAGL0F03927g	26	26	1470.33	0.006579033	3.798842584	C10 Tris1	C10 Tris2	[Candida glabrata] CAGL-CDS1931.1 CAGL-IPF1725 highly similar to uniprot|P38625 Saccharomyces cerevisiae YMR217w GUA1 GMP synthase	13230004.03	16116052.49	23109546.64	18275549.71	4676407.721	6217725.277	16530716.26	18279258.69	13371285.24	15239094.23	23128205.86	12983021.7	8900240.523	8555733.359	12851348.21	18666101.91	232483.1609	120928.9005	16530716.26	18665020.36	16583146.14	19151486.61	9343645.673	14198303.6	16	16	21	21	2	2	28	31	27	27	20	27
CAGL0B01683g	3	3	194.7	0.006650974	2246.345738	C60	C10 Tris2	[Candida glabrata] CAGL-CDS1124.1 CAGL-IPF5249 highly similar to uniprot|Q04562 Saccharomyces cerevisiae YDR107c or uniprot|P32802 Saccharomyces cerevisiae YLR083c EMP70	70656.54298	85226.88224	159044.6525	154457.2131	190.2449966	0	225567.4401	201788.5972	233704.1362	170445.4439	77032.88296	185008.3593	47532.88249	45245.47681	88445.62128	157757.9951	9.457849014	0	225567.4401	206047.1018	289841.2362	214204.5707	31120.78679	202326.1544	0	0	0	2	0	0	2	1	2	3	0	2
CAGL0L02871g	4	4	89.61	0.00668141	5.830464247	C60	C10 Tris2	[Candida glabrata] CAGL-CDS1051.1 CAGL-IPF2758 highly similar to uniprot|P39744 Saccharomyces cerevisiae YOR206w RAD4	64974.51342	94718.98443	120812.3694	106400.9509	33647.27658	14068.45282	138029.3851	140175.4691	114574.9288	107010.2873	65947.62727	93175.11175	43710.40219	50284.66959	67184.4347	108674.7608	1672.742344	273.6181569	138029.3851	143133.703	142096.4966	134483.4577	26642.41515	101896.8122	1	2	0	0	0	0	0	0	2	2	0	1
CAGL0B01617g	1	1	20.57	0.006723983	109.226711	C10	C60 Tris1	[Candida glabrata] CAGL-CDS1065.1 CAGL-IPF5253 some similarities with uniprot|P17629 Saccharomyces cerevisiae YDR138w HPR1	266393.7317	332028.1396	4678.348373	1157.644179	159316.791	36501.37206	12980.37904	9830.229727	3572.123061	1906.590581	8301.832926	844.770618	179211.456	176267.9931	2601.65571	1182.38327	7920.282696	709.9173075	12980.37904	10037.68485	4430.167905	2396.077052	3353.886841	923.845772	0	1	0	0	0	0	0	0	0	0	0	0
CAGL0L01485g	8	8	274.1	0.006880315	4.705090278	C60	C10 Tris2	[Candida glabrata] CAGL-CDS2878.1 CAGL-IPF7414 similar to uniprot|Q04697 Saccharomyces cerevisiae YML048w EFF2 involved in glucose repression	353457.6315	280260.321	824591.3278	998891.2459	335031.0159	121041.1388	1025690.46	1120170.201	894217.3935	1090743.297	842424.6709	845879.278	237782.0843	148785.3541	458559.8517	1020237.754	16655.74822	2354.136147	1025690.46	1143810.039	1109013.64	1370774.098	340334.1218	925058.2087	1	1	2	3	0	0	4	0	2	5	3	3
CAGL0J08272g	1	1	47.84	0.006888615	Infinity	C60 Tris1	C10 Tris2	[Candida glabrata] CAGL-CDS3154.1 CAGL-IPF6724 similar to uniprot|P53839 Saccharomyces cerevisiae YNL274c	2.69441904	4590.448948	34482.79303	54550.08762	0	0	36624.23564	62622.5355	54877.2521	60695.5748	36784.51956	56570.69357	1.812620576	2436.989902	19176.07417	55715.83405	0	0	36624.23564	63944.10846	68059.08891	76278.18758	14860.70814	61866.02015	0	0	0	1	0	0	1	1	1	1	0	1
CAGL0J07128g	4	4	250.28	0.00689994	5.821695594	C60 Tris2	C10 Tris2	[Candida glabrata] CAGL-CDS4026.1 CAGL-IPF2361 (ohnolog of CAGL0H05995g), similar to uniprot|P39721 Saccharomyces cerevisiae YAL049c	410765.3713	306688.5589	538359.7956	865604.8204	113705.3817	227391.3621	597225.238	1032887.918	910620.0852	955073.0327	1139327.981	846433.429	276334.8064	162815.6483	299384.895	884102.9709	5652.754874	4422.547823	597225.238	1054685.769	1129356.354	1200272.675	460281.1401	925664.2313	2	1	3	4	0	0	3	3	4	4	3	4
CAGL0L12056g	21	17	1352.55	0.006916967	3.704752085	C60 Tris2	C10 Tris2	[Candida glabrata] CAGL-CDS4001.1 CAGL-IPF8329 (ohnolog of CAGL0L06270g), highly similar to uniprot|P29311 Saccharomyces cerevisiae YER177w protein involved in rapamycin-sensitive signalling	15827439.76	16572191.06	19345438.08	19099739.94	6296308.581	9559440.672	19556046.32	21172182.35	18748253.61	17681002.9	36662756.82	22078863.28	10647617.37	8797889.428	10758106.37	19507905.26	313014.991	185922.1175	19556046.32	21618995.68	23251693.75	22220316.06	14811516.78	24145565.74	14	15	17	26	2	2	26	19	21	26	16	20
CAGL0L12078g	17	17	875.51	0.007047557	6.391650821	C10 Tris2	C60	[Candida glabrata] CAGL-CDS2715.1 CAGL-IPF8327 highly similar to uniprot|P16387 Saccharomyces cerevisiae YER178w pyruvate dehydrogenase	3298441.316	2128038.653	3045988.075	3010051.351	9895850.548	22551661.66	2427250.461	2649295.977	2555439.933	2654364.357	4302673.617	2593975.239	2218965.39	1129738.892	1693891.014	3074376.759	491962.7954	438608.5789	2427250.461	2705206.168	3169271.546	3335829.72	1738252.33	2836785.52	5	5	6	11	0	0	8	13	15	16	12	14
CAGL0M03553g	4	4	93.92	0.007099159	3.440643285	C10 Tris2	C60 Tris1	[Candida glabrata] CAGL-CDS3035.1 CAGL-IPF6803 highly similar to uniprot|P53829 Saccharomyces cerevisiae YNL288w CAF40	66741.07717	72859.30431	95805.8112	85408.84456	177212.6355	283810.0516	64650.08377	92805.20299	69752.95859	64240.20747	110582.0589	80724.17437	44898.82528	38679.74372	53278.14773	87234.04889	8809.957579	5519.838196	64650.08377	94763.74468	86508.02708	80732.84768	44674.43702	88280.39896	0	0	0	1	0	0	1	2	2	2	0	2
CAGL0J02244g	13	13	793.48	0.007188267	3.281011157	C10	C10 Tris2	[Candida glabrata] CAGL-CDS2573.1 CAGL-IPF6488 highly similar to uniprot|P29952 Saccharomyces cerevisiae YER003c PMI40	6392277.891	7795796.454	7337449.338	6090823.266	2768979.592	1555319.737	6317634.152	7135620.248	5967875.699	5383952.232	4272274.455	5724659.993	4300286.725	4138653.42	4080396.637	6220985.395	137657.1861	30249.50399	6317634.152	7286208.893	7401394.335	6766195.387	1725971.265	6260519.504	8	2	8	11	0	0	12	12	11	10	6	10
CAGL0M12430g	14	4	972.91	0.007230817	9.388704776	C10	C10 Tris2	[Candida glabrata] CAGL-CDS4010.1 CAGL-IPF8458 highly similar to uniprot|P41277 Saccharomyces cerevisiae YIL053w RHR2 or uniprot|P40106 Saccharomyces cerevisiae YER062c GPP2	18939631.39	22515819.8	7353268.413	14473992.68	3271904.482	1143555.603	14085363.24	17501020.77	14409514.19	14944434.07	15936437.72	11247543.19	12741286.72	11953259.07	4089193.713	14783304.84	162659.6186	22241.07941	14085363.24	17870358.67	17870763.75	18781177.2	6438217.827	12300374.8	11	11	8	12	1	0	13	14	16	13	8	8
CAGL0M04037g	6	6	214.72	0.007257348	3.91842601	C60 Tris1	C10 Tris2	[Candida glabrata] CAGL-CDS3531.1 CAGL-IPF6763 similar to uniprot|P32453 Saccharomyces cerevisiae YNL315c ATP11	86287.74114	175133.0087	161199.1592	146753.3716	49235.39635	60343.02486	163651.8438	198230.176	210932.476	218442.4599	183525.1673	175340.8838	58048.48195	92975.08339	89643.75452	149889.5209	2447.690889	1173.614999	163651.8438	202413.5844	261599.69	274524.0486	74142.98132	191753.7504	0	0	1	3	0	0	3	3	3	4	1	4
CAGL0H08349g	1	1	23.57	0.007387017	152.228557	C10 Tris2	C10	[Candida glabrata] CAGL-CDS1266.1 CAGL-IPF159 similar to uniprot|Q04311 Saccharomyces cerevisiae YDR049w	915.7899841	1852.018103	35251.41073	46356.6177	36632.7485	384706.6828	39640.69517	46996.28107	49677.24518	64063.4914	55414.3229	54893.74185	616.0807741	983.2043592	19603.50677	47347.26802	1821.162241	7482.182642	39640.69517	47988.08081	61610.00992	80510.7626	22387.02826	60032.09657	0	0	1	1	0	0	1	1	1	1	0	1
CAGL0D03740g	3	3	104.01	0.007388276	21.57555515	C60 Tris2	C10 Tris2	[Candida glabrata] CAGL-CDS3654.1 CAGL-IPF4731 similar to uniprot|P38786 Saccharomyces cerevisiae YHR062c RPP1 required for processing of tRNA and 35S rRNA	120860.5623	129167.7915	261069.2313	178858.7659	4215.000574	18468.18037	120260.1083	128390.1604	82759.81855	142160.2833	351544.0013	137858.22	81306.70796	68572.94505	145182.0604	182681.014	209.5447435	359.1887138	120260.1083	131099.6796	102639.2108	178657.65	142021.5042	150762.5041	0	0	0	2	0	0	2	3	1	2	1	1
CAGL0J00693g	1	1	19.56	0.00741059	1231.1542	C10 Tris1	C10 Tris2	[Candida glabrata] CAGL-CDS0045.1 CAGL-IPF7785 similar to uniprot|P08964 Saccharomyces cerevisiae YHR023w MYO1	51017.08342	21745.8967	67731.01397	42389.88901	89.44525628	0	40644.57772	26039.52383	33622.30022	28054.31416	8254.402749	24061.05602	34320.7993	11544.52022	37665.59589	43295.76954	4.446685821	0	40644.57772	26589.05653	41698.57332	35256.80818	3334.725356	26313.30257	1	0	0	1	0	0	0	0	0	0	0	1
CAGL0I05214g	7	7	341.8	0.007419925	10.56904909	C60 Tris2	C10 Tris2	[Candida glabrata] CAGL-CDS3827.1 CAGL-IPF1336 similar to uniprot|P13517 Saccharomyces cerevisiae YIL034c CAP2	193644.223	201006.9252	571170.8918	464047.0733	122548.1625	36519.98516	336943.073	373311.6378	397712.5862	488915.5504	1074009.675	607189.3862	130270.5695	106711.0979	317631.3292	473963.8534	6092.36531	710.2793148	336943.073	381189.929	493245.4747	614436.7556	433892.9666	664025.6365	2	0	1	5	0	0	2	2	3	4	5	4
CAGL0H10142g	17	17	1005.14	0.007548576	2.818098786	C60 Tris1	C10 Tris2	[Candida glabrata] CAGL-CDS2962.1 CAGL-IPF21 highly similar to uniprot|P14843 Saccharomyces cerevisiae YDR035w ARO3 2-dehydro-3-deoxyphosphoheptonate aldolase	4882156.658	6615536.608	9298173.132	6916426.518	3226053.589	2802094.009	7309599.112	8802462.752	6845897.859	10142017.57	7728262.037	8554175.478	3284380.595	3512073.894	5170766.111	7064231.955	160380.185	54498.08932	7309599.112	8988228.094	8490322.552	12745817.48	3122167.909	9354893.127	4	8	7	14	0	1	19	15	16	18	7	14
CAGL0H05137g	18	18	1024.44	0.007567435	6.664080132	C60	C10 Tris2	[Candida glabrata] CAGL-CDS2090.1 CAGL-IPF4448 highly similar to uniprot|P54115 Saccharomyces cerevisiae YPL061w ALD6	4841194.796	5004346.895	7683254.362	6178253.777	1816357.527	696128.9113	7491935.884	9251475.068	5115314.394	5451485.194	5859747.079	3664818.518	3256824.26	2656721.159	4272700.746	6310284.313	90298.48642	13539.05167	7491935.884	9446716.273	6344042.82	6851066.351	2367299.944	4007865.592	7	8	13	15	0	0	17	17	16	16	9	12
CAGL0I00462g	7	7	360.06	0.007570905	1.944080245	C10 Tris1	C10 Tris2	[Candida glabrata] CAGL-CDS4004.1 CAGL-IPF2005 similar to uniprot|Q05905 Saccharomyces cerevisiae YLR301w	1066862.101	1300591.829	1917526.733	2146954.51	877601.8714	1213094.361	1588469.189	1637027.312	2012753.879	1889953.155	2011844.992	1676508.547	717711.7465	690461.6935	1066347.347	2192835.364	43629.14212	23593.54277	1588469.189	1671574.796	2496229.129	2375168.235	812772.3726	1833438.924	3	2	5	5	0	0	6	4	6	7	4	5
CAGL0J01111g	1	1	15.03	0.007597072	33.65884941	C10	C10 Tris2	[Candida glabrata] CAGL-CDS0783.1 CAGL-IPF7889 similar to uniprot|P47061 Saccharomyces cerevisiae YJL029c VPS53	11143616.66	14731994.37	659180.591	3075360.017	493591.6017	275169.4071	1640597.011	1451776.518	1455255.964	1167994.367	640899.2772	1309824.514	7496662.008	7820960.851	366574.0154	3141081.085	24538.4369	5351.785799	1640597.011	1482414.508	1804816.956	1467858.137	258919.1653	1432431.259	6	5	1	2	0	0	1	2	0	1	0	0
CAGL0M11704g	11	11	839.14	0.007600648	4.493027709	C60 Tris2	C10 Tris2	[Candida glabrata] CAGL-CDS4636.1 CAGL-IPF6263 similar to uniprot|P38013 Saccharomyces cerevisiae YLR109w AHP1 Alkyl hydroperoxide reductase	60671262.25	54429814.63	77402883.51	78513014.63	13586103.41	29193805.03	65945105.4	60700579.63	82614710.84	91503110.81	116573638.7	75637675.3	40815469.55	28895846.6	43044176.66	80190853.68	675420.2057	567792.0115	65945105.4	61981592.03	102459247.4	114995063	47094996.52	82717775.74	16	16	28	24	2	3	30	26	26	28	10	25
CAGL0M00330g	14	14	1178.19	0.007626807	4.506166848	C60 Tris2	C10 Tris2	[Candida glabrata] CAGL-CDS3051.1 CAGL-IPF5408 highly similar to uniprot|P31116 Saccharomyces cerevisiae YJR139c HOM6 homoserine dehydrogenase	12070461.83	14703086.25	21994063.22	17177694.67	6070513.948	5579684.978	16483817.54	16033963.76	18204652.87	20128454.71	35306767.98	17190972.19	8120179.954	7805614.035	12231021.63	17544785.49	301789.8256	108519.6176	16483817.54	16372341.2	22577516.94	25296111.77	14263706.05	18800141.29	13	12	14	16	1	0	20	19	16	22	12	15
CAGL0L10890g	4	4	187.01	0.007628838	10.26885671	C60	C10 Tris2	[Candida glabrata] CAGL-CDS2336.1 CAGL-IPF4196 highly similar to uniprot|Q12024 Saccharomyces cerevisiae YOR272w YTM1 microtubule-interacting protein	252865.0971	359793.7886	495511.2844	434377.4051	72020.78964	19393.20941	401066.5341	537650.7237	384347.6622	388415.3992	611550.4105	312179.9905	170110.3173	191008.2956	275556.5981	443660.1384	3580.445039	377.1796575	401066.5341	548997.1927	476670.2179	488134.8067	247062.4129	341401.7465	2	4	4	5	0	0	5	4	4	5	4	4
CAGL0J06374g	4	4	505.52	0.007668618	72.13479147	C10 Tris1	C10 Tris2	[Candida glabrata] CAGL-IPF13664 highly similar to uniprot|P10622 Saccharomyces cerevisiae YDL130w RPP1B	1495918.918	1744120.356	12649755.26	18279186.41	408594.0423	20171.8976	10621377.8	12544034.18	14320851.45	11447121.48	6679799.845	15807278.72	1006351.785	925923.3123	7034599.688	18669816.33	20312.86409	392.3244093	10621377.8	12808760.86	17760803.7	14385985.84	2698595.961	17286926.54	4	3	9	14	0	0	14	15	14	14	1	8
CAGL0G03355g	1	1	28.77	0.007719025	6.818586144	C60 Tris2	C10	[Candida glabrata] CAGL-CDS0123.1 CAGL-IPF3628 similar to uniprot|P38181 Saccharomyces cerevisiae YBL079w NUP170 or uniprot|P40064 Saccharomyces cerevisiae YER105c NUP157	18862.02232	24113.28502	146177.8639	129514.9452	125101.5397	65191.44535	57600.21667	102206.2722	77359.26624	79149.6898	188374.7987	104656.0365	12689.07666	12801.32571	81290.3281	132282.7058	6219.30403	1267.912211	57600.21667	104363.2121	95941.4143	99470.09984	76102.20104	114452.4144	0	0	1	0	0	0	1	1	1	0	1	0
CAGL0C00319g	6	6	342.14	0.007774988	3.650445557	C10 Tris2	C10	[Candida glabrata] CAGL-CDS1615.1 CAGL-IPF6631 similar to uniprot|P27614 Saccharomyces cerevisiae YJL172w CPS1 Gly-X carboxypeptidase YSCS precursor	119315.1285	135850.7972	289118.1003	311760.8542	342666.7156	588802.604	295953.9262	335828.426	348235.5168	390907.2413	397443.1595	277905.5601	80267.04593	72120.83715	160780.1935	318423.2469	17035.34976	11451.65608	295953.9262	342915.6792	431883.724	491266.3892	160564.4675	303919.0418	0	1	4	4	0	0	4	5	5	5	2	3
CAGL0I05016g	11	11	547.24	0.00787737	8.177943304	C60 Tris2	C10 Tris2	[Candida glabrata] CAGL-CDS2037.1 CAGL-IPF1314 highly similar to uniprot|P00899 Saccharomyces cerevisiae YER090w TRP2	1486035.157	1771534.566	2349413.744	2670146.002	561881.3714	183495.3914	2145859.923	2462463.363	2347655.301	2726570.837	3969052.352	2126596.554	999702.6675	940477.0423	1306522.13	2727207.564	27933.39783	3568.812537	2145859.923	2514430.677	2911575.83	3426574.054	1603471.495	2325657.633	5	4	4	10	0	0	9	9	9	10	7	8
CAGL0H09526g	1	1	16.17	0.007887843	20.46243002	C10 Tris2	C10	[Candida glabrata] CAGL-CDS0287.1 CAGL-IPF68 some similarities with uniprot|P24384 Saccharomyces cerevisiae YER013w PRP22	720956.7248	753078.9789	1336589.515	659221.0859	20065176.64	10097175.79	2031645.614	2259030.284	1290506.747	1807448.212	4053129.682	1121472.273	485010.3024	399796.5968	743284.9088	673308.7742	997521.1674	196380.559	2031645.614	2306704.389	1600494.013	2271481.474	1637438.193	1226448.216	1	1	1	1	2	0	2	2	2	2	2	1
CAGL0F07139g	7	5	275.68	0.007953476	3.141779799	C60	C60 Tris2	[Candida glabrata] CAGL-CDS0892.1 CAGL-IPF513 highly similar to uniprot|P53131 Saccharomyces cerevisiae YGL120c PRP43	123842.8041	134831.9472	170891.346	320810.0851	89507.36902	75569.06144	230459.9653	269355.5125	127952.9352	124494.4165	63846.62876	95240.10225	83312.95597	71579.94729	95033.63378	327665.8616	4449.773697	1469.74707	230459.9653	275039.9352	158687.9783	156456.3559	25793.62533	104155.0972	1	0	2	1	0	0	4	4	2	2	0	2
CAGL0K04587g	10	10	892.85	0.008029631	2.313754389	C10	C10 Tris2	[Candida glabrata] CAGL-CDS5175.1 CAGL-IPF4032 highly similar to uniprot|Q3E7Y3 Saccharomyces cerevisiae YLR367w RPS24B and highly similar to uniprot|P0C0W1 Saccharomyces cerevisiae YJL190c RPS24A	42940994.51	45817434.76	44322469.1	32871904.4	15975276.7	22385938.16	29442331.98	28514667.26	27075064.61	29493794.09	29273035.17	28650494.13	28887759.86	24323683.18	24647973.09	33574383.66	794195.683	435385.413	29442331.98	29116434.87	33578653.43	37065851.42	11826116.99	31332337.21	19	23	22	23	4	2	39	38	21	25	7	15
CAGL0K11748g	10	10	583.75	0.008096124	3.94102481	C10 Tris2	C60 Tris1	[Candida glabrata] CAGL-CDS4771.1 CAGL-IPF8516 highly similar to uniprot|P26781 Saccharomyces cerevisiae YDR025w RPS18A or uniprot|P26781 Saccharomyces cerevisiae YBR048w RPS18B	21806662.68	28579861.77	22685457.97	22126288.66	78410240.1	72389892.98	29119354.17	32197488.49	19108329.22	19155863.56	32114952.72	15417595.6	14670029	15172554	12615510.12	22599131.93	3898090.49	1407915.238	29119354.17	32876977.58	23698261.62	24073823.48	12974233.32	16860766.95	19	17	12	16	4	2	15	15	11	12	11	11
CAGL0I09372g	1	1	15.68	0.008144879	Infinity	C10 Tris1	C10 Tris2	[Candida glabrata] CAGL-IPF15625 similar to uniprot|P36532 Saccharomyces cerevisiae YBR268w MRPL37	0	147.9223248	6938.346231	13491.49509	0	0	949.8474639	750.911879	11873.14318	1013.868161	2625.095603	2306.999627	0	78.52940225	3858.453166	13779.81107	0	0	949.8474639	766.758967	14725.1416	1274.162508	1060.521655	2522.94742	0	0	0	1	0	0	0	0	0	0	0	0
CAGL0M12386g	5	5	354.03	0.008245598	8.974799609	C10 Tris1	C10 Tris2	[Candida glabrata] CAGL-CDS4918.1 CAGL-IPF8456 similar to uniprot|P40037 Saccharomyces cerevisiae YER057c HIG1 Heat-shock induceable Inhibiter of cell Growth	1076078.664	828345.2976	2308535.882	2372070.541	140286.6161	381241.0645	2162896.736	2115564.93	1850357.352	2381977.427	1064620.825	2730244.247	723912.0189	439754.1828	1283789.723	2422762.17	6974.215654	7414.779631	2162896.736	2160211.372	2294824.007	2993511.826	430099.9317	2985810.053	3	1	3	10	0	0	5	4	7	4	1	4
CAGL0M00550g	8	8	207.77	0.008276033	5.487681692	C10 Tris2	C10	[Candida glabrata] CAGL-CDS1665.1 CAGL-IPF5423 (ohnolog of CAGL0H04169g), similar to uniprot|P47164 Saccharomyces cerevisiae YJR130c STR2	67719.26961	101979.9174	197205.4231	185181.7977	422415.0361	508840.0855	177608.339	107084.4119	141836.6941	183572.1425	307141.6479	176369.3293	45556.88615	54139.37323	109667.0394	189139.1703	20999.96165	9896.46041	177608.339	109344.299	175906.6973	230701.338	124083.2405	192878.4639	1	0	0	1	0	0	3	2	4	4	2	3
CAGL0E05984g	1	1	21.14	0.008312558	Infinity	C10 Tris1	C10 Tris2	[Candida glabrata] CAGL-CDS4916.1 CAGL-IPF6022 similar to uniprot|Q08969 Saccharomyces cerevisiae YPL223c GRE1	983.9409406	0	40340.80705	203034.0211	0	0	67746.5435	20822.76603	51785.60325	58968.15715	8643.371609	73103.96005	661.9280696	0	22433.74855	207372.8993	0	0	67746.5435	21262.20535	64224.80794	74107.28322	3491.866261	79946.89087	0	0	0	0	0	0	0	0	1	1	0	1
CAGL0L06974g	2	2	65.88	0.008330198	19.66032525	C60 Tris2	C10	[Candida glabrata] CAGL-CDS3810.1 CAGL-IPF7673 highly similar to uniprot|Q07505 Saccharomyces cerevisiae YDL086w	8626.552815	19661.82731	56919.7041	104593.1808	23328.98365	18213.30189	116229.4098	141392.1748	128320.6361	141615.2501	450550.1948	105608.5592	5803.353857	10438.12384	31653.36597	106828.3583	1159.778228	354.2315674	116229.4098	144376.0859	159144.0032	177972.6882	182019.3665	115494.0984	0	0	0	0	0	0	0	0	0	0	1	1
CAGL0K11396g	1	1	22.44	0.008415632	104.1447344	C10 Tris2	C10 Tris1	[Candida glabrata] CAGL-CDS0129.1 CAGL-IPF3290 weakly similar to uniprot|P11978 Saccharomyces cerevisiae YDR227w SIR4 silencing regulatory and DNA- repair protein	124138.7789	163517.6465	7171.522015	44841.42106	1396255.944	4020618.197	194066.7101	192797.4492	80380.84736	85944.846	312850.1499	79880.62919	83512.06757	86808.68863	3988.123524	45799.69132	69413.5359	78197.2371	194066.7101	196866.2064	99688.79688	108009.8031	126389.4384	87357.89334	1	1	0	1	1	1	1	1	1	1	1	1
CAGL0F01045g	13	13	824.26	0.008492726	3.110256564	C10 Tris1	C10 Tris2	[Candida glabrata] CAGL-CDS4905.1 CAGL-IPF3744 highly similar to uniprot|Q01855 Saccharomyces cerevisiae YOL040c RPS21	26015051.13	35103430.98	45747913.09	41095462.51	12934862.82	14986748.73	38744321.67	36476529.54	29663825.67	26810949.76	38230908.51	22973516.19	17501144.49	18635803.99	25440670.47	41973680.88	643044.3993	291478.1475	38744321.67	37246322.62	36789250.04	33694229.96	15445039.92	25123963.05	22	24	20	26	2	2	25	26	23	24	16	17
CAGL0A00539g	2	2	36.7	0.00860222	8.975952214	C60 Tris2	C10 Tris2	[Candida glabrata] CAGL-CDS3835.1 CAGL-IPF3338 similar to uniprot|P53195 Saccharomyces cerevisiae YGL005c	108814.2856	149644.245	48227.17335	36810.5297	16595.76809	20765.131	15947.73648	25980.36668	63698.31548	31199.28034	246330.8399	89018.805	73202.79809	79443.53989	26819.40098	37597.17819	825.042822	403.8622402	15947.73648	26528.65094	78999.02329	39209.19384	99516.0671	97351.45243	0	0	0	0	0	0	0	2	1	0	1	2
CAGL0K12694g	30	30	2435.36	0.008734871	2.726505316	C60 Tris2	C10 Tris2	[Candida glabrata] CAGL-CDS2867.1 CAGL-IPF4618 highly similar to uniprot|P02579 Saccharomyces cerevisiae YFL039c ACT1 actin	53577524.79	58533245.47	78254224.39	56436250.08	22666829.02	33173247.17	69271046.38	63608800.42	69759474.3	72625483.58	88041651.75	64206612.8	36043288.88	31074287.02	43517612.09	57642304.19	1126859.84	645188.413	69271046.38	64951187.3	86516107.9	91270908.59	35568258.23	70216703.22	50	42	29	42	5	4	47	47	52	59	23	48
CAGL0M02739g	2	2	62.2	0.008739515	6.873875206	C10	C60	[Candida glabrata] CAGL-CDS4480.1 CAGL-IPF6589 (ohnolog of CAGL0L02739g), highly similar to uniprot|P35189 Saccharomyces cerevisiae YPL129w ANC1 transcription initiation factor	186888.0175	277394.2326	40868.56206	72238.39836	120224.2427	178100.6314	22428.8041	45114.21002	69801.00932	85022.14451	66953.9435	93353.01276	125725.4573	147263.7974	22727.23606	73782.14759	5976.83385	3463.889537	22428.8041	46066.29092	86567.61988	106850.2129	27048.9604	102091.3658	0	0	0	1	0	0	0	2	2	1	1	1
CAGL0M10235g	1	1	29.86	0.008916017	19.41134085	C60 Tris2	C10 Tris2	[Candida glabrata] CAGL-IPF16038 highly similar to uniprot|P43682 Saccharomyces cerevisiae YKL006ca SFT1	17504.10633	33075.94793	87468.50724	54480.62366	5669.062376	4490.17148	42233.37527	70057.62889	35896.68179	37105.31244	156262.8166	40941.53452	11775.56379	17559.44833	48641.72635	55644.88563	281.8320427	87.32960619	42233.37527	71536.11051	44519.27464	46631.50471	63129.16787	44773.88626	0	0	0	0	0	0	1	1	1	1	1	1
CAGL0J07612g	24	24	1565.64	0.008944454	4.839622121	C10 Tris2	C10	[Candida glabrata] CAGL-CDS2076.1 CAGL-IPF2392 highly similar to uniprot|P11412 Saccharomyces cerevisiae YNL241c ZWF1 glucose-6-phosphate dehydrogenase	6096391.703	7574624.635	10444767.79	11339912.3	23461284.3	42701268.78	10290096.55	11895075.71	9241777.957	10640466.9	18781469.01	11351961.09	4101234.764	4021237.129	5808393.815	11582248.53	1166355.429	830499.4594	10290096.55	12146106.91	11461707.06	13372235.67	7587592.079	12414566.79	10	10	18	25	1	1	24	25	28	24	16	29
CAGL0M07513g	4	4	243.75	0.009065771	17.82420961	C60	C10 Tris2	[Candida glabrata] CAGL-CDS3098.1 CAGL-IPF9556 similar to uniprot|P36516 Saccharomyces cerevisiae YMR024w MRPL3	279114.5481	374557.421	405266.4765	335953.4313	37891.6004	5765.70939	329473.8051	448683.2356	245366.535	256371.4547	376983.4291	195626.091	187769.15	198846.0526	225370.9554	343132.8243	1883.744865	112.1376172	329473.8051	458152.1533	304305.0113	322190.703	152298.8686	213937.764	1	2	2	3	0	0	3	3	4	4	2	4
CAGL0K06567g	7	7	469.43	0.00917809	3.890672203	C10 Tris2	C10 Tris1	[Candida glabrata] CAGL-IPF12943 highly similar to uniprot|P38706 Saccharomyces cerevisiae YHR010w RPL27A or uniprot|P38706 Saccharomyces cerevisiae YDR471w RPL27B	17532959.14	19567914.93	6490718.35	12189966.7	26243781.43	46436640.64	20170288.08	21566311.53	9718245.495	8963411.915	11460179.76	8989923.876	11794973.99	10388267.39	3609524.796	12450468.76	1304684.626	903148.9239	20170288.08	22021442.48	12052624.88	11264623.78	4629838.546	9831429.961	18	12	10	11	4	2	12	13	8	9	6	9
CAGL0D04092g	4	4	134.88	0.009260402	7.763225283	C60 Tris1	C10 Tris2	[Candida glabrata] CAGL-CDS3989.1 CAGL-IPF4699 similar to uniprot|P38773 Saccharomyces cerevisiae YHR043c DOG2 2-deoxyglucose-6-phosphate phosphatase or uniprot|P38774 Saccharomyces cerevisiae YHR044c DOG1	34799.14556	91133.65888	168657.2321	267113.8659	42656.01051	54295.71047	253222.7921	237314.868	346133.6864	406524.3652	118546.9565	260837.1195	23410.48156	48381.2823	93791.23054	272822.1434	2120.602981	1056.00043	253222.7921	242323.1116	429277.0217	510892.9586	47892.20416	285252.9016	0	0	2	2	0	0	4	1	5	4	0	3
CAGL0I08569g	2	2	36.47	0.009366203	7.631910145	C10 Tris1	C10	[Candida glabrata] CAGL-CDS0861.1 CAGL-IPF4361 similar to uniprot|P40094 Saccharomyces cerevisiae YER157w SEC34	8347.61956	8790.670011	82605.88208	48192.00398	16279.67474	12642.76839	56594.32232	62185.61735	39674.02718	61152.94031	61112.69242	19847.56798	5615.706669	4666.814574	45937.59328	49221.87688	809.3285418	245.8899374	56594.32232	63497.96968	49203.96048	76852.97432	24689.13272	21705.40899	0	0	1	0	0	0	0	0	1	2	0	0
CAGL0J03780g	4	4	214.86	0.009396923	8.465142234	C10 Tris1	C10	[Candida glabrata] CAGL-CDS4443.1 CAGL-IPF6879 similar to uniprot|Q08641 Saccharomyces cerevisiae YOR240w ABP140	34053.15066	25073.2331	294577.5815	205935.6668	131688.7942	339688.3829	128024.7033	113795.6089	164882.664	192142.3004	279486.3831	136056.9482	22908.62729	13310.94553	163816.2415	210336.5538	6546.783122	6606.61911	128024.7033	116197.1277	204488.444	241471.7461	112910.6922	148792.6233	0	0	3	3	0	0	3	4	4	3	1	2
CAGL0K01089g	2	2	118.41	0.009451428	Infinity	C60	C10 Tris2	[Candida glabrata] CAGL-CDS4359.1 CAGL-IPF5125 similar to uniprot|P53251 Saccharomyces cerevisiae YGR081c	0	1093.5741	21206.63616	17863.22531	0	0	33456.87005	39992.0125	32710.42259	28327.23049	9040.945571	26383.81535	0	580.559564	11793.12904	18244.96605	0	0	33456.87005	40835.99561	40567.65735	35599.79138	3652.483572	28853.48489	0	0	0	0	0	0	1	1	2	2	0	1
CAGL0L06754g	15	15	951.4	0.009602522	2.867336778	C60	C10 Tris2	[Candida glabrata] CAGL-CDS2491.1 CAGL-IPF7653 highly similar to uniprot|P12385 Saccharomyces cerevisiae YBR143c SUP45 translational release factor	3308760.691	5335585.587	3660510.974	4229643.347	1868310.684	1330306.667	4198065.204	4973447.965	3937091.74	4575670.237	3638919.344	4145679.713	2225907.559	2832570.048	2035630.637	4320031.683	92881.28822	25873.21171	4198065.204	5078406.576	4882804.195	5750399.989	1470099.894	4533738.027	8	12	7	10	1	0	14	15	16	16	7	12
CAGL0L00957g	3	3	175.11	0.009679804	17.8544319	C60 Tris2	C10 Tris2	[Candida glabrata] CAGL-CDS2958.1 CAGL-IPF8897 (ohnolog of CAGL0J02750g), similar to uniprot|P39101 Saccharomyces cerevisiae YER048c CAJ1	25875.03072	17735.86056	51500.94259	43557.96856	8556.505536	1508.830971	19985.84636	24367.02506	54353.14049	77243.49801	111385.5914	68325.27381	17406.94835	9415.661428	28639.96237	44488.81118	425.3785324	29.34534128	19985.84636	24881.26169	67409.08263	97074.52396	44999.05897	74720.89344	0	0	1	1	0	0	0	0	2	3	1	3
CAGL0M06369g	2	2	63.49	0.009710372	11.08595557	C10	C10 Tris2	[Candida glabrata] CAGL-CDS1729.1 CAGL-IPF6151 highly similar to uniprot|Q02908 Saccharomyces cerevisiae YPL086c ELP3	44879.92474	88474.92469	11297.33417	23099.75843	5436.917439	6592.253036	39019.52406	80566.25379	23247.01539	15514.45475	20273.16263	10361.93545	30192.13931	46969.80634	6282.510754	23593.40495	270.291178	128.2131126	39019.52406	82266.50724	28831.0844	19497.54152	8190.22666	11331.86933	1	0	0	0	0	0	0	1	1	0	0	0
CAGL0I04994g	56	56	4483.41	0.00973783	2.311149079	C60	C10 Tris2	[Candida glabrata] CAGL-CDS0893.1 CAGL-IPF1313 highly similar to uniprot|P05694 Saccharomyces cerevisiae YER091c MET6	264931031.8	313387092.2	302475762.2	275654931.6	133020165.7	165850631.9	344652985.5	346081983.1	270951036.4	313666143.6	368617211.9	254738753.8	178227451.7	166371783.7	168208464	281545733.4	6612970.988	3225638.582	344652985.5	353385625.2	336035059.6	394194881.8	148918971	278583695.5	129	131	94	135	13	11	137	138	110	129	59	101
CAGL0G00814g	7	7	257.08	0.009782265	3.094160627	C10 Tris2	C10	[Candida glabrata] CAGL-CDS1603.1 CAGL-IPF3903 similar to uniprot|Q12114 Saccharomyces cerevisiae YLR330w CHS5 chitin synthesis protein	181551.3636	122900.2827	219894.2292	157675.6667	498059.1421	443963.1544	130785.1819	182858.4222	168539.0764	193315.3048	284915.6518	209955.4993	122135.322	65245.63312	122284.4114	161045.2277	24760.53642	8634.665204	130785.1819	186717.4283	209023.148	242945.9006	115104.0817	229608.4833	1	1	1	4	0	0	2	6	6	3	3	4
CAGL0K02981g	1	1	17.38	0.009797474	470.1042043	C10 Tris1	C10 Tris2	[Candida glabrata] CAGL-CDS3765.1 CAGL-IPF2221 weakly similar to uniprot|Q04751 Saccharomyces cerevisiae YMR069w	3491.758832	3895.493062	14113.11334	7293.704687	0	45.53632541	6997.682394	4421.877427	5603.408593	7545.210996	11611.45889	2603.551071	2349.016173	2068.04985	7848.381303	7449.572635	0	0.885638641	6997.682394	4515.195808	6949.380099	9482.322584	4690.954336	2847.257703	0	0	0	1	0	0	0	1	0	0	0	0
CAGL0J05412g	8	8	336.25	0.010075191	5.718031181	C10	C10 Tris2	[Candida glabrata] CAGL-CDS1317.1 CAGL-IPF7924 highly similar to uniprot|P53145 Saccharomyces cerevisiae YGL099w	370975.807	345702.9202	126236.811	164939.428	36997.10693	88339.5176	232793.9446	323186.4268	262449.4198	271955.0743	319876.7946	187354.2015	249567.1129	183527.6975	70200.997	168464.2171	1839.275973	1718.120414	232793.9446	330006.8859	325491.3049	341775.1663	129228.1574	204891.5803	1	3	2	3	0	0	5	3	6	7	3	6
CAGL0E00935g	2	2	55.35	0.01009015	Infinity	C60 Tris1	C10 Tris2	[Candida glabrata] CAGL-CDS4267.1 CAGL-IPF5542 similar to uniprot|Q12030 Saccharomyces cerevisiae YDR167w TFIID and SAGA subunit	338.8807836	0	1928.949682	268.2650576	0	0	1411.544434	600.1596427	33404.71006	41868.83348	6620.870624	43423.33389	227.9757795	0	1072.699713	273.9979362	0	0	1411.544434	612.8252869	41428.71673	52617.98318	2674.788936	47487.99564	0	0	0	0	0	0	0	0	2	2	1	1
CAGL0D06424g	31	31	1638.81	0.010125125	2.953673972	C60	C10 Tris2	[Candida glabrata] CAGL-CDS0863.1 CAGL-IPF8573 (ohnolog of CAGL0F02431g), highly similar to uniprot|P19414 Saccharomyces cerevisiae YLR304c ACO1 aconitate hydratase	9930060.178	10077900.04	14874789.72	13108890.91	6846112.903	3858752.836	14863642.02	16755041.28	10326777.97	11131521.59	8147465.449	5608659.413	6680264.327	5350182.717	8271953.802	13389030.57	340347.9898	75049.10827	14863642.02	17108636.19	12807330.42	13989360.74	3291523.378	6133660.635	16	19	20	24	0	0	30	28	27	27	17	22
CAGL0M03795g	2	2	87.47	0.010195925	42.7929528	C10 Tris1	C10 Tris2	[Candida glabrata] CAGL-CDS1995.1 CAGL-IPF6785 (ohnolog of CAGL0E01947g), highly similar to uniprot|Q99383 Saccharomyces cerevisiae YOL123w HRP1	56984.15621	50911.77138	90729.33751	120442.0243	4597.610632	337.112213	92676.88599	86845.13353	120289.2159	49025.67215	43950.07487	59861.67624	38335.03716	27028.17833	50455.09231	123015.8948	228.5658386	6.556515033	92676.88599	88677.89515	149183.3889	61612.22509	17755.54616	65465.05681	0	0	0	0	0	0	2	1	1	1	1	1
CAGL0J05852g	2	2	37.49	0.010246098	11.97975136	C10 Tris2	C60	[Candida glabrata] CAGL-CDS3219.1 CAGL-IPF7953 weakly similar to uniprot|P40580 Saccharomyces cerevisiae YIR036c	26225.4441	44271.87417	60866.78269	32975.22595	506590.2125	160234.129	25049.17228	30613.44722	31243.54208	29646.0209	52132.14378	39002.71052	17642.68247	23503.17181	33848.35846	33679.91322	25184.65046	3116.402892	25049.17228	31259.50704	38748.42356	37257.16003	21061.04912	42653.57772	0	0	1	1	0	0	2	0	0	1	1	1
CAGL0I00880g	1	1	20.24	0.010479358	1044.306968	C10 Tris2	C60 Tris1	[Candida glabrata] CAGL-CDS0975.1 CAGL-IPF2030 weakly similar to uniprot|P30620 Saccharomyces cerevisiae YMR137c PSO2 DNA repair protein	17719.19579	52903.83686	442.1757476	5985.319818	305346.0855	2307597.438	9219.34841	46202.34331	918.6820912	1583.401685	69112.32066	23803.04269	11920.26125	28085.73141	245.8964077	6113.227316	15179.99015	44880.59674	9219.34841	47177.38795	1139.354901	1989.914605	27920.93082	26031.13778	0	1	0	0	1	1	0	0	0	0	1	1
CAGL0H01265g	4	4	192.02	0.010481314	10.81280802	C60	C10 Tris2	[Candida glabrata] CAGL-CDS1476.1 CAGL-IPF5796 similar to uniprot|P32916 Saccharomyces cerevisiae YDR292c SRP101 signal recognition particle receptor	62632.96479	107951.7405	154961.4903	117604.6953	9178.563072	24652.00375	141410.0798	224393.3445	102340.9454	105419.8172	160608.5311	74156.90811	42135.16866	57309.71077	86174.95193	120117.9314	456.303531	479.4582544	141410.0798	229128.895	126923.8388	132484.6599	64884.80842	81098.40064	0	0	1	3	0	0	1	3	2	2	1	1
CAGL0J03850g	4	4	177.07	0.010569786	6.649221518	C60 Tris2	C10	[Candida glabrata] CAGL-CDS4154.1 CAGL-IPF6872 highly similar to uniprot|P38523 Saccharomyces cerevisiae YOR232w MGE1 heat shock protein	182472.6991	247408.8561	1034549.442	976749.6191	248869.7462	230137.1391	324145.3743	544204.9964	731326.87	701115.0208	2134173.758	724203.9294	122755.1335	131345.0799	575318.734	997622.9566	12372.32266	4475.9506	324145.3743	555689.7853	906995.8601	881115.0277	862192.4032	791993.3814	1	0	3	4	0	0	3	5	4	4	4	4
CAGL0K03839g	2	2	81.15	0.010684969	Infinity	C60	C10 Tris2	[Candida glabrata] CAGL-CDS3570.1 CAGL-IPF2155 similar to uniprot|Q04223 Saccharomyces cerevisiae YMR130w	6520.488296	2940.364869	228.4123601	0.755789452	0	0	6968.49576	13240.97422	13427.38311	798.9683985	6930.926819	637.5513369	4386.537903	1560.988822	127.0213917	0.771940826	0	0	6968.49576	13520.40898	16652.71904	1004.090686	2800.049635	697.2296319	0	0	0	0	0	0	0	0	2	0	0	0
CAGL0K04147g	2	2	60.17	0.010758501	3.747529579	C10 Tris2	C10	[Candida glabrata] CAGL-CDS4298.1 CAGL-IPF2137 (ohnolog of CAGL0G01188g), highly similar to uniprot|P53224 Saccharomyces cerevisiae YGR038w ORM1	15686.24574	20894.17607	31658.26318	38277.71621	65392.26337	71693.94937	51657.14729	70157.59686	38330.53674	33458.53962	57700.15667	30821.09326	10552.6317	11092.35647	17605.33731	39095.71877	3250.914162	1394.37979	51657.14729	71638.18818	47537.75578	42048.48162	23310.49033	33706.1163	0	0	1	0	0	0	1	1	2	2	1	1
CAGL0J04070g	4	4	181.91	0.010771536	32.12219235	C10 Tris1	C10 Tris2	[Candida glabrata] CAGL-CDS4830.1 CAGL-IPF6856 highly similar to uniprot|P20436 Saccharomyces cerevisiae YOR224c RPB8	652296.2116	703285.4022	1520868.976	1305549.219	5961.666608	82027.91281	872471.421	825410.391	1061298.75	1263092.203	1433250.086	952168.3403	438820.212	373362.0487	845763.7485	1333449.07	296.3785837	1595.365646	872471.421	842829.6802	1316228.915	1587370.814	579023.7703	1041296.509	2	2	3	3	0	0	3	2	3	2	2	3
CAGL0B00902g	31	31	1962.72	0.01078503	3.276703455	C10 Tris1	C10 Tris2	[Candida glabrata] CAGL-CDS0806.1 CAGL-IPF3639 highly similar to uniprot|P00815 Saccharomyces cerevisiae YCL030c HIS4	14955360.39	16896280.42	18536446.2	14201014.03	6430185.066	3560789.303	14239771.11	14391733.81	13731839.86	13783112.62	18934028.8	12183339.74	10060942.1	8969942.863	10308221.46	14504492.58	319670.5331	69253.9982	14239771.11	14695453.96	17030308.08	17321705.13	7649225.248	13323767.03	19	20	27	25	0	0	31	27	30	33	19	29
CAGL0F01001g	2	2	85.73	0.010821316	11.4851099	C10 Tris2	C10	[Candida glabrata] CAGL-CDS3082.1 CAGL-IPF3746 highly similar to uniprot|Q08213 Saccharomyces cerevisiae YOL042w	28192.26457	11522.125	29945.75577	28943.8204	255104.8345	201019.2944	29189.3098	53425.57305	24156.1604	42183.22492	63664.8528	29485.93109	18965.82457	6116.896756	16653.00236	29562.35571	12682.29415	3909.635944	29189.3098	54553.05523	29958.61137	53013.08956	25720.18901	32245.97565	0	0	1	0	0	0	1	1	1	2	2	1
CAGL0F01023g	1	1	41.64	0.010848784	34.12503179	C60	C10	[Candida glabrata] CAGL-CDS2788.1 CAGL-IPF3745 similar to uniprot|Q08208 Saccharomyces cerevisiae YOL041c NOP12	902.6533981	1699.475406	8286.745028	8668.270533	41963.20403	13055.68664	47513.20117	41284.52698	8861.341016	10733.89199	15382.97016	3276.045172	607.2433789	902.2220813	4608.305282	8853.513232	2086.160766	253.9208087	47513.20117	42155.78705	10989.88694	13489.64615	6214.620513	3582.700933	0	0	0	0	0	0	1	0	0	0	0	0
CAGL0I00440g	1	1	40.78	0.010897877	164.3022499	C10	C60 Tris1	[Candida glabrata] CAGL-CDS4970.1 CAGL-IPF2003 highly similar to uniprot|P53173 Saccharomyces cerevisiae YGL054c ERV14	12995.1916	134033.0392	5158.896379	4745.707461	15015.20543	3363.684203	481.8502652	471.6466516	661.9438792	232.9204996	220.7491167	847.5442984	8742.274801	71155.8209	2868.891145	4847.124191	746.466653	65.42048965	481.8502652	481.6001844	820.9466693	292.7190922	89.18121627	926.8790841	0	1	0	0	0	0	0	0	0	0	0	0
CAGL0F07491g	6	6	252.76	0.010923456	4.874571999	C60 Tris2	C60	[Candida glabrata] CAGL-CDS4926.1 CAGL-IPF536 highly similar to uniprot|P53141 Saccharomyces cerevisiae YGL106w MLC1 MYO2P light chain	158517.4371	143573.9767	700899.6969	585064.3524	229141.0272	638002.3588	125837.3784	148096.4116	462384.4072	530804.9843	835185.6374	500124.3445	106639.674	76220.93948	389774.2436	597567.2962	11391.52817	12408.54497	125837.3784	151221.8074	573451.8453	667080.628	337409.5991	546938.7208	0	0	4	4	0	0	1	2	4	6	3	5
CAGL0L02915g;CAGL0J06908g	17	17	1079.72	0.010924213	2.624795126	C60 Tris2	C10 Tris2	[Candida glabrata] CAGL-CDS1416.1 CAGL-IPF2755 (ohnolog of CAGL0J06908g), highly similar to uniprot|P06634 Saccharomyces cerevisiae YOR204w DED1 ATP- dependent RNA helicase	9500598.308	9905408.013	10447186.54	10377416.96	5015090.614	3754774.986	10082078.32	12636237.74	7624290.443	8083696.853	14275600.07	8743500.412	6391351.797	5258609.688	5809738.896	10599184.46	249320.4587	73026.83703	10082078.32	12902910.27	9455689.586	10159056.03	5767250.154	9561939.912	13	12	14	16	2	1	18	18	20	18	11	18
CAGL0A03927g	4	4	145.06	0.010960661	5.363078858	C10 Tris2	C60 Tris2	[Candida glabrata] CAGL-CDS2494.1 CAGL-IPF1191 highly similar to uniprot|P32335 Saccharomyces cerevisiae YLR203c MSS51	202706.0106	165315.8777	289799.811	251970.6091	411688.1741	699457.9258	189389.0417	325335.6478	196809.6968	211197.7182	80238.98279	126945.3845	136366.7195	87763.33847	161159.2966	257355.2721	20466.68591	13603.79787	189389.0417	332201.4636	244084.5367	265419.3361	32416.0304	138828.1674	1	1	2	2	0	0	1	3	3	3	0	2
CAGL0J02398g	5	5	239.1	0.010977834	8.019715712	C10	C10 Tris2	[Candida glabrata] CAGL-CDS3907.1 CAGL-IPF6499 highly similar to uniprot|P40545 Saccharomyces cerevisiae YIL020c HIS6	274441.363	480348.821	149670.6953	274025.8349	51580.45117	42536.3743	163501.4681	232762.7371	162205.3933	197342.0326	320550.907	161298.5447	184625.3511	255008.8759	83232.71121	279881.8225	2564.273058	827.292417	163501.4681	237674.9134	201168.0771	248006.426	129500.4945	176396.9714	0	1	0	4	0	0	3	3	4	5	3	4
CAGL0F05907g	3	3	112.83	0.011022983	13.41151979	C60 Tris2	C10 Tris1	[Candida glabrata] CAGL-CDS2302.1 CAGL-IPF418 similar to uniprot|Q05123 Saccharomyces cerevisiae YMR033w ARP9 Actin-related protein	25456.97057	21078.93687	13964.00628	5949.278056	58948.85913	16661.29748	20933.25412	19026.39749	70968.19735	101370.9078	165649.3901	101418.0168	17125.70612	11190.44278	7765.462033	6076.415335	2930.58645	324.0465435	20933.25412	19427.92662	88015.17329	127396.2582	66921.28287	110911.2984	0	0	0	1	0	0	0	1	1	3	0	2
CAGL0B03597g	8	8	447.3	0.011040209	3.511245096	C60 Tris2	C10 Tris2	[Candida glabrata] CAGL-CDS1841.1 CAGL-IPF757 similar to uniprot|P38628 Saccharomyces cerevisiae YEL058w PCM1 phosphoacetylglucosamine mutase	247778.1262	257154.8753	489271.9305	381696.6244	156884.524	232951.6887	604776.4105	624731.8866	539036.2423	634054.8298	917444.1707	451366.3192	166688.1517	136519.0729	272086.8585	389853.5587	7799.364858	4530.690938	604776.4105	637916.0983	668515.8994	796838.211	370641.5148	493616.6774	4	4	4	5	0	0	7	6	8	7	5	6
CAGL0M13629g	3	3	141.6	0.011046467	2643.336886	C60 Tris1	C10 Tris2	[Candida glabrata] CAGL-CDS4569.1 CAGL-IPF6066 (ohnolog of CAGL0G00462g), similar to uniprot|Q03559 Saccharomyces cerevisiae YMR295c	116253.7805	128376.1194	292593.2934	650747.7519	436.6675677	0	354505.6947	312330.7003	624359.3944	529900.0942	132227.2411	343326.8451	78207.58069	68152.66005	162712.7678	664654.3634	21.7085127	0	354505.6947	318922.0624	774334.1715	665943.422	53418.95073	375464.1171	1	1	1	2	0	0	2	2	3	3	1	2
CAGL0C01793g	1	1	52.35	0.011077649	3.790778476	C60 Tris1	C10	[Candida glabrata] CAGL-CDS5322.1 CAGL-IPF7274 similar to uniprot|P38325 Saccharomyces cerevisiae YBR230c	48173.4453	20358.29088	103822.0479	129056.5505	107464.2839	96439.11745	106727.0363	122618.8279	130804.0636	128984.5668	41461.37904	59532.86502	32407.79435	10807.8643	57736.02179	131814.5151	5342.484637	1875.650003	106727.0363	125206.5502	162223.9645	162099.2801	16750.12914	65105.46706	1	0	0	1	0	0	1	1	1	1	0	1
CAGL0H03641g	13	13	710.64	0.011153024	6.456391385	C60	C10 Tris2	[Candida glabrata] CAGL-CDS4072.1 CAGL-IPF1912 highly similar to uniprot|P53981 Saccharomyces cerevisiae YNL010w	1509583.245	1472482.983	2225299.114	3061366.445	887444.2807	269474.8361	4079700.965	3389821.654	3298955.743	3141653.6	2269436.008	2837561.326	1015544.208	781715.7324	1237501.29	3126788.467	44118.44813	5241.031757	4079700.965	3461359.745	4091384.201	3948222.641	916837.4781	3103172.599	3	4	5	9	0	0	11	11	11	10	4	10
CAGL0H04081g	10	10	689.84	0.011171041	31.57808367	C60	C10 Tris2	[Candida glabrata] CAGL-CDS2311.1 CAGL-IPF1873 highly similar to uniprot|P54839 Saccharomyces cerevisiae YML126c HMGS 3-hydroxy-3-methylglutaryl coenzyme A synthase	2926323.914	3770907.512	4960846.247	7602948.318	500911.9294	38037.33623	8381811.702	8637173.299	6178650.172	6651527.589	5291696.887	6906462.548	1968630.29	2001909.537	2758754.358	7765424.866	24902.36002	739.790364	8381811.702	8819450.407	7662798.069	8359200.334	2137811.338	7552945.248	8	5	6	9	0	0	10	10	11	11	4	11
CAGL0L05566g	3	3	89.86	0.011177478	10.03646939	C60 Tris2	C10 Tris2	[Candida glabrata] CAGL-CDS2941.1 CAGL-IPF4541 highly similar to uniprot|P46959 Saccharomyces cerevisiae YJL125c GCD14 translational repressor of GCN4	36487.19442	43123.86138	83448.20493	98612.11047	5079.110215	19832.34665	108868.438	130934.0271	85400.9061	49752.20615	160199.218	89823.85642	24546.08521	22893.71169	46406.01373	100719.4713	252.5031322	385.7204632	108868.438	133697.2316	105914.7031	62525.28501	64719.44858	98231.86107	0	0	1	2	0	0	0	2	2	0	1	0
CAGL0L06094g	7	7	373.01	0.011214313	9.456151502	C10 Tris1	C10 Tris2	[Candida glabrata] CAGL-CDS2399.1 CAGL-IPF4499 similar to uniprot|P53101 Saccharomyces cerevisiae YGL184c	338262.5484	327557.7946	755161.7557	554510.3798	106339.5052	32159.98218	261079.5868	261518.7798	421328.028	527956.497	790384.8022	359359.491	227559.8732	173894.7643	419949.6782	566360.3791	5286.567333	625.4813633	261079.5868	267037.8177	522533.4838	663500.8374	319310.3512	392997.5065	2	1	4	4	0	0	3	3	3	3	3	7
CAGL0F00913g	1	1	27.37	0.01140788	9.072517894	C60	C10 Tris2	[Candida glabrata] CAGL-CDS0236.1 CAGL-IPF3752 (ohnolog of CAGL0H06259g), similar to uniprot|P31374 Saccharomyces cerevisiae YAL017w FUN31 or uniprot|Q08217 Saccharomyces cerevisiae YOL045w	19444.83621	20194.89011	12440.96896	33774.28518	2857.32322	3554.408495	28410.98218	29759.56854	25972.10555	17628.09561	5693.239959	13612.26082	13081.15393	10721.11766	6918.492457	34496.0485	142.0491055	69.12989749	28410.98218	30387.60828	32210.75716	22153.82568	2300.032143	14886.44294	1	1	0	0	0	0	1	1	1	1	0	1
CAGL0F07469g	7	7	266.55	0.011432463	3.446345566	C10 Tris2	C60 Tris1	[Candida glabrata] CAGL-CDS1421.1 CAGL-IPF535 (ohnolog of CAGL0K07007g), similar to uniprot|P38330 Saccharomyces cerevisiae YBR238c or uniprot|P53140 Saccharomyces cerevisiae YGL107c	242373.9283	361578.8154	264261.688	412828.1139	721348.4582	853797.2967	245723.5451	310644.6569	241560.258	215487.86	382753.9576	289210.7304	163052.5775	191955.9355	146957.4035	421650.3345	35861.15233	16605.55327	245723.5451	317200.4371	299584.4443	270810.9028	154630.1248	316282.4379	1	1	2	5	0	0	5	6	6	6	3	3
CAGL0I04268g	2	2	60.94	0.011497832	6.314881881	C10 Tris1	C10 Tris2	[Candida glabrata] CAGL-CDS3294.1 CAGL-IPF5930 weakly similar to uniprot|P53108 Saccharomyces cerevisiae YGL161c	22390.43024	15306.55422	91309.83313	81637.09868	7605.072013	19782.12779	43411.15291	51056.83508	45907.71516	40181.08098	31946.8171	56660.7278	15062.74783	8125.984732	50777.90917	83381.70004	378.0789199	384.7437536	43411.15291	52134.32791	56935.01676	50496.92737	12906.30761	61964.48207	0	0	2	1	0	0	1	1	2	2	0	1
CAGL0F00517g	12	12	656.45	0.011574842	3.566944719	C10 Tris2	C10	[Candida glabrata] CAGL-CDS2355.1 CAGL-IPF3788 highly similar to uniprot|P47117 Saccharomyces cerevisiae YJR065c ACT4 actin related protein	886349.2556	1374518.951	1493949.747	1218483.958	4223920.19	3840471.719	1269995.697	1681731.754	1406525.23	1378209.485	2854055.557	1623215.149	596275.0686	729708.3231	830793.8142	1244523.207	209988.1738	74693.55777	1269995.697	1717222.671	1744380.815	1732042.607	1153019.997	1775156.972	4	3	3	7	0	0	9	7	10	9	4	12
CAGL0J07744g	6	6	277.54	0.01192915	3.926207597	C60	C10 Tris2	[Candida glabrata] CAGL-CDS0840.1 CAGL-IPF2401 highly similar to uniprot|P53852 Saccharomyces cerevisiae YNL247w cysteinyl-tRNA synthetase	249390.0131	290229.7889	284914.7279	364688.1047	114511.2141	78031.51461	351656.9121	404305.8119	265010.6073	257092.2945	331411.3139	170289.7781	167772.5188	154077.9721	158442.6745	372481.5634	5692.816065	1517.639465	351656.9121	412838.1976	328667.7046	323096.6067	133888.0286	186229.8335	1	1	1	4	0	0	5	5	5	5	1	5
CAGL0K02937g	11	11	587.75	0.012043493	2.545553343	C10 Tris2	C60 Tris1	[Candida glabrata] CAGL-CDS2483.1 CAGL-IPF2224 highly similar to uniprot|P36101 Saccharomyces cerevisiae YKL027w or uniprot|P38756 Saccharomyces cerevisiae YHR003c	822749.613	874013.1257	990000.4789	717129.7501	1485393.75	1708647.868	840191.233	900232.0063	653055.4007	601697.9623	867955.2751	576384.2518	553489.5853	463998.4424	550544.8063	732454.9584	73844.93712	33231.59174	840191.233	919230.3153	809923.1263	756174.2381	350648.3209	630336.9729	0	1	4	5	0	0	7	6	5	7	1	7
CAGL0L12760g	12	7	711.84	0.012170585	7.026351329	C60	C10 Tris2	[Candida glabrata] CAGL-CDS2717.1 CAGL-IPF9354 highly similar to uniprot|P29547 Saccharomyces cerevisiae YPL048w	1828692.813	1946624.523	2584127.922	1889017.987	757153.6388	225912.0054	3428982.217	3478382.378	2649907.104	2273987.803	2139488.901	1785447.288	1230219.268	1033429.27	1437047.998	1929386.684	37641.17282	4393.775728	3428982.217	3551789.435	3286430.284	2857797.603	864339.6868	1952574.928	5	9	4	6	0	0	4	7	5	5	4	7
CAGL0A04059g	1	1	20.37	0.012208624	Infinity	C60	C10 Tris2	[Candida glabrata] CAGL-CDS2383.1 CAGL-IPF1176 highly similar to uniprot|P14743 Saccharomyces cerevisiae YLR195c NMT1 N-myristoyltransferase	321.0938719	52623.81601	77563.29609	27938.76061	0	0	190124.3313	124380.9229	67921.08326	95210.74221	0	679.1217366	216.0099637	27937.07319	43133.383	28535.81759	0	0	190124.3313	127005.832	84236.12458	119654.5692	0	742.6912486	0	0	0	0	0	0	1	1	0	1	0	0
CAGL0H03773g	4	4	228.02	0.012257504	5.779881078	C10 Tris2	C10	[Candida glabrata] CAGL-CDS3435.1 CAGL-IPF1902 highly similar to uniprot|P40693 Saccharomyces cerevisiae YNL002c RLP7	160153.1329	156635.8539	196407.9328	270768.4566	766933.3981	1064069.273	433191.0316	632618.7953	397193.8017	390979.7187	161040.1309	399485.6047	107740.0581	83155.26401	109223.5505	276554.8334	38127.36425	20695.14515	433191.0316	645969.4508	492602.0752	491357.4741	65059.17194	436879.6441	0	1	1	3	0	0	3	4	3	3	1	4
CAGL0H07007g	6	6	426.74	0.012294418	2.960647449	C10 Tris2	C10	[Candida glabrata] CAGL-CDS3995.1 CAGL-IPF259 highly similar to uniprot|P23639 Saccharomyces cerevisiae YML092c PRE8	807109.8119	997242.0516	1408377.881	1246087.04	3038288.374	2303761.369	1271757.223	1267143.388	1677686.691	1749655.44	2443342.122	1444105.387	542968.1984	529418.5465	783206.8211	1272716.172	151045.616	44805.98881	1271757.223	1293884.918	2080676.843	2198851.337	987094.4241	1579281.557	1	0	7	2	0	0	6	4	8	6	4	5
CAGL0L09713g	5	5	247.48	0.012398016	4.056120795	C60 Tris2	C10 Tris2	[Candida glabrata] CAGL-CDS4632.1 CAGL-IPF8759 highly similar to uniprot|P30902 Saccharomyces cerevisiae YKL016c ATP7	1509113.527	2226073.77	3653540.545	2575359.698	756555.0748	926049.7097	1744375.974	2400677.36	1995309.695	2382634.35	4286051.812	2538796.445	1015228.214	1181784.039	2031754.342	2630395.657	37611.41579	18010.79465	1744375.974	2451340.755	2474594.75	2994337.404	1731537.228	2776441.689	1	1	2	4	0	1	4	4	3	3	2	4
CAGL0M08118g	13	13	1173.28	0.012486174	2.860204379	C10 Tris1	C10	[Candida glabrata] CAGL-CDS5366.1 CAGL-IPF8031 highly similar to uniprot|P46990 Saccharomyces cerevisiae YJL177w RPL17B or uniprot|P05740 Saccharomyces cerevisiae YKL180w RPL17A	15855040.47	15474846.74	42843449.22	46766431.36	24705424.29	38518062.26	40378912.55	44413927.94	32757013.34	39024207.31	44025219.04	28487231.25	10666185.23	8215328.319	23825481.86	47765839.49	1228206.665	749140.0325	40378912.55	45351230.23	40625439.47	49043044.98	17785903.92	31153792.03	22	24	16	28	2	2	27	28	25	26	11	22
CAGL0D06688g	27	27	1984.8	0.01250198	2.24368097	C60 Tris2	C10	[Candida glabrata] CAGL-CDS1939.1 CAGL-IPF8211 highly similar to uniprot|P46367 Saccharomyces cerevisiae YOR374w ALD4 or uniprot|P40047 Saccharomyces cerevisiae YER073w ALD5	6964112.655	10524955.29	20086622.53	15349654.38	14984006.62	13780928.56	11605184.74	12201942.17	13373083.65	14038671.72	20324573.49	18915315.44	4684977.986	5587516.614	11170283.19	15677679.6	744915.634	268026.0808	11605184.74	12459449.42	16585376.54	17642874.93	8210996.318	20685892.5	13	16	22	31	3	2	35	32	35	32	16	30
CAGL0E04598g	3	3	117.75	0.012553908	10.37249403	C60 Tris2	C10 Tris2	[Candida glabrata] CAGL-CDS3640.1 CAGL-IPF2524 highly similar to uniprot|P14682 Saccharomyces cerevisiae YDR054c CDC34 E2 ubiquitin-conjugating enzyme	75451.30404	44893.57139	92725.48913	146271.4014	9281.672526	25330.41414	86348.86098	76548.03702	78185.20545	130697.8801	232599.7368	126413.9254	50758.46931	23833.22011	51565.16339	149397.2509	461.4295194	492.6526974	86348.86098	78163.49087	96965.74894	164252.4591	93968.7902	138246.9608	1	1	2	2	0	0	2	2	1	1	1	1
CAGL0J01265g	4	4	139.84	0.012566716	21.19633495	C60	C10 Tris2	[Candida glabrata] CAGL-CDS1975.1 CAGL-IPF7876 highly similar to uniprot|Q04305 Saccharomyces cerevisiae YMR093w	250211.5587	293810.729	184864.8766	155242.679	34260.22549	3996.034562	289677.6393	521214.8629	338315.7545	294402.1007	194038.6537	181229.9355	168325.1984	155979.0312	102804.3924	158560.2465	1703.214516	77.71910856	289677.6393	532214.4729	419581.1768	369985.1057	78390.36187	198194.0495	1	2	1	1	0	0	2	1	2	2	1	0
CAGL0K11528g	5	5	206.3	0.012673788	851.3224831	C60	C10 Tris2	[Candida glabrata] CAGL-CDS3120.1 CAGL-IPF3297 highly similar to uniprot|P22936 Saccharomyces cerevisiae YKL114c APN1 AP endonuclease	45098.31542	56836.60556	53788.86037	90677.75404	255.7588794	0	117479.3682	100253.9161	103573.1886	84479.97135	64734.84142	120991.2043	30339.0576	30173.57026	29912.28625	92615.55603	12.71480937	0	117479.3682	102369.6539	128452.0741	106168.8455	26152.4575	132316.6433	0	0	0	3	0	0	3	2	3	4	1	3
CAGL0K11253g	1	1	27.77	0.012720292	20.7987643	C10 Tris2	C60 Tris1	[Candida glabrata] CAGL-CDS3597.1 CAGL-IPF3279 some similarities with uniprot|Q03784 Saccharomyces cerevisiae YDR246w TRS23	27910.24828	17127.21699	53940.07206	30986.44331	670214.2468	170995.8538	25773.44889	24605.46933	20077.9738	20367.22228	53955.74828	19897.01815	18776.10333	9092.543089	29996.37592	31648.62989	33319.06366	3325.708303	25773.44889	25124.73803	24900.8205	25596.17908	21797.77355	21759.48796	0	0	1	0	0	0	1	1	0	1	0	0
CAGL0L04114g	1	1	21.53	0.012720703	20.21083558	C10 Tris2	C10	[Candida glabrata] CAGL-CDS1616.1 CAGL-IPF8106 similar to uniprot|P53919 Saccharomyces cerevisiae YNL124w	1897.970155	1011.40707	6089.898158	6827.797324	20215.16856	38585.77619	5413.219214	8654.345482	5920.911432	7073.083332	650.2573815	3398.068599	1276.824318	536.9385098	3386.626444	6973.708738	1004.977873	750.4570047	5413.219214	8836.984988	7343.148977	8888.983734	262.699779	3716.146421	0	0	0	0	0	0	0	0	0	0	0	1
CAGL0H02585g	1	1	35.47	0.012772438	Infinity	C60 Tris2	C10 Tris2	[Candida glabrata] CAGL-CDS1539.1 CAGL-IPF8748 similar to uniprot|Q04792 Saccharomyces cerevisiae YMR250w GAD1	5564.447723	10802.51066	0	942.0349945	0	0	7302.671709	22111.62888	8430.857474	20479.18547	50118.77547	14630.38725	3743.379291	5734.865958	0	962.1664734	0	0	7302.671709	22578.2681	10455.99873	25736.88701	20247.66133	15999.87158	0	0	0	0	0	0	0	0	0	1	0	1
CAGL0K12914g	2	2	59.39	0.012870912	1554.69863	C60 Tris1	C10 Tris2	[Candida glabrata] CAGL-CDS2580.1 CAGL-IPF4607 (ohnolog of CAGL0L13244g), similar to uniprot|P43555 Saccharomyces cerevisiae YFL048c EMP47 Golgi membrane protein	2572.86268	1676.72973	32063.77416	3914.644155	35.69562701	0	13342.44626	16467.04024	30425.04726	25070.89513	1272.978482	25921.23484	1730.845782	890.1467954	17830.84424	3998.300895	1.774574137	0	13342.44626	16814.55723	37733.32151	31507.44428	514.2750786	28347.60431	0	0	0	0	0	0	1	0	0	0	0	1
CAGL0C02585g	1	1	22.02	0.01289003	442.0669776	C60	C10 Tris2	[Candida glabrata] CAGL-CDS0882.1 CAGL-IPF1035 highly similar to uniprot|P32794 Saccharomyces cerevisiae YLR397c AFG2	1739.408755	1329.070034	25817.16055	11627.27889	0	115.7526658	29412.94703	21757.48408	28372.19147	20102.53293	34705.53705	13496.90684	1170.155069	705.5802798	14357.06745	11875.7562	0	2.251280328	29412.94703	22216.6495	35187.35774	25263.53499	14020.81264	14760.2912	0	0	0	0	0	0	0	0	1	0	0	0
CAGL0C05137g	24	16	1879.59	0.01289551	4.318855528	C60 Tris1	C10 Tris2	[Candida glabrata] CAGL-CDS2622.1 CAGL-IPF4102 (ohnolog of CAGL0K01683g), highly similar to uniprot|P41911 Saccharomyces cerevisiae YOL059w GPD3 or uniprot|Q00055 Saccharomyces cerevisiae YDL022w GPD1	9642122.226	10105805.83	16452791.22	9387226.72	2191836.425	4431519.162	11389579.78	10817514.35	13816103.83	14789212.06	16439505.12	10922960.22	6486559.395	5364997.418	9149489.268	9587833.659	108965.0626	86188.87385	11389579.78	11045804.92	17134812.75	18586104.43	6641453.806	11945409.09	16	15	17	20	0	1	23	26	18	19	12	17
CAGL0A03278g	8	8	608.63	0.01294807	4.246581223	C10 Tris2	C60 Tris1	[Candida glabrata] CAGL-CDS4230.1 CAGL-IPF1242 highly similar to uniprot|P05735 Saccharomyces cerevisiae YBR084ca RPL19B or uniprot|P05735 Saccharomyces cerevisiae YBL027w RPL19A	18023683.22	26992167.57	16681961.85	18206356.64	29123528.62	60147162.62	28074043.79	29500749.84	10212775.29	10809003.54	14242563.86	9631788.237	12125099.54	14329674.62	9276932.335	18595430.18	1447848.518	1169805.663	28074043.79	30123327.53	12665943.63	13584041.37	5753903.74	10533376.34	16	17	4	12	2	2	14	12	11	13	5	10
CAGL0G00176g	1	1	28.43	0.01322608	19.00569732	C10	C10 Tris2	[Candida glabrata] CAGL-CDS3422.1 CAGL-IPF8918 highly similar to uniprot|P53337 Saccharomyces cerevisiae YGR284c ERV29	35482.13812	86697.8241	7619.97841	13022.36415	1434.698438	4993.898218	15457.15159	30375.03909	7619.366433	4823.432227	9380.683127	6917.914468	23869.95217	46026.37439	4237.512635	13300.65471	71.32466793	97.12661681	15457.15159	31016.0676	9449.582799	6061.770885	3789.735349	7565.46913	1	0	1	1	0	0	1	1	1	0	0	0
CAGL0G07106g	7	7	330.11	0.013307804	4.48395642	C60	C10 Tris2	[Candida glabrata] CAGL-CDS4524.1 CAGL-IPF5618 (ohnolog of CAGL0J10494g), highly similar to uniprot|P49435 Saccharomyces cerevisiae YML022w APT1 adenine phosphoribosyltransferase	500108.5214	925149.1541	874950.638	582053.3051	300847.6544	351802.3885	1656145.624	1270308.726	709438.339	853682.6855	1257427.384	905082.5034	336438.7582	491145.6749	486564.946	594491.9023	14956.35492	6842.225109	1656145.624	1297117.057	879849.5761	1072851.987	507992.5353	989803.1801	3	3	1	4	0	0	8	6	3	3	3	5
CAGL0I01276g	12	12	613.77	0.013398496	12.4891949	C60 Tris2	C10 Tris2	[Candida glabrata] CAGL-CDS2895.1 CAGL-IPF2061 highly similar to uniprot|P38716 Saccharomyces cerevisiae YHR112c	418006.328	533298.1043	1365809.188	1327769.718	225388.9302	36487.50446	924004.7481	1058802.832	1473581.097	1710702.783	1133751.953	2136873.878	281206.0261	283118.7341	759534.1323	1356144.426	11204.99624	709.6475958	924004.7481	1081147.587	1827543.892	2149898.212	458028.4607	2336896.971	1	0	6	5	0	0	7	9	8	9	3	8
CAGL0I05566g	4	4	136.31	0.01349826	43.46732131	C10 Tris1	C10 Tris2	[Candida glabrata] CAGL-CDS4325.1 CAGL-IPF1353 highly similar to uniprot|P32897 Saccharomyces cerevisiae YNR017w MAS6	888933.7831	944687.5538	1395929.36	920291.3305	50423.95396	2862.529332	1236669.7	883181.8302	199065.6499	444332.5039	1411138.292	638109.7377	598013.7616	501518.2732	776284.1288	939958.1429	2506.7789	55.67349942	1236669.7	901820.3157	246882.3829	558407.7289	570090.7488	697840.3021	2	2	3	2	0	0	2	3	3	2	1	2
CAGL0I10835g	3	3	164.88	0.013544152	3.248152967	C60 Tris2	C10 Tris2	[Candida glabrata] CAGL-CDS4580.1 CAGL-IPF6403 highly similar to uniprot|P38116 Saccharomyces cerevisiae YBR164c ADP-ribosylation factor	159791.005	192794.8093	244889.6375	350146.8869	136843.1684	90383.08257	268266.7058	369383.5158	327411.5544	371724.1081	455597.4238	282468.1974	107496.4432	102351.4277	136184.4978	357629.5969	6803.027929	1757.865828	268266.7058	377178.9086	406057.7241	467158.2951	184058.4143	308908.7668	1	1	2	3	0	0	3	3	3	3	2	3
CAGL0K00429g	6	6	360.82	0.013826067	3.505705826	C10 Tris2	C10	[Candida glabrata] CAGL-CDS2885.1 CAGL-IPF5176 highly similar to uniprot|P47122 Saccharomyces cerevisiae YJR072c	471512.0595	580650.3401	944084.8494	784462.3888	1841246.232	1847325.623	844428.1739	725365.2517	651671.4663	770611.6937	1095608.221	572291.1046	317201.0173	308257.2166	525010.8678	801226.5091	91535.80473	35928.74345	844428.1739	740673.2091	808206.7627	968453.8537	442618.6393	625860.6846	2	1	1	3	0	0	4	3	5	5	1	3
CAGL0I08283g	6	6	245.49	0.013887597	23.3296827	C60 Tris2	C10 Tris2	[Candida glabrata] CAGL-CDS3729.1 CAGL-IPF4334 highly similar to uniprot|P32263 Saccharomyces cerevisiae YER023w PRO3 delta 1-pyrroline-5-carboxylate reductase	709952.9405	289341.1883	699794.3246	583400.897	225808.5996	55423.22661	1434160.497	1687998.123	673600.7466	889254.2925	1768503.747	4792545.523	477607.71	153606.2294	389159.5399	595868.2925	11225.8597	1077.929557	1434160.497	1723621.284	835403.5844	1117556.032	714464.0827	5241154.018	2	0	1	2	0	0	3	3	4	4	2	2
CAGL0E01705g	8	7	330.15	0.013974621	5.276217193	C10 Tris2	C60	[Candida glabrata] CAGL-CDS3057.1 CAGL-IPF8394 similar to uniprot|P22133 Saccharomyces cerevisiae YOL126c MDH2	516562.7928	784507.0826	262758.4623	455248.4611	1161625.902	1943703.175	246878.7204	341673.4494	574789.8233	521190.6368	628001.5515	407672.8931	347508.065	416481.2332	146121.4513	464977.2131	57749.12661	37803.19606	246878.7204	348884.0548	712857.6996	654997.9515	253708.5675	445833.3075	2	1	4	5	0	0	2	2	6	6	4	6
CAGL0J03652g	25	25	1192.11	0.014036861	2.435965285	C10 Tris2	C10	[Candida glabrata] CAGL-CDS0335.1 CAGL-IPF6890 highly similar to uniprot|P26637 Saccharomyces cerevisiae YPL160w CDC60 leucine-tRNA ligase	2152040.816	2518913.238	2059843.134	2846137.037	5396322.924	5981958.998	3863571.179	4310229.121	2635541.741	3108760.796	4326143.633	2808955.13	1447745.657	1337247.445	1145490.294	2906959.562	268273.0603	116343.4684	3863571.179	4401191.299	3268614.277	3906885.139	1747734.064	3071888.706	12	12	8	17	1	0	20	22	18	19	9	17
CAGL0F04741g	5	5	198.21	0.014080947	9.852754591	C10 Tris2	C10	[Candida glabrata] CAGL-CDS2459.1 CAGL-IPF1661 (ohnolog of CAGL0K10604g), similar to uniprot|P22517 Saccharomyces cerevisiae YOL016c CMK2 Ca2+/calmodulin-dependent ser/thr protein kinase type II	104413.3915	230111.6951	435211.8158	336899.2813	2113047.243	1182946.339	225562.5584	283580.2735	237933.886	272819.4799	615518.861	239868.9822	70242.17796	122162.3165	242023.7262	344098.8873	105048.1334	23007.19213	225562.5584	289564.8925	295086.9965	342861.4941	248665.6413	262322.0319	1	0	1	4	0	0	2	2	4	4	2	2
CAGL0B01122g	26	19	1975.48	0.014253558	2.756178616	C60	C10 Tris2	[Candida glabrata] CAGL-CDS2881.1 CAGL-IPF3659 (ohnolog of CAGL0J08415g), highly similar to uniprot|P10659 Saccharomyces cerevisiae YLR180w SAM1 S- adenosylmethionine synthetase or uniprot|P19358 Saccharomyces cerevisiae YDR502c SAM2	46406183.14	42433647.1	48171513.26	39446859.88	21130704.18	25172828.29	53692764.58	73928041.42	41554270.47	45834380.46	36558463.54	53620755.65	31218901.42	22527288.87	26788448.09	40289847.27	1050492.855	489587.801	53692764.58	75488203.42	51535849.2	57601620.57	14769382.96	58639951.9	30	37	31	49	3	1	60	61	37	42	15	38
CAGL0J00935g	1	1	33.3	0.014366437	7.635013962	C10 Tris1	C10 Tris2	[Candida glabrata] CAGL-CDS4803.1 CAGL-IPF7899 highly similar to uniprot|Q07914 Saccharomyces cerevisiae YLR008c	60558.36457	108710.057	158444.7636	151826.9714	13735.77773	26902.22719	62024.32689	90151.92908	46782.41103	53499.10459	128093.3145	58676.70955	40739.51973	57712.28786	88112.01967	155071.5446	682.8611221	523.2229809	62024.32689	92054.47663	58019.81969	67234.13937	51748.87108	64169.17076	0	0	0	1	0	0	0	1	0	1	0	0
CAGL0F06369g	11	11	605.1	0.014445318	3.554550665	C10 Tris2	C10	[Candida glabrata] CAGL-CDS0620.1 CAGL-IPF450 similar to uniprot|P36016 Saccharomyces cerevisiae YKL073w LHS1 chaperone of the ER lumen	253078.7322	255171.2571	537289.5026	522025.986	1191129.504	615470.8334	488397.424	582731.7632	466904.0662	520280.2286	461134.4932	419785.5531	170254.0363	135466.0043	298789.699	533181.7871	59215.87009	11970.32803	488397.424	595029.6131	579057.1528	653853.8106	186295.3546	459079.7787	1	2	3	10	0	0	7	6	10	10	3	8
CAGL0H06875g	1	1	16.96	0.014525086	28.31121572	C10 Tris2	C10	[Candida glabrata] CAGL-CDS1089.1 CAGL-IPF268 some similarities with uniprot|P05085 Saccharomyces cerevisiae YML099c ARG81	20211.74956	11542.85629	81308.84788	58932.56323	677554.9922	221456.5041	79804.54749	102513.236	77832.61008	83654.08166	321379.4344	80995.15289	13597.0807	6127.90264	45216.3053	60191.96405	33684.00184	4307.120425	79804.54749	104676.654	96528.4581	105130.9219	129835.2142	88576.74256	1	1	1	1	0	0	1	1	1	1	1	1
CAGL0L00605g	3	3	113.27	0.014607657	3.194773382	C60 Tris2	C10	[Candida glabrata] CAGL-CDS4637.1 CAGL-IPF7524 highly similar to uniprot|P25296 Saccharomyces cerevisiae YKL190w CNB1	94286.84887	107606.5019	259788.1454	320792.9456	93047.52794	127548.4767	155819.0769	213849.7185	211635.1958	253551.8243	425873.1822	219130.3209	63429.73373	57126.42958	144469.6414	327648.3559	4625.769329	2480.697739	155819.0769	218362.7585	262471.2073	318647.1777	172050.0129	239642.1184	2	2	1	2	0	0	2	2	3	3	2	2
CAGL0L03630g	8	8	330.1	0.014655202	5.606882345	C10 Tris2	C60 Tris1	[Candida glabrata] CAGL-CDS1159.1 CAGL-IPF2699 highly similar to uniprot|P32477 Saccharomyces cerevisiae YJL101c GSH1 glutamate--cysteine ligase	305543.8652	436953.1807	459735.7987	376362.398	1332185.486	2299634.687	449855.7771	523411.6572	290416.5253	357326.7212	897796.3101	393733.0759	205548.9843	231970.8816	255661.6503	384405.3388	66228.33403	44725.72874	449855.7771	534457.6279	360176.2728	449064.6106	362703.9061	430588.6471	3	4	4	4	0	0	5	6	5	6	3	5
CAGL0C02233g	3	3	182.24	0.014658823	9.780057662	C60 Tris2	C10 Tris2	[Candida glabrata] CAGL-CDS4553.1 CAGL-IPF1067 similar to uniprot|P40029 Saccharomyces cerevisiae YER042w MXR1	104266.0459	194640.6807	531590.7041	935133.7271	103489.9305	128200.8622	556490.828	776198.2305	635081.8869	586015.0955	1786793.078	479156.2354	70143.05399	103331.3689	295620.5653	955117.7245	5144.903441	2493.386024	556490.828	792578.9564	787632.2693	736465.0475	721852.854	524007.8818	1	1	1	4	0	0	3	3	3	4	3	3
CAGL0D03432g	15	15	789.69	0.014726226	3.892304327	C10	C10 Tris2	[Candida glabrata] CAGL-CDS2764.1 CAGL-IPF4750 (ohnolog of CAGL0G04213g), highly similar to uniprot|P09938 Saccharomyces cerevisiae YJL026w RNR2 ribonucleoside-diphosphate reductase or uniprot|P49723 Saccharomyces cerevisiae YGR180c RNR4	12482144.58	15036888.07	10240808.32	8189431.178	2851852.563	4218260.754	5557082.576	6351441.588	3855106.797	4623040.467	9560863.209	4643098.913	8397131.91	7982823.645	5694970.814	8364440.983	141777.137	82041.19869	5557082.576	6485481.09	4781125.99	5809931.763	3862526.937	5077718.387	5	9	9	9	0	0	19	14	12	15	11	14
CAGL0M02849g	14	14	1285.6	0.014810421	2.91549017	C10 Tris1	C10 Tris2	[Candida glabrata] CAGL-IPF16297 highly similar to uniprot|P46654 Saccharomyces cerevisiae YLR048w NAB1B or uniprot|P32905 Saccharomyces cerevisiae YGR214w NAB1A	82106823.12	102269858	138058625.2	105283671.5	29864692.64	53600619.35	106760255.1	102967597.5	72628819.09	81432245.21	75315005.56	76813952.31	55235846.68	54293297.68	76775174.04	107533604.9	1484694.782	1042481.562	106760255.1	105140604.2	90074686.09	102338664.6	30426775.43	84004158.72	31	31	28	41	2	2	43	44	38	41	14	35
CAGL0I10648g	24	24	1219.58	0.01483848	4.79635392	C60	C10 Tris2	[Candida glabrata] CAGL-CDS1646.1 CAGL-IPF6418 highly similar to uniprot|P49090 Saccharomyces cerevisiae YGR124w asparagine synthetase or uniprot|P49089 Saccharomyces cerevisiae YPR145w ASN1	18942415.22	24836006.38	20423436.44	24587817.75	9474521.379	3323245.973	31067793.71	30314827.89	27084117.42	30787188.78	24737226.03	20246628.53	12743159.5	13185005.97	11357587.3	25113264.41	471016.8167	64634.00416	31067793.71	30954585.71	33589880.78	38691304.41	9993679.419	22141823.78	24	25	23	29	2	1	37	41	32	40	15	30
CAGL0I03806g	21	21	1086.6	0.015055709	2.095401181	C10 Tris2	C60	[Candida glabrata] CAGL-CDS1126.1 CAGL-IPF7392 similar to uniprot|P48445 Saccharomyces cerevisiae YDL141w BPL1 biotin holocarboxylase synthetase	6473576.56	7072236.168	8013584.5	8329176.996	14574001.04	10955343.61	6117626.674	6065884.951	7516731.568	7363729.054	8438052.593	5960405.071	4354978.901	3754527.787	4456399.184	8507173.197	724532.5966	213071.1148	6117626.674	6193898.125	9322294.44	9254248.071	3408918.706	6518331.613	12	14	15	18	1	1	17	17	17	18	11	16
CAGL0K07392g	2	2	181.45	0.015249977	18.57180249	C10	C10 Tris2	[Candida glabrata] CAGL-CDS2421.1 CAGL-IPF5368 similar to uniprot|P20107 Saccharomyces cerevisiae YMR243c Zinc/cadmium resistance protein	81369.50823	132017.807	14605.20948	47041.88165	9604.384606	1885.470264	118036.8693	88928.6833	35306.74985	35223.48687	27089.13928	38568.3515	54739.83172	70085.96899	8122.038723	48047.17621	477.4728434	36.6706208	118036.8693	90805.41572	43787.6376	44266.55069	10943.83717	42178.56032	1	1	0	1	0	0	2	2	2	2	0	1
CAGL0K09042g	2	2	52.99	0.015323279	27.07733219	C10	C10 Tris2	[Candida glabrata] CAGL-CDS4785.1 CAGL-IPF3062 similar to uniprot|Q08687 Saccharomyces cerevisiae YOR252w	431582.6037	250210.5525	279756.3371	95000.13235	22810.57151	2368.908936	241914.8973	311932.0381	234120.4112	241973.3697	187373.5153	256888.5964	290339.2144	132832.4521	155574.0645	97030.30445	1134.005861	46.07304764	241914.8973	318514.9869	290357.5028	304096.1412	75697.68906	280934.7752	0	0	1	1	0	0	1	1	2	2	1	2
CAGL0E01221g	3	3	151.43	0.01533161	29.09294504	C60 Tris1	C10	[Candida glabrata] CAGL-CDS3920.1 CAGL-IPF5517 similar to uniprot|Q03768 Saccharomyces cerevisiae YDR152w GIR2	4070.509359	9221.438289	54619.75454	24365.64454	2544.610692	19491.27854	102780.0781	117974.5777	206789.5093	179912.3931	56498.78922	207993.9326	2738.359886	4895.501998	30374.35115	24886.3433	126.5028997	379.0870096	102780.0781	120464.2886	256461.5585	226102.0068	22825.14565	227463.3032	0	0	0	0	0	0	1	2	2	2	1	3
CAGL0F08987g	2	2	68.96	0.015687431	13.00551395	C60 Tris2	C60	[Candida glabrata] CAGL-CDS4726.1 CAGL-IPF7775 similar to uniprot|P48836 Saccharomyces cerevisiae YHR039ca VMA10	42114.03735	31155.17851	30858.87515	41272.03111	28648.13153	91625.96944	3524.36115	6638.846259	42134.26895	38492.10513	94661.35005	37516.38565	28331.43972	16539.74509	17160.79316	42154.02279	1424.214604	1782.038807	3524.36115	6778.951089	52255.16671	48374.33412	38242.57355	41028.1247	0	0	2	1	0	0	1	1	1	1	1	0
CAGL0J11110g	6	6	189.03	0.015827252	4.480098565	C10 Tris2	C10	[Candida glabrata] CAGL-CDS2024.1 CAGL-IPF2875 similar to uniprot|P47084 Saccharomyces cerevisiae YJR003c	76558.606	78693.10295	99320.56787	139263.1446	284148.1631	411394.7953	93420.82054	115013.1202	89929.28885	113619.7619	198186.8401	95806.97996	51503.38622	41776.80646	55232.72358	142239.2263	14126.1556	8001.241295	93420.82054	117440.3331	111530.8298	142789.8086	80066.20238	104775.0377	0	1	0	3	0	0	1	2	2	2	1	2
CAGL0F06897g	7	7	331.19	0.016369564	9.433528965	C60 Tris1	C10 Tris2	[Candida glabrata] CAGL-CDS3939.1 CAGL-IPF493 highly similar to uniprot|P40579 Saccharomyces cerevisiae YIR035c	430413.0486	886413.848	340728.9161	345784.9984	141063.633	33019.42468	620508.8148	478515.0176	833989.4551	808228.1119	600219.4426	517369.6785	289552.4179	470581.7713	189481.257	353174.4939	7012.844312	642.1967105	620508.8148	488613.4989	1034318.598	1015727.682	242484.7751	565798.3125	1	2	1	2	0	0	5	3	6	4	1	3
CAGL0K04125g	5	5	188.19	0.016386873	4.098956474	C60 Tris2	C60	[Candida glabrata] CAGL-IPF13034 highly similar to uniprot|P31787 Saccharomyces cerevisiae YGR037c ACB1 acyl-coenzyme-A-binding protein	367652.6712	384941.1235	1056182.906	1212718.84	759675.7095	572128.9616	370286.2742	347121.5324	700783.4977	794803.6699	2109236.033	831387.3398	247331.5348	204358.5805	587349.2245	1238634.888	37766.55517	11127.36944	370286.2742	354447.113	869115.7912	998856.7308	852117.7238	909209.7457	0	2	3	4	0	0	3	3	5	6	4	7
CAGL0A01111g	3	3	124.15	0.016440811	5.159221142	C10 Tris2	C60	[Candida glabrata] CAGL-IPF15746 highly similar to uniprot|P21306 Saccharomyces cerevisiae YPL271w ATP15	318759.0906	368186.8131	576202.4817	683085.3067	1053883.4	1828842.773	271187.4818	287564.7201	433528.5307	459275.7145	1074075.022	451160.927	214439.2827	195464.0071	320429.4245	697682.9782	52392.81062	35569.26943	271187.4818	293633.4261	537664.6185	577187.3686	433919.3662	493392.0594	1	0	1	1	0	0	1	1	2	2	1	2
CAGL0M03355g	8	8	401.08	0.016706851	2.789162388	C60 Tris2	C10 Tris2	[Candida glabrata] CAGL-CDS1606.1 CAGL-IPF6821 highly similar to uniprot|P39968 Saccharomyces cerevisiae YEL013w VAC8	412925.8828	606887.5171	561418.9693	580608.3558	281633.7178	204847.5087	562035.6667	626446.2725	504855.301	590475.8263	815428.7242	541446.4151	277788.2505	322186.0798	312208.2305	593016.0741	14001.15234	3984.091108	562035.6667	639666.6643	626124.4961	742070.9992	329427.9338	592128.7633	4	2	3	5	0	0	5	5	6	4	5	5
CAGL0F08041g	15	15	861.12	0.016722475	5.130505004	C60	C10 Tris2	[Candida glabrata] CAGL-CDS0454.1 CAGL-IPF579 highly similar to uniprot|P16861 Saccharomyces cerevisiae YGR240c PFK1 6-phosphofructokinase	1099296.066	1919078.17	1501218.097	2573058.133	900014.0111	479644.8475	3360978.424	3717368.254	1683118.715	1902693.047	2164626.018	1963176.798	739531.0969	1018805.388	834835.7844	2628044.907	44743.34032	9328.640529	3360978.424	3795818.82	2087413.671	2391178.889	874494.9196	2146940.893	7	7	4	10	0	0	10	13	8	9	6	12
CAGL0K10906g	7	7	506.24	0.01677338	4.783723615	C10 Tris2	C60 Tris1	[Candida glabrata] CAGL-IPF40209 highly similar to uniprot|O14455 Saccharomyces cerevisiae YPL249ca RPL36B or uniprot|P05745 Saccharomyces cerevisiae YMR194w RPL36A	20045927.79	25737248.16	20964229.84	30530020.24	76519226.78	113603088.1	27141203.5	26732973.11	17662468.27	22081114.38	42699158.28	18951748.16	13485527.17	13663459.63	11658325.53	31182452.97	3804080.562	2209473.065	27141203.5	27297140.21	21905096.42	27750085.4	17250183.95	20725735.53	13	14	5	9	4	2	9	9	9	9	8	9
CAGL0G07623g	7	7	410.71	0.016973629	9.496616256	C60 Tris2	C10 Tris2	[Candida glabrata] CAGL-CDS1711.1 CAGL-IPF8262 similar to uniprot|P37302 Saccharomyces cerevisiae YBR286w APE3 vacuolar aminopeptidase Y	100444.8031	163006.9741	316577.0424	317663.8158	110249.1163	20009.8365	306736.9835	417673.8642	584447.4762	510571.5334	681186.7756	555832.5129	67572.38356	86537.58151	176050.2648	324452.356	5480.929929	389.1724736	306736.9835	426488.3665	724835.1772	641652.5641	275195.0543	607861.4786	1	1	2	2	0	0	3	2	6	6	3	7
CAGL0A03949g	4	4	185.06	0.01714447	7.332968924	C60 Tris2	C10 Tris2	[Candida glabrata] CAGL-CDS3841.1 CAGL-IPF1187 similar to uniprot|Q05779 Saccharomyces cerevisiae YLR201c	350740.2258	389683.4412	378428.2687	497123.3776	127909.927	28030.44098	550929.7705	528850.0345	478570.3987	369248.5004	555012.9987	588492.8734	235953.9999	206876.1949	210446.0779	507747.005	6358.92033	545.1656764	550929.7705	540010.7756	593525.8066	464047.1149	224221.664	643579.0277	0	1	2	0	0	0	1	0	3	3	0	2
CAGL0K06545g	1	1	23.62	0.017282847	Infinity	C60 Tris2	C10 Tris1	[Candida glabrata] CAGL-CDS2001.1 CAGL-IPF5305 similar to uniprot|Q03327 Saccharomyces cerevisiae YDR470c	0	394.2373334	0	0	0	0	0	0	0	0	2026.42414	11811.52114	0	209.2937775	0	0	0	0	0	0	0	0	818.6622543	12917.14418	0	0	0	0	0	0	0	0	0	0	0	1
CAGL0E05390g	28	28	1323.1	0.017427528	4.788852417	C60	C10 Tris2	[Candida glabrata] CAGL-CDS0502.1 CAGL-IPF5034 highly similar to uniprot|P40825 Saccharomyces cerevisiae YOR335c ALA1 alanyl-tRNA synthetase	2608284.909	3287174.774	3830115.445	3293859.72	1610236.61	691065.9434	4724129.352	6296468.941	3550243.216	3501301.635	4743517.962	3039411.856	1754675.432	1745104.198	2129948.632	3364250.17	80051.38112	13440.58172	4724129.352	6429348.311	4403032.395	4400204.525	1916350.596	3323917.443	11	13	7	14	0	0	19	17	14	14	6	15
CAGL0E02739g	13	12	703.55	0.017452219	4.848599919	C60 Tris2	C10 Tris2	[Candida glabrata] CAGL-CDS3220.1 CAGL-IPF7983 similar to uniprot|Q12118 Saccharomyces cerevisiae YOR007c SGT2	1135905.353	1573350.65	3122862.153	3200606.052	1214166.451	610616.7686	3169615.605	3826935.492	3096058.709	3188018.669	6202874.104	2644769.666	764159.3173	835264.631	1736641.119	3269003.653	60361.12999	11875.92104	3169615.605	3907698.342	3839750.113	4006491.195	2505921.044	2892334.584	5	3	8	11	0	0	14	12	12	13	9	14
CAGL0I04840g	1	1	17.68	0.017801767	407.2117324	C10 Tris1	C10 Tris2	[Candida glabrata] CAGL-CDS0362.1 CAGL-IPF5886 (ohnolog of CAGL0B04389g), some similarities with uniprot|P29465 Saccharomyces cerevisiae YBR023c CHS3 chitin synthase III	9881.113867	11582.25533	43290.98602	20609.78882	156.9227253	0	13120.74936	17109.23926	25095.60115	18417.70275	34068.61348	15536.99491	6647.336601	6148.818909	24074.35958	21050.22418	7.801264	0	13120.74936	17470.30908	31123.71127	23146.15176	13763.49963	16991.34268	0	0	1	1	0	0	1	1	0	0	0	1
CAGL0H00242g	9	9	410.34	0.017885462	11.54151366	C60 Tris2	C10 Tris2	[Candida glabrata] CAGL-CDS0918.1 CAGL-IPF7282 (ohnolog of CAGL0G09911g), highly similar to uniprot|P15303 Saccharomyces cerevisiae YPR181c SEC23	198018.5175	249548.4082	381402.9212	713303.7283	78750.38529	61394.3141	501239.7321	739796.1232	482545.3395	416411.1868	1292215.444	325266.5188	133213.2952	132480.9311	212100.2988	728547.1736	3915.000484	1194.061585	501239.7321	755408.6266	598455.5514	523318.0626	522046.6867	355713.2455	0	2	3	4	0	0	4	5	6	5	4	5
CAGL0D03300g	4	4	188.7	0.018303804	2.678273519	C10	C10 Tris2	[Candida glabrata] CAGL-CDS4039.1 CAGL-IPF4763 highly similar to uniprot|Q07953 Saccharomyces cerevisiae YLR022c	222845.4365	258816.7012	253886.0804	208598.2432	81581.24321	98259.28998	180093.2838	234819.6052	190354.0945	245809.0338	290675.6066	173522.6875	149915.1458	137401.3075	141187.4701	213056.0299	4055.733893	1911.050644	180093.2838	239775.1893	236078.2609	308916.5503	117431.0662	189765.3609	1	1	3	2	0	0	3	0	4	3	1	1
CAGL0K02497g	4	4	291.42	0.018312097	12.40270189	C60 Tris2	C10 Tris2	[Candida glabrata] CAGL-CDS4044.1 CAGL-IPF2254 highly similar to uniprot|Q12522 Saccharomyces cerevisiae YPR016c Eukaryotic translation initiation factor 6	368721.8077	447654.6088	318433.6832	601744.9461	143221.4812	25395.07438	232007.3192	323419.0211	771903.0914	872584.2776	1147001.562	944299.3111	248050.7765	237652.0845	177082.7532	614604.3577	7120.119681	493.9102783	232007.3192	330244.3888	957318.7272	1096606.259	463381.2169	1032690.896	1	1	1	3	0	0	2	2	3	4	2	4
CAGL0H10604g	9	9	462.13	0.018370523	4.463277786	C60	C10 Tris2	[Candida glabrata] CAGL-CDS2664.1 CAGL-IPF8815 similar to uniprot|P32588 Saccharomyces cerevisiae YNL016w PUB1	2055892.672	2385169.283	3157239.91	3874932.611	1466754.168	517861.0417	3832967.628	5024921.349	3610042.439	3381845.524	4016381.719	3382420.759	1383063.771	1266245.094	1755758.782	3957740.707	72918.28803	10071.90951	3832967.628	5130966.244	4477195.74	4250079.979	1622592.253	3699033.857	5	4	7	10	0	0	10	9	10	10	4	13
CAGL0F04983g	4	4	145.97	0.018415427	5.780712185	C10 Tris2	C10 Tris1	[Candida glabrata] CAGL-CDS1531.1 CAGL-IPF355 highly similar to uniprot|Q06218 Saccharomyces cerevisiae YLR276c DBP9	132464.4268	137971.0064	63974.5246	90669.62625	643715.8293	250237.498	161141.7634	199112.6529	108201.0246	76851.30318	169448.3935	141775.2309	89112.99318	73246.41954	35576.59113	92607.25455	32001.72005	4866.883648	161141.7634	203314.6849	134191.5433	96581.63942	68456.05568	155046.1686	0	0	1	1	0	0	3	3	1	2	1	2
CAGL0D06160g	7	7	297.31	0.018681918	2.988281356	C10 Tris1	C10 Tris2	[Candida glabrata] CAGL-CDS3561.1 CAGL-IPF9545 highly similar to uniprot|P07273 Saccharomyces cerevisiae YGL043w DST1 TFIIS	186868.651	260117.5037	265279.8275	403344.6604	87194.85128	136553.989	255881.8403	308811.3459	311636.6627	333256.2427	279697.7233	216372.7664	125712.4288	138091.881	147523.5966	411964.2176	4334.809077	2655.846472	255881.8403	315328.4363	386493.6112	418814.4239	112996.0723	236626.4418	0	0	2	7	0	0	4	6	5	6	1	5
CAGL0F03861g	4	4	181.19	0.018715116	3.224408947	C60	C60 Tris2	[Candida glabrata] CAGL-CDS2558.1 CAGL-IPF1730 similar to uniprot|P07277 Saccharomyces cerevisiae YMR208w ERG12 mevalonate kinase	99688.18919	66378.38412	64524.8573	100372.2238	33049.95518	57871.36372	143252.7502	131726.8771	88825.25968	78761.85999	40919.08238	44361.54791	67063.38553	35239.13536	35882.63422	102517.1985	1643.047079	1125.543518	143252.7502	134506.8137	110161.6064	98982.70097	16531.04479	48514.03163	0	0	0	2	0	0	1	1	1	3	0	1
CAGL0I05940g	3	3	90.67	0.018718448	5.762349074	C60 Tris2	C10 Tris2	[Candida glabrata] CAGL-CDS3665.1 CAGL-IPF1388 similar to uniprot|P47008 Saccharomyces cerevisiae YJL145w	75135.03959	146322.4578	130484.8405	154985.2923	57540.37365	76162.86448	116805.268	210684.4069	116137.75	199499.539	388315.3003	382129.4302	50545.70825	77680.06053	72563.34998	158297.3594	2860.564934	1481.29598	116805.268	215130.6468	144034.7166	250717.8375	156876.8713	417898.8366	1	1	0	1	0	0	1	1	1	1	2	3
CAGL0D04818g	10	10	491.45	0.018800681	3.803428306	C60 Tris2	C10 Tris2	[Candida glabrata] CAGL-CDS2884.1 CAGL-IPF4967 similar to uniprot|Q06505 Saccharomyces cerevisiae YPR133c	1247675.806	1415534.914	913992.6864	1786512.544	554324.5248	745202.9106	1706193.066	1449966.91	1668833.928	1852059.277	2882689.722	2059969.711	839350.8228	751482.9879	508276.4476	1824690.68	27557.71639	14493.49474	1706193.066	1480566.71	2069697.595	2327545.713	1164588.014	2252794.152	2	1	2	6	0	0	5	5	8	7	6	9
CAGL0G07315g	2	2	180.5	0.018968355	663.9912823	C60 Tris2	C10 Tris2	[Candida glabrata] CAGL-CDS4752.1 CAGL-IPF7077 highly similar to uniprot|Q03713 Saccharomyces cerevisiae YML030w	638.7762646	1101.616923	898.9235325	516.6570255	300.5645887	0	28201.81131	22089.30367	45371.67897	48339.03109	95078.65581	104493.6108	429.7249177	584.8293596	499.8964067	527.6980909	14.94228258	0	28201.81131	22555.47174	56270.22154	60749.29998	38411.16238	114274.7848	0	0	0	0	0	0	0	0	1	2	0	2
CAGL0H09878g	19	19	1134.98	0.019104047	3.844306881	C60 Tris2	C10 Tris2	[Candida glabrata] CAGL-CDS3706.1 CAGL-IPF40 highly similar to uniprot|P00817 Saccharomyces cerevisiae YBR011c IPP1	30387831.82	34958398.12	36369889.53	42200276.77	17131654.22	6771066.818	39718610.57	47244295.18	33532875.35	35018252.79	52999784.79	38889610.15	20442851.83	18558808.56	20225499.09	43102105.24	851683.8909	131690.8723	39718610.57	48241328.95	41587668.07	44008626.06	21411570.47	42529890.54	27	25	18	24	3	1	25	29	27	36	15	31
CAGL0L04708g	12	12	618.39	0.019228437	2.49966752	C60	C10 Tris2	[Candida glabrata] CAGL-CDS2648.1 CAGL-IPF8147 similar to uniprot|P53265 Saccharomyces cerevisiae YGR111w	686350.2191	758083.5508	1207835.769	1474997.505	657996.2201	560216.7006	1355406.714	1689720.556	1121223.902	1381608.115	1486173.252	852523.4059	461729.4158	402453.4374	671684.2301	1506518.501	32711.65609	10895.68718	1355406.714	1725380.067	1390548.439	1736313.781	600404.3875	932324.2633	4	4	7	5	0	0	6	8	8	10	5	9
CAGL0I07579g	9	9	532.27	0.019261645	3.350125915	C10 Tris2	C10	[Candida glabrata] CAGL-CDS2603.1 CAGL-IPF4275 highly similar to uniprot|Q12109 Saccharomyces cerevisiae YOL097c WRS1 tryptophan--tRNA ligase	1362906.716	1151262.732	1501369.306	1593179.301	5644980.106	2777804.115	1636906.215	1742485.829	1632843.46	1795094.797	1904211.452	2146958.307	916870.2857	611185.4601	834919.8725	1627225.865	280634.8155	54025.67375	1636906.215	1779258.887	2025062.006	2255956.519	769289.1181	2347925.357	4	4	5	6	0	0	8	5	8	7	3	9
CAGL0F04213g	12	12	747.74	0.019427714	1.647689236	C10 Tris2	C60 Tris1	[Candida glabrata] CAGL-CDS3552.1 CAGL-IPF1698 highly similar to uniprot|P18239 Saccharomyces cerevisiae YBL030c AAC2 ADP/ATP carrier protein	30251241.89	28405349.71	33190840.86	31636057.86	32003864.98	38308194.87	31766795.01	36501549.18	23585256.67	19087875.09	25283763.86	19321598.59	20350963.48	15079908.57	18457612.34	32312126.83	1591041.7	745058.3095	31766795.01	37271870.28	29250573.22	23988380.06	10214477.17	21130205.98	15	14	11	16	2	2	20	18	13	17	7	13
CAGL0K09526g	8	7	388.45	0.019447761	6.756422705	C60 Tris1	C10 Tris2	[Candida glabrata] CAGL-CDS2557.1 CAGL-IPF8802 highly similar to uniprot|P33298 Saccharomyces cerevisiae YDR394w YTA2 26S proteasome regulatory subunit	614719.3235	229852.1229	880790.3949	610817.2984	69470.45836	174902.8024	523057.5563	613415.7222	837713.7903	813375.2574	625567.5981	881146.7061	413541.0556	122024.5141	489812.4675	623870.588	3453.657746	3401.694775	523057.5563	626361.1199	1038937.541	1022196.275	252725.2661	963626.8611	1	1	4	3	0	0	4	4	4	6	2	5
CAGL0I02706g	2	2	63.59	0.01968531	4.709973023	C10 Tris2	C60 Tris1	[Candida glabrata] CAGL-CDS5667.1 CAGL-IPF8060 highly similar to uniprot|P20084 Saccharomyces cerevisiae YMR286w MRPL33	127706.5568	138775.1777	122441.7081	130169.2032	418791.5527	579152.7256	112890.8184	148995.1015	91183.59511	120695.3845	224034.3638	87571.79941	85912.22414	73673.34016	68090.51905	132950.9454	20819.82362	11263.97504	112890.8184	152139.4631	113086.4278	151681.9836	90508.43487	95768.9992	0	0	2	2	0	0	1	1	2	2	2	2
CAGL0L01177g	8	8	228.1	0.019753676	26.78659685	C60 Tris2	C10 Tris2	[Candida glabrata] CAGL-CDS2289.1 CAGL-IPF7396 (ohnolog of CAGL0I01320g), highly similar to uniprot|P32614 Saccharomyces cerevisiae YEL047c FRDS1 soluble fumarate reductase	419030.338	514565.2074	426915.4369	325806.8649	2029.907821	38984.59437	348448.3385	361973.0538	382008.1622	433815.0509	674882.9452	423755.99	281894.9099	273173.7633	237410.0635	332769.4237	100.9149361	758.2136427	348448.3385	369612.0578	473768.7564	545190.089	272648.3476	463421.8702	1	1	4	1	0	0	2	4	5	4	1	6
CAGL0M08382g	3	3	109.93	0.019786979	37.27411635	C60	C10 Tris2	[Candida glabrata] CAGL-CDS4995.1 CAGL-IPF8013 similar to uniprot|P32388 Saccharomyces cerevisiae YKL167c MRP49	70988.43133	95695.09823	56075.27116	125424.1971	171.6178691	4868.139852	83045.39215	104807.1235	72002.82011	96708.93455	49790.94255	57798.22337	47756.15424	50802.87151	31183.77208	128104.5376	8.53181909	94.68073504	83045.39215	107018.9513	89298.31849	121537.3983	20115.21895	63208.45346	1	0	1	2	0	0	3	1	3	3	1	1
CAGL0A03234g	54	54	4052.93	0.01985136	2.552841408	C60	C10 Tris2	[Candida glabrata] CAGL-CDS0703.1 CAGL-IPF1246 highly similar to uniprot|P32324 Saccharomyces cerevisiae YDR385w EFT2 and highly similar to uniprot|P32324 Saccharomyces cerevisiae YOR133w EFT1	102166587.4	104078435.3	74075013.43	82437168.26	38021084.67	58257335.3	118398829.2	127384707.9	65671021.35	69678105.34	90019610.88	56981409.08	68730682.1	55253440.09	41193529.49	84198867.27	1890182.053	1133050.302	118398829.2	130073008.3	81445584.64	87566838.38	36367340.93	62315180.88	93	84	54	93	11	4	94	94	73	73	32	61
CAGL0G05940g	2	2	71.12	0.019866122	4.177643959	C60	C60 Tris1	[Candida glabrata] CAGL-CDS5109.1 CAGL-IPF3463 highly similar to uniprot|P02405 Saccharomyces cerevisiae YNL162w RPL41A or uniprot|P02405 Saccharomyces cerevisiae YHR141c RPL41B	105302.8722	193568.7321	139994.516	122928.8279	87691.84235	80303.45235	134437.4662	199285.9953	33859.45006	46023.72449	59078.0092	22219.80922	70840.55971	102762.2899	77851.73377	125555.8418	4359.516516	1561.826514	134437.4662	203491.6855	41992.68794	57839.57564	23867.13385	24299.70499	1	1	1	1	0	0	1	2	0	1	0	0
CAGL0L00319g	13	13	624.14	0.019991983	1.816814069	C60	C10 Tris2	[Candida glabrata] CAGL-CDS3146.1 CAGL-IPF7544 highly similar to uniprot|P08524 Saccharomyces cerevisiae YJL167w ERG20 farnesyl-pyrophosphate synthetase	1092846.746	1448816.916	2003829.64	2074231.78	1316594.125	987119.2951	2011443.749	2173975.203	2009410.783	2075385.872	2089732.699	1540722.073	735192.4357	769151.8271	1114340.876	2118558.534	65453.22437	19198.54057	2011443.749	2219854.323	2492083.002	2608207.821	844238.5027	1684942.093	4	5	8	6	0	0	12	10	13	11	5	9
CAGL0C03113g	4	4	239.5	0.02030407	10.71292153	C60 Tris2	C10 Tris2	[Candida glabrata] CAGL-CDS3088.1 CAGL-IPF992 (ohnolog of CAGL0L04598g), highly similar to uniprot|Q06151 Saccharomyces cerevisiae YLR270w or uniprot|Q12123 Saccharomyces cerevisiae YOR173w	269920.4934	191389.335	336188.4576	399667.2346	62063.23604	7929.107615	253757.4066	238346.1666	361405.5156	353308.7497	392718.1633	357104.3221	181584.0197	101605.2857	186956.2826	408208.2044	3085.414735	154.213675	253757.4066	243376.1745	448217.2335	444015.0896	158655.5995	390531.2414	0	0	3	3	0	0	3	3	4	4	1	4
CAGL0J05346g	8	8	344.13	0.020935732	6.842411631	C60	C10 Tris2	[Candida glabrata] CAGL-CDS2216.1 CAGL-IPF7921 similar to uniprot|P21827 Saccharomyces cerevisiae YGL097w SRM1 GDP/GTP exchange factor for GSP1P/GSP2P	202186.9539	222896.2854	514284.6277	615921.867	156703.0167	32661.82904	665717.0442	629995.1789	470186.611	490805.9106	586592.5359	402722.0866	136017.5338	118331.7804	285996.5594	629084.2423	7790.341394	635.2418122	665717.0442	643290.466	583128.184	616812.4354	236979.5929	440419.0784	1	1	2	5	0	0	6	4	5	5	4	7
CAGL0G08734g	9	1	915.8	0.020984057	9.277897598	C10 Tris2	C10	[Candida glabrata] CAGL-CDS4509.1 CAGL-IPF1609 highly similar to uniprot|P05738 Saccharomyces cerevisiae YGL147c RPL9A or uniprot|P51401 Saccharomyces cerevisiae YNL067w RPL9B	180460.8937	186776.612	225690.1585	895527.6166	1278963.244	2128228.728	1388380.323	1082501.654	731926.5634	814730.4092	1124686.069	813742.7124	121401.7286	99156.47091	125507.5601	914665.2234	63582.44093	41392.04428	1388380.323	1105346.543	907739.6033	1023899.34	454365.9022	889913.4846	1	1	0	0	0	0	0	0	1	0	1	0
CAGL0J03938g	1	1	32.59	0.021085573	Infinity	C60 Tris1	C10 Tris2	[Candida glabrata] CAGL-CDS3647.1 CAGL-IPF6863 similar to uniprot|Q08634 Saccharomyces cerevisiae YOR238w	585.7754088	0	5252.491437	883.3898748	0	0	3200.640282	4441.959831	5880.800731	5582.925151	4367.488366	1572.554446	394.0695723	0	2920.939881	902.2680955	0	0	3200.640282	4535.702026	7293.403451	7016.251404	1764.437069	1719.75415	0	0	0	0	0	0	0	1	0	1	0	0
CAGL0M13915g	2	2	79.41	0.021175269	4.25322707	C60	C60 Tris2	[Candida glabrata] CAGL-CDS3012.1 CAGL-IPF6043 similar to uniprot|Q04867 Saccharomyces cerevisiae YMR310c	89078.27702	73510.78014	66450.37026	71054.46092	69502.74329	28954.37374	108057.8902	103602.3577	39700.56032	59182.50016	23599.7609	26164.86356	59925.76335	39025.60097	36953.42275	72572.90916	3455.26276	563.1352985	108057.8902	105788.7603	49236.86703	74376.65536	9534.15086	28614.03802	1	1	0	2	0	0	2	1	1	2	0	1
CAGL0H07513g	5	5	242.63	0.021207709	7.973965291	C10 Tris2	C60 Tris1	[Candida glabrata] CAGL-CDS3136.1 CAGL-IPF221 highly similar to uniprot|P38286 Saccharomyces cerevisiae YBR159w	480665.2535	655118.6816	646033.9936	650351.8999	5126235.216	1714818.408	430193.6883	623169.4405	385373.4449	472550.2322	996121.7174	548093.4832	323358.6593	347791.1703	359263.119	664250.0519	254845.9069	33351.60292	430193.6883	636320.6787	477942.3996	593869.9052	402426.7351	599398.0334	1	0	1	5	0	0	2	3	3	4	2	2
CAGL0L09581g	2	2	270.87	0.021381116	10.93480718	C60 Tris2	C10	[Candida glabrata] CAGL-CDS4894.1 CAGL-IPF7454 highly similar to uniprot|P33317 Saccharomyces cerevisiae YBR252w DUT1 dUTP pyrophosphatase precursor	88930.59911	65284.12126	713629.3629	478633.8096	224569.6555	1108005.311	348441.3146	332150.4768	733733.9282	710882.7052	965351.3998	720956.8325	59826.41576	34658.21015	396853.2822	488862.3112	11164.26678	21549.65971	348441.3146	339160.1113	909981.1077	893390.408	389995.7257	788442.3384	1	1	2	2	0	0	2	2	3	3	2	3
CAGL0J08415g	18	12	1228.38	0.021417519	6.443365376	C10 Tris1	C10 Tris2	[Candida glabrata] CAGL-CDS2876.1 CAGL-IPF6710 (ohnolog of CAGL0B01122g), highly similar to uniprot|P19358 Saccharomyces cerevisiae YDR502c SAM2 S- adenosylmethionine synthetase 2 or uniprot|P10659 Saccharomyces cerevisiae YLR180w SAM1	9774668.711	14649131.97	19085732.72	12922234.08	3644481.847	1323103.402	12620000.3	12184670.93	7838468.475	11336344.66	18008936.92	9044406.014	6575727.591	7776970.637	10613682.77	13198384.84	181181.9478	25733.115	12620000.3	12441813.69	9721314.433	14246768.85	7275494.109	9891011.925	6	7	9	9	1	0	9	13	13	13	8	15
CAGL0B03993g	17	17	1272.68	0.021420059	3.03947015	C60	C10 Tris2	[Candida glabrata] CAGL-CDS1597.1 CAGL-IPF721 highly similar to uniprot|P39522 Saccharomyces cerevisiae YJR016c ILV3 dihydroxy-acid dehydratase	4931590.59	7516563.214	5507555.196	6053711.247	2432430.711	2197684.689	7108602.343	6964495.204	4388771.038	4555193.819	5392417.898	2843779.035	3317636.359	3990413.326	3062782.265	6183080.285	120925.9787	42742.89729	7108602.343	7111472.461	5442979.502	5724666.579	2178501.975	3109972.319	8	14	11	16	0	0	23	15	17	18	10	12
CAGL0K01595g	8	8	460.85	0.021539983	3.253700158	C60	C10 Tris2	[Candida glabrata] CAGL-CDS3092.1 CAGL-IPF5087 highly similar to uniprot|P32381 Saccharomyces cerevisiae YDL029w ACT2	476479.7176	564147.4738	1395588.086	957802.9268	581084.9534	292038.9983	1113422.652	1727460.888	1030884.175	1645184.802	1201229.956	1341068.4	320542.9175	299496.1305	776094.3441	978271.3696	28888.08564	5679.883458	1113422.652	1763916.863	1278508.582	2067559.543	485289.1377	1466599.743	3	2	1	6	0	0	5	6	6	7	3	6
CAGL0A00979g	4	4	263.96	0.02161278	2.582037006	C10 Tris1	C10	[Candida glabrata] CAGL-IPF15755 highly similar to uniprot|P49167 Saccharomyces cerevisiae YLR325c RPL38	5770574.627	4793360.601	13402151.14	13874320.54	9167718.585	10153421.78	6297361.873	9212991.239	8979422.326	10690988.32	13612615.8	8850083.005	3882047.353	2544712.187	7453011.249	14170817.59	455764.4076	197474.4905	6297361.873	9407420.289	11136332.07	13435727.65	5499408.794	9678499.218	8	8	11	14	2	1	14	9	11	10	9	12
CAGL0J08800g	6	6	281.2	0.021637956	71.23708469	C60 Tris2	C10 Tris2	[Candida glabrata] CAGL-CDS3462.1 CAGL-IPF7000 similar to uniprot|Q05788 Saccharomyces cerevisiae YLR209c PNP1	90631.99922	72740.66236	166689.9225	136460.7847	141.1597978	8028.661793	135383.6869	176701.0709	232008.1402	232015.8129	225884.2911	356109.9816	60971.00122	38616.75877	92697.19867	139376.9794	7.017625055	156.14991	135383.6869	180430.1335	287737.852	291582.1418	91255.79352	389443.8251	1	1	2	2	0	0	2	2	2	3	2	4
CAGL0B01100g	5	5	293.28	0.021647094	4.848553048	C10 Tris2	C10	[Candida glabrata] CAGL-CDS4355.1 CAGL-IPF3657 similar to uniprot|P14306 Saccharomyces cerevisiae YLR178c TFS1	271368.4717	298109.4476	784055.8278	618312.1152	1792325.484	968818.4172	584968.777	521724.827	620006.2463	684100.3373	980533.4123	501193.2817	182558.1203	158261.1465	436017.8333	631525.5705	89103.75629	18842.60573	584968.777	532735.1991	768935.3717	859732.0977	396129.1606	548107.7164	1	1	2	1	0	0	3	1	5	5	2	6
CAGL0K10494g	8	8	479.37	0.021919909	6.537245915	C60 Tris2	C10 Tris2	[Candida glabrata] CAGL-CDS2098.1 CAGL-IPF3224 highly similar to uniprot|P43593 Saccharomyces cerevisiae YFR010w UBP6 ubiquitin-specific protease	227726.052	294841.3261	540408.7523	383950.9635	140384.364	69726.58735	475626.5753	537436.4524	403134.5437	386833.0149	1001503.215	372043.7435	153198.4897	156526.1574	300524.3312	392156.0734	6979.075099	1356.116452	475626.5753	548778.3994	499969.8182	486146.1708	404600.8253	406869.0744	1	3	3	5	0	0	7	6	6	5	4	6
CAGL0H10560g	1	1	28.47	0.022036881	7.486203903	C10 Tris2	C60 Tris2	[Candida glabrata] CAGL-CDS4895.1 CAGL-IPF8819 similar to uniprot|Q07541 Saccharomyces cerevisiae YDL121c	54309.05734	64247.16057	18102.90239	12215.82805	38861.7348	119226.4637	18329.83897	24696.13545	14333.28999	14042.67321	5733.131694	15384.13956	36535.41387	34107.70566	10067.12532	12476.88278	1931.974174	2318.842425	18329.83897	25217.31755	17776.23005	17647.90373	2316.148147	16824.17923	0	0	0	0	0	0	0	0	1	0	0	1
CAGL0A01562g	7	7	334.18	0.022082087	9.783998001	C10 Tris2	C10	[Candida glabrata] CAGL-CDS4776.1 CAGL-IPF3026 highly similar to uniprot|P24000 Saccharomyces cerevisiae YGR148c RPL30B or uniprot|P04449 Saccharomyces cerevisiae YGL031c RPL30A	4268453.563	5813121.947	13076006.74	16389442.69	23905444.27	74732670.36	17723264.25	20335583.87	12584980.81	12847957.35	20462766.41	11437548.6	2871523.189	3086085.837	7271640.522	16739688.4	1188436.419	1453480.051	17723264.25	20764741.8	15607966.79	16146463.79	8266825.363	12508165.76	6	5	7	11	4	4	12	11	7	10	4	10
CAGL0D06138g	8	8	399.79	0.022358227	3.707947725	C60 Tris2	C10 Tris2	[Candida glabrata] CAGL-CDS3239.1 CAGL-IPF9543 highly similar to uniprot|P05373 Saccharomyces cerevisiae YGL040c HEM2 porphobilinogen synthase	650930.1261	730704.1288	1181657.476	928327.3884	185109.7625	451992.1689	987280.0021	1186787.693	1156285.65	1175313.232	1462243.126	900097.5308	437901.2033	387918.1762	657126.3349	948165.9329	9202.555734	8790.821974	987280.0021	1211833.413	1434032.224	1477056.004	590736.7712	984351.5867	2	4	5	7	0	0	5	5	8	6	5	7
CAGL0G03773g	1	1	48.83	0.022460224	2.59686756	C60	C10	[Candida glabrata] CAGL-CDS3724.1 CAGL-IPF7130 similar to uniprot|Q12164 Saccharomyces cerevisiae YLL023c	11568.5025	14080.51589	30242.08298	18205.41602	24448.92384	32435.0498	31611.96393	34995.13987	18034.28201	12946.60879	18879.00057	15595.47946	7782.496095	7475.102201	16817.79158	18594.46945	1215.454989	630.8311694	31611.96393	35733.67002	22366.222	16270.44241	7626.994199	17055.30171	0	0	0	1	0	0	1	0	0	1	0	0
CAGL0H02057g	6	6	360.63	0.022559444	6.521411728	C60 Tris2	C10 Tris2	[Candida glabrata] CAGL-CDS4236.1 CAGL-IPF5852 similar to uniprot|P28007 Saccharomyces cerevisiae YHR089c GAR1 nucleolar rRNA processing protein	1812591.611	1348790.625	1576072.656	1359802.58	577248.3481	218923.4237	1441904.832	1786648.338	2033539.2	2322020.167	3633637.609	1558526.322	1219387.482	716049.6001	876462.8238	1388861.837	28697.35245	4257.854397	1441904.832	1824353.393	2522007.205	2918161.504	1467966.107	1704412.916	3	2	1	3	0	0	3	4	5	5	4	7
CAGL0D04752g	13	12	597.73	0.023090209	3.005204937	C60 Tris2	C10 Tris2	[Candida glabrata] CAGL-CDS3140.1 CAGL-IPF4971 (ohnolog of CAGL0I02046g), similar to uniprot|Q06494 Saccharomyces cerevisiae YPR127w	915933.7705	1387881.826	1507226.124	1950224.726	819580.7368	1165130.402	1707854.494	1650726.89	1866904.433	1496600.065	3567773.764	2396689.95	616177.5038	736802.4421	838176.882	1991901.424	40744.67661	22660.68894	1707854.494	1685563.487	2315345.793	1880828.064	1441357.539	2621033.249	4	2	5	7	1	0	9	8	10	11	7	11
CAGL0K10296g	2	2	50.22	0.023141023	289.366857	C10 Tris1	C10 Tris2	[Candida glabrata] CAGL-CDS4018.1 CAGL-IPF3214 similar to uniprot|P41734 Saccharomyces cerevisiae YOR126c EST2 isoamyl acetate hydrolytic enzyme	10840.01904	12121.43448	29803.54801	23371.23288	183.7625132	0	12432.6974	15423.2584	12089.15426	17455.10571	40034.48411	12619.68086	7292.422321	6435.059785	16573.91983	23870.68087	9.13557852	0	12432.6974	15748.74764	14993.0398	21936.42341	16173.67281	13800.95207	1	0	1	2	0	0	1	0	0	2	0	1
CAGL0F00429g	6	6	356.08	0.023195532	33.06327241	C10 Tris1	C10 Tris2	[Candida glabrata] CAGL-CDS4506.1 CAGL-IPF3793 similar to uniprot|P47119 Saccharomyces cerevisiae YJR069c HAM1	373281.4513	594650.8346	698614.8455	594712.8019	38052.50776	1064.238799	465700.3256	659994.4167	603034.1731	588551.1059	633379.1073	609253.4216	251118.1925	315689.8368	388503.625	607421.935	1891.744222	20.69844227	465700.3256	673922.8015	747886.5073	739652.1378	255881.0653	666282.8769	1	1	3	2	0	0	2	2	4	4	2	4
CAGL0G02079g	23	23	1551.95	0.023214753	3.612769878	C10 Tris2	C60 Tris1	[Candida glabrata] CAGL-CDS2848.1 CAGL-IPF3535 highly similar to uniprot|P14126 Saccharomyces cerevisiae YOR063w TCM1	25275823.17	27100509.8	21220124.75	15016994.74	44618841.77	46463333.91	31571523.27	33680656.06	11021493.7	14189681.87	26672535.03	11792221.68	17003842.56	14387191.64	11800630.12	15337910.96	2218183.27	903668.0828	31571523.27	34391445.62	13668920.93	17832654.5	10775531.74	12896038.18	34	32	17	22	4	3	28	33	21	21	13	21
CAGL0H07023g	2	2	125.18	0.02322587	4.660026369	C10 Tris2	C10	[Candida glabrata] CAGL-IPF13286 highly similar to uniprot|P81449 Saccharomyces cerevisiae YDR322ca ATP21	147025.6316	180613.6632	605892.7725	419736.9361	835216.674	691591.079	224668.7023	237536.9116	312988.1676	457108.2393	714232.3692	285140.1959	98908.7744	95884.66801	336940.3614	428706.7995	41522.00235	13450.79511	224668.7023	242549.8412	388169.7554	574463.4289	288545.2605	311830.879	0	0	3	3	0	0	3	2	3	3	3	2
CAGL0A02387g	5	5	250.86	0.023293477	3.064203611	C10 Tris2	C10	[Candida glabrata] CAGL-CDS3415.1 CAGL-IPF2962 similar to uniprot|P10662 Saccharomyces cerevisiae YDR347w MRP1	153093.0373	166296.5172	215011.9543	187904.0387	339426.1786	639248.4475	208918.4926	286522.0075	178634.4956	200620.3823	259373.3308	295480.0492	102990.5094	88283.94298	119569.351	191919.5862	16874.24955	12432.78022	208918.4926	292568.7084	221543.5459	252126.4392	104785.1491	323138.5992	1	1	2	3	0	0	2	2	3	2	1	3
CAGL0K10758g	2	2	112.02	0.023496455	22.05636745	C10 Tris1	C10 Tris2	[Candida glabrata] CAGL-CDS4330.1 CAGL-IPF3240 similar to uniprot|Q04969 Saccharomyces cerevisiae YML055w SPC2	300400.8081	304511.2164	600825.8174	316364.0449	38162.00525	3421.898559	447476.8818	370791.9504	122752.322	139267.2228	217289.2272	81039.61444	202089.0877	161659.7348	334122.5993	323124.8087	1897.187785	66.55270403	447476.8818	378617.0666	152238.1474	175021.8427	87783.44327	88625.36595	0	1	2	2	0	0	3	1	1	1	1	1
CAGL0C02849g	3	3	92.95	0.023498113	5.708900836	C10 Tris2	C60	[Candida glabrata] CAGL-IPF11878 similar to uniprot|P48606 Saccharomyces cerevisiae YOR265w RBL2	39845.84863	55941.54469	155422.5604	81222.3138	218052.7194	175314.2624	43973.14625	24931.00764	63084.14929	75739.22946	161683.2134	70824.77054	26805.55771	29698.39793	86431.35556	82958.05111	10840.2835	3409.697282	43973.14625	25457.14644	78237.33079	95184.05865	65318.97314	77454.35675	0	0	3	2	0	0	0	0	2	2	3	1
CAGL0I05720g	11	11	666.52	0.023523595	4.437415372	C10	C10 Tris2	[Candida glabrata] CAGL-CDS2879.1 CAGL-IPF1366 highly similar to uniprot|P23644 Saccharomyces cerevisiae YMR203w TOM40	3390481.063	3710132.036	2318632.344	4544143.674	1071356.82	528811.8603	2908515.455	3668852.787	3399963.342	3487341.101	3892320.723	2057919.965	2280883.428	1969644.889	1289404.421	4641252.945	53261.48505	10284.89262	2908515.455	3746279.493	4216654.416	4382659.848	1572472.413	2250552.539	5	5	5	6	0	0	10	6	6	9	4	10
CAGL0J04312g	1	1	21.36	0.02361096	8.788591094	C10 Tris2	C10	[Candida glabrata] CAGL-CDS0102.1 CAGL-IPF7064 (ohnolog of CAGL0A01870g), similar to uniprot|P32319 Saccharomyces cerevisiae YBL017c PEP1 or uniprot|P40438 Saccharomyces cerevisiae YIL173w VTH1 or uniprot|P40890 Saccharomyces cerevisiae YJL222w VT	2592.694144	1628.167393	5191.082833	3176.42612	14678.36365	22417.06246	5763.445548	6320.4022	4263.208827	8615.821565	2078.27536	5587.291849	1744.187033	864.3658913	2886.790212	3244.30699	729.7208845	435.9907513	5763.445548	6453.786653	5287.256514	10827.7952	839.6098119	6110.292951	0	0	0	1	0	0	1	1	1	1	0	1
CAGL0H07425g	4	4	118.12	0.023766408	22.61167104	C60 Tris2	C10 Tris2	[Candida glabrata] CAGL-CDS2896.1 CAGL-IPF226 highly similar to uniprot|P33313 Saccharomyces cerevisiae YBR155w CNS1	95007.81071	51956.08928	42122.77558	178103.962	8837.56873	1630.279035	82932.40659	65834.59608	90420.65736	107052.2323	62285.26217	174410.268	63914.74747	27582.58863	23424.71122	181910.0798	439.3513217	31.70739174	82932.40659	67223.9557	112140.2279	134536.1715	25162.84332	190736.0238	0	0	0	2	0	0	1	2	3	2	0	3
CAGL0J05720g	2	2	75.67	0.023918609	6.451587645	C60 Tris2	C10 Tris2	[Candida glabrata] CAGL-CDS4964.1 CAGL-IPF7944 similar to uniprot|P53903 Saccharomyces cerevisiae YNL149c	227287.9484	308417.0829	353333.294	350881.6806	124259.0865	27735.69537	363008.9629	387120.0154	479909.8967	452071.4453	573749.9804	406857.6765	152903.7636	163733.2917	196490.622	358380.0933	6177.422271	539.433152	363008.9629	395289.7157	595187.0599	568133.5191	231791.2835	444941.7822	1	1	2	1	0	0	2	2	2	2	1	2
CAGL0I03190g	5	5	278.32	0.024096158	13.82373653	C10 Tris1	C10 Tris2	[Candida glabrata] CAGL-CDS4323.1 CAGL-IPF7346 highly similar to uniprot|P08067 Saccharomyces cerevisiae YEL024w RIP1 Ubiquinol-cytochrome C reductase iron-sulfur protein precursor	440891.199	619998.8906	1420466.188	1144270.527	163459.0522	22072.3134	686444.8397	996132.3558	1305149.004	1105423.204	349279.2173	803969.5059	296601.3998	329146.6811	789929.196	1168723.82	8126.21127	429.2857066	686444.8397	1017154.526	1618653.425	1389222.836	141106.5461	879225.4525	1	1	5	3	0	0	5	4	5	4	3	4
CAGL0M00374g	42	42	2264.16	0.024284523	2.055751657	C60	C10 Tris2	[Candida glabrata] CAGL-CDS0144.1 CAGL-IPF5413 similar to uniprot|P47169 Saccharomyces cerevisiae YJR137c ECM17	6644607.098	8587974.192	7303537.654	7876394.404	5174102.301	5039470.071	9876126.515	11120441.81	5126377.986	5599816.139	6774419.616	4208938.249	4470036.532	4559206.872	4061538.16	8044714.55	257225.5734	98012.94644	9876126.515	11355125.3	6357763.952	7037478.882	2736821.736	4602917.908	15	18	13	23	0	0	35	35	35	35	10	26
CAGL0F04895g	13	13	472.69	0.024379067	3.406614392	C60 Tris2	C60	[Candida glabrata] CAGL-CDS0600.1 CAGL-IPF350 highly similar to uniprot|P06738 Saccharomyces cerevisiae YPR160w GPH1 glycogen phosphorylase	325783.9539	429154.2408	575624.7899	620710.9274	670340.8482	1114620.315	273999.2408	320143.8072	528879.7623	579584.7033	1342164.191	681852.0671	219165.1296	227830.5593	320108.1668	633975.6458	33325.35753	21678.31532	273999.2408	326900.0555	655919.7735	728383.7554	542225.6577	745677.1529	1	0	2	7	0	0	1	3	9	7	8	8
CAGL0K10912g	4	3	198.15	0.02442879	3.19383863	C10 Tris1	C10	[Candida glabrata] CAGL-CDS3846.1 CAGL-IPF3257 highly similar to uniprot|P36525 Saccharomyces cerevisiae YMR193w MRPL24	33682.61285	52502.66981	151545.4118	123716.4733	65142.17365	133787.9412	126035.2432	129081.2719	92757.44097	89559.05801	50934.02958	66479.96563	22659.35483	27872.75877	84275.25156	126360.3194	3238.481189	2602.049447	126035.2432	131805.3762	115038.3206	112551.9059	20577.01872	72702.85431	0	1	2	3	0	0	3	2	2	2	0	2
CAGL0B02717g	20	20	1008	0.024433058	3.173808223	C60	C10 Tris2	[Candida glabrata] CAGL-CDS1143.1 CAGL-IPF831 highly similar to uniprot|P52910 Saccharomyces cerevisiae YLR153c ACS2	2711524.056	3545416.781	4260740.289	3592406.821	2093251.36	1195597.316	5590298.399	4847876.572	3024647.506	3881926.468	5102530.254	3396773.014	1824127.659	1882200.411	2369421.517	3669177.283	104063.9999	23253.24172	5590298.399	4950185.15	3751185.522	4878548.663	2061389.241	3714729.561	11	11	8	13	0	0	19	17	14	15	10	15
CAGL0M01562g	11	11	509.07	0.024474901	5.258806848	C60 Tris2	C10	[Candida glabrata] CAGL-CDS4281.1 CAGL-IPF6334 similar to uniprot|Q04170 Saccharomyces cerevisiae YDR391c	805110.8795	788006.5422	965204.7043	1024370.048	436766.8321	1654482.35	856166.4029	853244.069	2335517.674	2591056.102	4908426.025	3469470.781	541623.4535	418339.0357	536755.7373	1046261.043	21713.44753	32178.12343	856166.4029	871250.7543	2896522.675	3256268.089	1982972.387	3794232.237	0	0	4	5	0	0	6	4	11	12	7	8
CAGL0E06534g	3	3	101.64	0.024925747	5.428645124	C10 Tris2	C60 Tris1	[Candida glabrata] CAGL-CDS1211.1 CAGL-IPF5982 highly similar to uniprot|P47077 Saccharomyces cerevisiae YJL010c	80596.98206	95313.55483	18517.85079	56559.54635	175527.9358	102965.7196	63663.68733	66349.64999	21470.96548	29829.80092	37716.26139	35244.158	54220.12903	50600.31673	10297.88045	57768.23533	8726.204336	2002.586268	63663.68733	67749.87919	26628.41693	37488.1226	15237.12581	38543.20411	0	2	1	1	0	0	2	1	1	1	0	0
CAGL0F04477g	8	8	301.62	0.025006784	2.253129314	C60 Tris2	C10	[Candida glabrata] CAGL-CDS4063.1 CAGL-IPF1678 highly similar to uniprot|P23724 Saccharomyces cerevisiae YBL041w PRE7	368214.1473	399234.3051	794745.8492	912804.1408	1066685.536	609367.1481	628307.8214	672268.0758	906644.1954	767053.1421	937946.918	791213.6872	247709.2574	211946.5833	441962.6141	932310.9504	53029.25664	11851.6171	628307.8214	686455.4814	1124425.432	963981.7012	378924.4922	865275.6193	2	1	3	4	0	0	5	4	6	6	3	7
CAGL0H01397g	9	9	672.55	0.025151826	3.885755704	C60 Tris2	C10 Tris2	[Candida glabrata] CAGL-CDS4389.1 CAGL-IPF5812 highly similar to uniprot|P09457 Saccharomyces cerevisiae YDR298c ATP5	2668510.858	3595323.566	5494244.176	5955248.037	2310349.742	1553778.683	3427709.755	4057703.18	4640705.178	5204162.952	10271212.09	4743846.981	1795191.325	1908695.059	3055379.932	6082512.896	114856.8395	30219.53194	3427709.755	4143336.104	5755429.696	6540248.101	4149503.293	5187897.026	5	6	8	9	1	0	9	8	12	11	8	10
CAGL0B04345g	21	21	1362.28	0.025593235	1.879117684	C60 Tris2	C10 Tris2	[Candida glabrata] CAGL-CDS2805.1 CAGL-IPF696 highly similar to uniprot|P38219 Saccharomyces cerevisiae YBR025c	9762997.705	9629712.112	11448173.51	11578850.73	7431889.869	8436338.628	11985228.02	14477608.9	11374089.38	11765446.64	17686331.3	12131937.49	6567876.138	5112247.504	6366393.353	11826293.12	369469.3344	164078.8405	11985228.02	14783141.35	14106212.16	14786035.87	7145163.523	13267553.24	16	16	12	20	3	3	19	16	21	21	14	22
CAGL0J06754g	1	1	16.01	0.026127114	Infinity	C60 Tris1	C10 Tris2	[Candida glabrata] CAGL-CDS3163.1 CAGL-IPF2336 similar to uniprot|P46963 Saccharomyces cerevisiae YML112w CTK3 carboxy-terminal domain kinase	5.811754944	0	0	1188.950323	0	0	4990.942801	1071.571285	2759.151065	8124.344216	0	0	3.909750649	0	0	1214.358433	0	0	4990.942801	1094.185502	3421.915283	10210.13894	0	0	0	0	0	0	0	0	0	0	0	1	0	0
CAGL0K11231g	4	4	114.12	0.026149153	4.216450692	C10 Tris1	C10	[Candida glabrata] CAGL-CDS2874.1 CAGL-IPF3278 similar to uniprot|P50108 Saccharomyces cerevisiae YDR245w MNN10 subunit of mannosyltransferase complex	45492.38741	70421.0223	247884.5642	240858.6124	43951.76413	100947.0446	131442.7411	164993.1091	171778.7849	179860.6975	316499.3743	144966.5902	30604.16224	37385.302	137849.9933	246005.8098	2185.02014	1963.32494	131442.7411	168475.0894	213041.0534	226037.0392	127863.7014	158536.2565	0	1	2	4	0	0	3	4	4	5	3	4
CAGL0L01309g	6	6	266.76	0.026598242	4.988667425	C60 Tris2	C10 Tris2	[Candida glabrata] CAGL-CDS2816.1 CAGL-IPF7406 similar to uniprot|P32628 Saccharomyces cerevisiae YEL037c RAD23 nucleotide excision repair protein	298022.8695	352131.9342	448712.8923	862335.6667	130673.9314	360870.0739	892970.4023	637346.7122	970892.5517	983213.0551	1489925.456	962224.1118	200489.3735	186940.7497	249531.7504	880763.9548	6496.330182	7018.583051	892970.4023	650797.1446	1204106.619	1235637.196	601920.2536	1052293.556	1	2	1	2	0	0	7	4	7	7	3	7
CAGL0D06402g	17	17	1490.95	0.02661389	3.862631782	C10	C10 Tris2	[Candida glabrata] CAGL-CDS2464.1 CAGL-IPF8571 highly similar to uniprot|P06106 Saccharomyces cerevisiae YLR303w MET25 O-acetylhomoserine sulfhydrylase	68452333.29	76752727.8	65452603.64	70150834.53	26711845.17	10880415.57	65393742.44	69095673.85	46490824.13	53279070.39	93954223.53	48463045.58	46050041.19	40746694.88	36398559.15	71649972.09	1327953.97	211613.8351	65393742.44	70553854.57	57658191.91	66957614.93	37956899.01	52999451.93	31	26	30	32	4	1	45	42	28	34	17	28
CAGL0D05962g	1	1	54.49	0.026956419	9.769591936	C10 Tris2	C60 Tris2	[Candida glabrata] CAGL-CDS4813.1 CAGL-IPF4877 similar to uniprot|P37267 Saccharomyces cerevisiae YGR174c CBP4 ubiquinol--cytochrome-c reductase assembly factor	63441.53896	49426.86347	73794.5814	58405.12776	157650.0153	63999.13835	30484.61941	49338.6605	25018.39583	33478.85134	5043.112868	17644.54442	42679.12197	26239.86641	41037.57967	59653.25719	7837.420529	1244.722963	30484.61941	50379.89333	31027.96078	42074.00804	2037.385001	19296.17036	1	1	1	1	0	0	1	1	1	1	0	0
CAGL0J00847g	13	13	781.27	0.026974581	3.276113642	C60	C10 Tris2	[Candida glabrata] CAGL-CDS1059.1 CAGL-IPF9010 similar to uniprot|Q00711 Saccharomyces cerevisiae YKL148c SDH1 or uniprot|P47052 Saccharomyces cerevisiae YJL045w	1728130.735	1765248.872	1983695.964	1706234.379	512556.9079	1188546.99	2471825.19	3101184.494	1688234.99	1871175.335	1190085.316	1007049.696	1162567.99	937140.0759	1103144.426	1742696.954	25481.27905	23116.11951	2471825.19	3166631.246	2093758.905	2351569.512	480786.7753	1101315.06	4	3	4	6	0	0	12	9	10	13	6	6
CAGL0K08910g	7	6	306.02	0.02709748	254.0644125	C10 Tris2	C10	[Candida glabrata] CAGL-CDS2508.1 CAGL-IPF3068 highly similar to uniprot|P53549 Saccharomyces cerevisiae YOR259c CRL13	36487.76694	58415.30546	296014.0872	169915.2093	1122432.06	22989061.27	154929.9021	229901.9532	292941.4615	228464.7776	522799.4552	400761.3105	24546.47036	31011.67471	164615.0904	173546.3318	55800.64204	447115.5894	154929.9021	234753.7561	363307.7134	287119.4353	211207.6006	438274.7629	0	0	1	4	0	0	3	1	4	3	4	5
CAGL0J08316g	8	8	367.12	0.02715765	9.837732537	C10	C10 Tris2	[Candida glabrata] CAGL-CDS2081.1 CAGL-IPF6722 highly similar to uniprot|P08465 Saccharomyces cerevisiae YNL277w MET2 homoserine O-acetyltransferase	572653.3285	836310.886	266594.9751	575326.5303	121116.5233	22103.89959	496905.4696	472877.6773	393335.2219	443823.8178	516205.3016	490577.4536	385241.9355	443982.9758	148254.9575	587621.3749	6021.192731	429.9000284	496905.4696	482857.1894	487816.642	557768.4458	208543.6052	536498.1887	3	4	2	6	0	0	4	3	4	5	5	6
CAGL0D01892g	22	22	1082.64	0.027160982	1.732723971	C60 Tris2	C60	[Candida glabrata] CAGL-CDS2651.1 CAGL-IPF4814 (ohnolog of CAGL0J04554g), highly similar to uniprot|P23542 Saccharomyces cerevisiae YLR027c AAT2 aspartate aminotransferase	8812040.337	8782110.365	10720127.37	9751051.044	8643993.005	8589245.318	7395735.303	8219118.718	9750084.96	11127245.71	15775704.01	11280527.86	5928137.157	4662270.406	5961522.818	9959432.982	429727.8887	167052.7316	7395735.303	8392573.289	12092112.37	13983987.11	6373282.449	12336447.02	13	9	14	22	2	1	16	17	26	27	9	19
CAGL0J09394g	6	6	224.12	0.027214185	3.972251216	C60 Tris2	C10 Tris2	[Candida glabrata] CAGL-CDS3507.1 CAGL-IPF6951 similar to uniprot|Q07551 Saccharomyces cerevisiae YDL124w	165905.124	189018.7131	250691.3152	401637.0865	76526.55482	161514.4736	344119.6126	295952.8898	381543.0574	459432.0944	612856.9394	332701.8251	111609.6037	100346.7635	139410.8432	410220.1525	3804.444868	3141.304388	344119.6126	302198.618	473191.9306	577383.8964	247590.2421	363844.5371	1	1	2	4	0	0	6	3	3	5	4	4
CAGL0C03003g	2	2	112.22	0.027296076	483.7012011	C60 Tris1	C10 Tris2	[Candida glabrata] CAGL-CDS4399.1 CAGL-IPF999 similar to uniprot|P25631 Saccharomyces cerevisiae YCR051w	32931.67144	53121.02493	103125.3243	58223.38656	579.3565489	0	55177.06042	48496.03317	150265.7195	129969.7391	120831.5483	138085.6285	22154.17288	28201.0328	57348.56994	59467.63214	28.80215965	0	55177.06042	49519.48336	186360.4239	163337.3795	48815.1645	151011.1992	0	0	1	0	0	0	1	0	2	2	1	2
CAGL0G05225g	2	2	115	0.027453734	16.21381834	C60 Tris2	C10 Tris2	[Candida glabrata] CAGL-CDS3022.1 CAGL-IPF5684 similar to uniprot|P54858 Saccharomyces cerevisiae YDR068w DOS1 involved in genome stability	18196.53329	36235.31012	235859.686	120125.5198	3343.931977	23752.79574	77184.87557	127116.5451	129522.5942	94703.9038	322645.9632	116695.4576	12241.38122	19236.69904	131162.8912	122692.6265	166.240397	461.9695054	77184.87557	129799.1862	160634.6787	119017.6082	130346.8836	127618.7912	0	0	2	1	0	0	1	2	2	2	2	2
CAGL0H08844g	9	9	387.45	0.027535182	42.7914692	C60 Tris2	C10	[Candida glabrata] CAGL-CDS1240.1 CAGL-IPF119 similar to uniprot|P18899 Saccharomyces cerevisiae YMR173w DDR48	111560.77	199888.8227	1394900.144	1747175.946	395314.4801	20254.69824	174757.128	379651.2613	744748.8633	1196008.698	9201967.995	4125417.656	75050.44467	106117.5166	775711.7756	1784513.45	19652.68329	393.9348038	174757.128	387663.3425	923641.8947	1503064.698	3717535.59	4511579.331	0	1	5	5	0	0	1	2	6	7	9	9
CAGL0D00638g	1	1	20.85	0.027616412	214.3999993	C60 Tris2	C10 Tris2	[Candida glabrata] CAGL-CDS1117.1 CAGL-IPF2590 similar to uniprot|Q07457 Saccharomyces cerevisiae YDL074c BRE1	9891.715514	11982.82294	3886.68997	12089.55932	0	155.9172069	8432.283443	15176.60066	11265.58303	8497.678321	22693.77675	10734.87229	6654.468664	6361.473319	2161.410042	12347.91565	0	3.032442822	8432.283443	15496.88448	13971.64194	10679.32058	9168.139121	11739.71509	0	0	0	0	0	0	0	0	1	0	0	0
CAGL0I02574g;CAGL0I02024g;CAGL0K10890g;CAGL0L09537g	16	16	902.89	0.028276837	3.107339129	C60 Tris2	C10 Tris2	[Candida glabrata] CAGL-CDS2759.1 CAGL-IPF8066 highly similar to uniprot|Q03558 Saccharomyces cerevisiae YHR179w OYE2 NADPH dehydrogenase or uniprot|P41816 Saccharomyces cerevisiae YPL171c OYE3	2566623.874	3191448.006	4650183.06	5947301.394	2526335.246	1146519.239	4835633.946	4996336.364	4851325.45	4943656.015	6963031.648	4449772.806	1726648.741	1694284.514	2585992.822	6074396.431	125594.3533	22298.71933	4835633.946	5101778.007	6016642.188	6212860.198	2813019.778	4866295.898	6	7	7	13	1	0	15	15	14	15	9	17
CAGL0D05764g	2	2	46.65	0.028332741	8.421626998	C10 Tris2	C10	[Candida glabrata] CAGL-CDS0642.1 CAGL-IPF4894 weakly similar to uniprot|Q12369 Saccharomyces cerevisiae YLL003w SFI1	67345.37743	88545.99215	177915.0104	422120.9526	375497.4339	937361.5328	364706.1193	452481.7522	403144.5949	474300.257	650669.4036	310031.4387	45305.3571	47007.53482	98939.53286	431141.763	18667.49769	18230.79896	364706.1193	462030.8329	499982.2838	596069.2207	262866.2333	339052.0784	0	1	0	1	0	0	1	2	0	2	1	1
CAGL0L07304g	10	10	575.35	0.028335286	8.471616203	C10 Tris1	C10 Tris2	[Candida glabrata] CAGL-CDS3157.1 CAGL-IPF8879 highly similar to uniprot|Q12154 Saccharomyces cerevisiae YDL100c	1472397.743	2755798.056	2018205.162	4379860.628	172179.525	583056.033	1187307.053	1601390.954	1549577.376	1529498.976	2299070.82	1911880.572	990528.3495	1463005.495	1122335.184	4473459.138	8559.741281	11339.89069	1187307.053	1635186.375	1921794.921	1922173.242	928809.7507	2090843.059	2	3	6	4	0	0	7	7	10	11	5	9
CAGL0L13046g	1	1	48.15	0.028436776	246.9552737	C60 Tris1	C10 Tris2	[Candida glabrata] CAGL-CDS4228.1 CAGL-IPF8541 highly similar to uniprot|P38829 Saccharomyces cerevisiae YHR122w	1265.182627	593.2668396	7054.211681	10617.32946	120.3894273	0	9346.182289	11694.23488	13602.18714	16128.61684	1796.870445	13379.86484	851.1282123	314.9550978	3922.886591	10844.22394	5.985045846	0	9346.182289	11941.02758	16869.51202	20269.37985	725.9240451	14632.29343	0	0	0	1	0	0	1	1	1	1	0	1
CAGL0C01595g	24	24	1494.84	0.028472666	3.306794291	C60 Tris2	C10 Tris2	[Candida glabrata] CAGL-CDS1753.1 CAGL-IPF7262 highly similar to uniprot|P33734 Saccharomyces cerevisiae YBR248c HIS7	2710909.762	3131467.784	5849202.921	5654593.236	1212898.591	3187747.884	4531310.442	4943146.086	5668890.978	6629224.502	8245606.043	6306426.596	1823714.404	1662442.052	3252774.476	5775433.04	60298.09954	61998.69394	4531310.442	5047465.212	7030591.736	8331171.288	3331171.544	6896742.646	8	9	14	18	0	0	20	21	23	23	10	23
CAGL0I08393g	20	20	1106.75	0.028516339	3.958651852	C60 Tris2	C10	[Candida glabrata] CAGL-CDS2561.1 CAGL-IPF4344 similar to uniprot|P34167 Saccharomyces cerevisiae YPR163c TIF3	2420935.087	3085422.887	5966190.859	6250135.351	4247472.719	3573310.021	7065912.191	7772116.336	6081126.373	6800236.774	15472442.05	6325312.144	1628639.304	1637997.613	3317832.123	6383702.011	211159.0653	69497.51436	7065912.191	7936137.461	7541848.483	8546088.21	6250766.578	6917395.985	9	9	17	17	0	0	23	24	20	21	23	22
CAGL0I03762g	11	11	578.8	0.028627523	5.316143824	C60	C10 Tris2	[Candida glabrata] CAGL-CDS1915.1 CAGL-IPF7388 highly similar to uniprot|P39078 Saccharomyces cerevisiae YDL143w CCT4	482163.3909	676396.4529	672771.9403	759916.2006	294851.268	87450.5274	1078024.475	954346.8535	710126.6809	671553.6843	1135030.255	684884.2961	324366.5035	359087.1708	374132.2408	776155.764	14658.25028	1700.830392	1078024.475	974487.1909	880703.2617	843964.2933	458544.8866	748993.2152	3	3	4	7	0	0	8	7	11	9	5	7
CAGL0F06061g	2	2	84.83	0.028747942	5.897981768	C10 Tris2	C10	[Candida glabrata] CAGL-CDS3280.1 CAGL-IPF430 similar to uniprot|Q04212 Saccharomyces cerevisiae YMR041c	23331.44835	29360.92173	119071.3392	53004.25188	105311.1868	205467.4512	57360.83603	71322.13343	67914.59054	69101.294	132560.982	81177.92757	15695.80036	15587.20522	66216.23803	54136.96349	5235.445464	3996.148406	57360.83603	72827.30089	84228.07228	86841.94001	53553.77988	88776.62595	0	0	1	1	0	0	1	0	1	1	0	0
CAGL0E00495g	1	1	63.34	0.028826072	Infinity	C60 Tris2	C10 Tris1	[Candida glabrata] CAGL-CDS4579.1 CAGL-IPF5585 similar to uniprot|P25654 Saccharomyces cerevisiae YCR090c	913.5420958	697.0905148	0	0	0	4.921086135	0	3267.445655	4312.684942	21371.20532	19261.24056	24986.82494	614.5685488	370.0732902	0	0	0	0.09571049	0	3336.401149	5348.617081	26857.91861	7781.416687	27325.72853	0	0	0	0	0	0	0	0	1	1	0	1
CAGL0L02321g	8	8	366.61	0.02882838	12.30977116	C60	C10 Tris2	[Candida glabrata] CAGL-CDS4391.1 CAGL-IPF8449 highly similar to uniprot|Q02196 Saccharomyces cerevisiae YKL001c MET14 ATP adenosine-5 -phosphosulfate 3 -phosphotransferase	4643600.365	4112538.058	3079725.797	6272665.487	835289.7131	107349.1289	6537684.551	5065983.882	2432114.11	2651966.79	2885793.622	1922243.036	3123896.261	2183275.282	1712652.75	6406713.62	41525.63342	2087.83945	6537684.551	5172895.352	3016322.14	3332816.617	1165841.97	2102175.507	10	6	3	11	1	0	11	8	6	6	3	8
CAGL0K00297g	10	10	485.15	0.029023042	2.116700097	C60	C60 Tris2	[Candida glabrata] CAGL-CDS1364.1 CAGL-IPF5186 highly similar to uniprot|P32368 Saccharomyces cerevisiae YKL212w recessive suppressor of secretory defect	615095.6088	697254.5155	528465.2975	613334.8824	528830.5534	478311.1317	854170.1407	1115691.245	449465.4103	591099.103	546719.3106	383909.1655	413794.1946	370160.3553	293882.5092	626441.9732	26290.30785	9302.701012	854170.1407	1139236.561	557429.6299	742854.2922	220871.0676	419845.1649	5	3	2	5	0	0	7	7	6	8	3	4
CAGL0L10604g	1	1	41.31	0.029415548	Infinity	C60 Tris2	C10	[Candida glabrata] CAGL-CDS4205.1 CAGL-IPF4173 highly similar to uniprot|Q04338 Saccharomyces cerevisiae YMR197c VTI1	0	0	0	212.1047207	0	0	369.4921617	0	2587.639609	4226.40522	10945.00973	13999.80279	0	0	0	216.6374416	0	0	369.4921617	0	3209.205772	5311.466794	4421.713184	15310.26096	0	0	0	0	0	0	0	0	0	0	0	1
CAGL0H03267g	9	9	423.24	0.029507291	4.938945233	C60 Tris2	C10	[Candida glabrata] CAGL-CDS0870.1 CAGL-IPF1939 similar to uniprot|P38996 Saccharomyces cerevisiae YPL190c NAB3 polyadenylated RNA-binding protein	104172.4844	158428.9941	403818.5638	432088.7716	136413.3121	220397.7401	359768.9949	465948.7006	455731.9526	445469.3589	956250.2104	340724.1099	70080.11217	84107.21115	224565.7631	441322.5963	6781.658034	4286.528462	359768.9949	475781.985	565201.4322	559836.4532	386318.904	372617.7517	0	0	3	5	0	0	4	5	5	8	5	7
CAGL0K07480g;CAGL0K03421g	24	24	1277.87	0.029547138	3.738099284	C60 Tris2	C10 Tris2	[Candida glabrata] CAGL-IPF5374 (ohnolog of CAGL0K03421g), highly similar to uniprot|P37012 Saccharomyces cerevisiae YMR105c PGM2 phosphoglucomutase	1707059.283	2276218.28	3276629.744	3750112.237	1977630.837	1101878.31	2912035.575	3305371.328	4086805.615	4316197.209	7777844.516	3733666.422	1148392.56	1208404.892	1822152.137	3830252.896	98316.0356	21430.49532	2912035.575	3375127.196	5068480.218	5424311.433	3142198.91	4083158.036	9	11	17	17	0	0	19	19	22	22	15	20
CAGL0J08250g	1	1	17.57	0.029597227	876.010634	C10	C10 Tris2	[Candida glabrata] CAGL-CDS0259.1 CAGL-IPF6725 similar to uniprot|P53840 Saccharomyces cerevisiae YNL273w TOF1 topoisomerase I interacting factor 1	473414.8447	795863.0789	968806.6465	228791.4721	1448.929812	0	529136.1619	261331.8879	478888.8197	319076.016	745323.2455	229442.2386	318481.0809	422509.9351	538758.7975	233680.7922	72.03216717	0	529136.1619	266846.9817	593920.7142	400993.652	301105.7736	250919.2881	0	1	0	1	0	0	0	0	0	0	0	0
CAGL0K03861g	5	5	245.29	0.030079057	58.99582054	C60	C10 Tris2	[Candida glabrata] CAGL-CDS1990.1 CAGL-IPF2154 highly similar to uniprot|Q04225 Saccharomyces cerevisiae YMR131c Ribosome assembly protein	29012.93236	28338.60211	75375.46279	55818.36816	77.2596018	4624.511564	107170.2285	170214.6194	88917.91621	100812.9559	45091.97932	76594.40152	19517.91364	15044.47342	41916.71665	57011.21801	3.840887602	89.9423943	107170.2285	173806.7933	110276.5196	126695.0611	18216.86818	83764.05677	0	0	2	2	0	0	4	3	4	4	0	1
CAGL0H10252g	2	2	97.3	0.030197134	629.7430517	C10	C10 Tris2	[Candida glabrata] CAGL-CDS3522.1 CAGL-IPF14 highly similar to uniprot|P38238 Saccharomyces cerevisiae YBR061c	198053.5666	192776.6587	34219.86544	54419.31341	620.618559	0	70811.5538	70987.03391	66652.04211	133805.3952	23454.00759	35323.60623	133236.8739	102341.7918	19029.85866	55582.26517	30.85346122	0	70811.5538	72485.1295	82662.25232	168157.7787	9475.267463	38630.08914	0	0	0	0	0	0	0	0	2	1	0	0
CAGL0H01089g	4	4	178.03	0.030347159	20.06592352	C60 Tris2	C10 Tris2	[Candida glabrata] CAGL-CDS3644.1 CAGL-IPF5786 similar to uniprot|Q05533 Saccharomyces cerevisiae YDR287w	73154.32778	149213.89	186029.0917	198390.3989	21345.65599	1176.866796	154159.7249	235325.3924	143445.5888	243451.5296	257856.8464	194078.3732	49213.22102	79215.07185	103451.8189	202630.042	1061.17898	22.88895075	154159.7249	240291.6505	177902.058	305953.7949	104172.4992	212245.1713	1	0	0	0	0	0	1	2	1	3	1	3
CAGL0B02167g	1	1	28.34	0.031045589	1640.585492	C10	C10 Tris2	[Candida glabrata] CAGL-CDS3891.1 CAGL-IPF5209 highly similar to uniprot|P31334 Saccharomyces cerevisiae YGR220c MRPL9	556366.748	388356.0667	10983.16894	19072.53125	0	575.8449159	23035.89208	36911.91512	30281.50397	35430.64994	8820.46591	22985.55382	374285.4396	206171.5147	6107.801706	19480.11511	0	11.19964125	23035.89208	37690.8965	37555.29827	44526.89955	3563.411214	25137.12748	0	0	0	0	0	0	0	0	1	0	0	0
CAGL0K12826g	14	14	717	0.031051659	2.923654708	C10 Tris2	C10	[Candida glabrata] CAGL-CDS4241.1 CAGL-IPF4611 highly similar to uniprot|P41805 Saccharomyces cerevisiae YLR075w GRC5	14687483.77	18924400.93	24656498.8	23932731.45	52073271.36	46196273.57	21930513.4	23730660.07	16758013.36	18352507.91	32661551.29	15396927.52	9880733.056	10046636.94	13711616.96	24444178.78	2588773.145	898474.0108	21930513.4	24231466.98	20783386.15	23064219.18	13195055.6	16838164.22	19	24	17	25	7	4	23	19	14	13	10	13
CAGL0M05995g	9	9	496.43	0.031124178	5.837207223	C60 Tris2	C10 Tris2	[Candida glabrata] CAGL-CDS3466.1 CAGL-IPF9085 similar to uniprot|P36139 Saccharomyces cerevisiae YKR046c	573951.0349	754404.3617	712849.6907	934984.7113	324635.6692	127169.0247	468647.7501	637675.1894	669118.6916	665981.2917	1761340.553	875937.0695	386114.9434	400500.2196	396419.7021	954965.5242	16138.95345	2473.317755	468647.7501	651132.5539	829844.9135	836961.2786	711570.1985	957929.574	2	2	6	5	0	0	4	6	7	8	7	6
CAGL0E01567g	2	2	67.51	0.031264521	11.55361275	C10 Tris1	C10 Tris2	[Candida glabrata] CAGL-IPF14095 similar to uniprot|Q08273 Saccharomyces cerevisiae YOL133w HRT1 RING-box protein	51193.04585	23298.82792	102277.1265	71274.90174	1519.18614	13502.2649	77798.09325	66270.83806	69882.43035	70520.61196	103121.8421	65801.53969	34439.17477	12368.94452	56876.88236	72798.06085	75.52489365	262.6063351	77798.09325	67669.40403	86668.59871	88625.64503	41660.55765	71960.924	0	0	1	0	0	0	1	1	2	2	0	0
CAGL0G03311g	31	31	1730.24	0.031336164	1.907354792	C60	C10	[Candida glabrata] CAGL-CDS0350.1 CAGL-IPF3626 highly similar to uniprot|P09436 Saccharomyces cerevisiae YBL076c ILS1 isoleucyl-tRNA synthetase	3431457.157	3483280.136	5670064.142	5797877.101	4900484.485	6171553.828	5703835.247	7485022.064	4993680.597	5408047.694	5913678.086	4534673.418	2308449.337	1849213.141	3153154.399	5921778.91	243622.924	120030.9092	5703835.247	7642984.412	6193191.874	6796476.971	2389087.722	4959143.672	12	12	17	19	0	0	27	23	25	29	18	25
CAGL0M08822g	10	10	338.26	0.031536553	3.202248152	C10 Tris2	C10	[Candida glabrata] CAGL-CDS0836.1 CAGL-IPF8162 highly similar to uniprot|Q12137 Saccharomyces cerevisiae YDR258c heat shock protein of clpb family of ATP-dependent proteases	226907.7461	121108.9217	280383.0469	270857.2136	701856.465	412579.2662	179465.6468	201091.6026	231075.9252	278872.5457	236818.3727	192769.5275	152647.9895	64294.63056	155922.5814	276645.4872	34892.12644	8024.278138	179465.6468	205335.3979	286581.7135	350468.5873	95673.09181	210813.8105	0	0	2	2	0	0	5	1	6	7	3	4
CAGL0J03454g	3	3	95.23	0.031576123	6.006385362	C60	C10 Tris2	[Candida glabrata] CAGL-CDS1119.1 CAGL-IPF6903 highly similar to uniprot|P53973 Saccharomyces cerevisiae YNL021w HDA1 histone deacetylase A	24513.22679	34325.24503	61049.80292	56292.58627	5359.941926	17267.92486	45136.08622	90775.60164	33976.11537	41379.69461	51136.73549	37159.51118	16490.81995	18222.67854	33950.13704	57495.57026	266.4644136	335.8448747	45136.08622	92691.31104	42137.37694	52003.26577	20658.9106	40637.84484	0	0	2	2	0	0	2	2	1	2	0	0
CAGL0J01177g	4	4	198.97	0.031594054	2.901284906	C60 Tris2	C10 Tris1	[Candida glabrata] CAGL-CDS2202.1 CAGL-IPF7883 some similarities with uniprot|P14164 Saccharomyces cerevisiae YKL112w ABF1	128882.4413	279403.7697	179552.848	204001.3681	338484.2717	518619.7879	382231.3848	397312.2949	353744.2574	366025.1765	492958.9724	619841.0857	86703.27866	148330.6259	99850.34356	208360.9187	16827.42355	10086.66641	382231.3848	405697.0909	438715.6963	459996.2545	199152.2385	677861.6043	1	1	0	1	0	0	2	2	3	2	1	3
CAGL0D02112g	2	2	37.72	0.031730313	6.71199551	C10 Tris1	C10	[Candida glabrata] CAGL-CDS0909.1 CAGL-IPF4837 similar to uniprot|P35999 Saccharomyces cerevisiae YKL134c MIP1	223278.2882	116676.7803	1184596.039	1097180.855	149694.3061	475905.2137	237286.2335	430501.212	609006.0106	798408.1707	476864.996	479616.4135	150206.3388	61941.6834	658760.4862	1120627.832	7441.910014	9255.908172	237286.2335	439586.42	755292.8151	1003386.629	192650.376	524511.1352	0	0	0	0	0	0	1	2	0	1	1	1
CAGL0G04741g	20	14	1260.68	0.031733817	3.507346977	C60	C10 Tris2	[Candida glabrata] CAGL-CDS1475.1 CAGL-IPF5654 (ohnolog of CAGL0G06732g), highly similar to uniprot|P06208 Saccharomyces cerevisiae YNL104c LEU4 2- isopropylmalalate synthase or uniprot|Q12166 Saccharomyces cerevisiae YOR108w	1958975.579	2455076.712	2031724.095	2266024.619	1404822.401	735433.7823	3369565.348	4137055.707	2249490.044	2502794.199	2876439.243	1752587.966	1317864.589	1303357.738	1129853.139	2314450.024	69839.40918	14303.49439	3369565.348	4224363.27	2789830.705	3145346.362	1162062.861	1916639.793	5	11	9	9	1	0	13	16	12	12	6	10
CAGL0I00792g	13	13	834.71	0.032310073	2.617369965	C10 Tris2	C10	[Candida glabrata] CAGL-IPF40108 highly similar to uniprot|P40213 Saccharomyces cerevisiae YMR143w RPS16A or uniprot|P40213 Saccharomyces cerevisiae YDL083c RPS16B	26234752.81	38291575.8	50234735.46	39598205	62104680.79	106784593.7	45634113.62	49034507.12	40747921.46	44217296.91	34835374.99	30489012.59	17648944.73	20328334.9	27935817.5	40444426.67	3087475.121	2076859.771	45634113.62	50069321.16	50535810.44	55569376.82	14073266.33	33342951.06	12	11	16	17	2	8	21	22	21	20	6	19
CAGL0G10043g	3	3	114.38	0.032437316	132.9406823	C60 Tris2	C10 Tris2	[Candida glabrata] CAGL-CDS5216.1 CAGL-IPF1514 highly similar to uniprot|P20435 Saccharomyces cerevisiae YPR187w RPO26 DNA-directed RNA polymerase	55248.85975	99262.9525	172010.9447	496696.7806	8342.08996	64.81672824	198066.8579	194419.7286	300184.5974	293010.4157	847087.8238	270532.0874	37167.64856	52696.9836	95656.24893	507311.2915	414.719066	1.260624316	198066.8579	198522.7221	372290.6929	368236.1279	342218.0054	295855.3716	1	1	0	0	0	0	1	1	0	0	1	3
CAGL0G10153g	7	7	445.14	0.032445705	2.671757207	C10 Tris1	C10 Tris2	[Candida glabrata] CAGL-CDS5066.1 CAGL-IPF1508 highly similar to uniprot|P00128 Saccharomyces cerevisiae YDR529c QCR7	1299734.747	1768991.105	3415446.814	2597278.414	880178.2279	1370297.681	2278704.06	2593905.844	2737728.774	3136309.693	2721914.653	1578793.466	874372.512	939126.7627	1899349.086	2652782.78	43757.22323	26650.99927	2278704.06	2648647.093	3395347.233	3941506.771	1099635.926	1726577.177	3	2	8	6	0	0	9	7	9	11	6	8
CAGL0B01166g	2	2	72.51	0.032636181	177.9076727	C10 Tris1	C10 Tris2	[Candida glabrata] CAGL-CDS0788.1 CAGL-IPF3663 similar to uniprot|P09959 Saccharomyces cerevisiae YLR182w SWI6 transcription factor	1268.015502	3337.039954	11547.20362	22126.97154	189.2789369	0	8257.23068	15042.82551	13929.47125	19346.78591	12785.16387	6604.316972	853.0339766	1771.576759	6421.464553	22599.82941	9.409822275	0	8257.23068	15360.28617	17275.41169	24313.76207	5165.123562	7222.517192	0	0	0	2	0	0	1	1	1	2	1	0
CAGL0G07843g	4	4	107.26	0.033117507	3.423894153	C60	C10 Tris2	[Candida glabrata] CAGL-CDS1516.1 CAGL-IPF8248 highly similar to uniprot|P53261 Saccharomyces cerevisiae YGR103w	74771.78613	68846.00038	84510.59498	106304.933	39046.57666	44155.37266	122452.3768	162422.2909	82622.93872	86366.43845	36644.62572	83146.59726	50301.3362	36549.15012	46996.81479	108576.6909	1941.163411	858.7804102	122452.3768	165850.0171	102469.4517	108539.6327	14804.19193	90929.5739	0	1	0	1	0	0	2	2	1	2	0	1
CAGL0G00990g	13	13	889.78	0.033222328	2.202348039	C10 Tris1	C10	[Candida glabrata] CAGL-CDS3504.1 CAGL-IPF3888 highly similar to uniprot|P05317 Saccharomyces cerevisiae YLR340w RPLA0	29036463.33	37929194.99	56537567.16	90944119.13	50035309.42	43137519.11	66950616.78	71569763.98	55982591.56	63361386.48	73642916.88	57515944.43	19533743.67	20135953.2	31440857.48	92887613.4	2487457.806	838984.1174	66950616.78	73080157.38	69429937.37	79628403.54	29751262.41	62899751.66	13	14	16	39	2	2	25	22	23	20	9	18
CAGL0E04906g	6	6	263.39	0.033292549	5.000641792	C10 Tris1	C10 Tris2	[Candida glabrata] CAGL-CDS3069.1 CAGL-IPF4992 similar to uniprot|Q12449 Saccharomyces cerevisiae YDR214w	107509.4367	225648.56	250694.482	281873.3841	33429.22647	73070.67661	163035.9697	250076.2242	207459.0671	190223.9797	285855.257	165305.4355	72324.98514	119792.9154	139412.6043	287897.0755	1661.90219	1421.155838	163035.9697	255353.7808	257291.948	239060.9275	115483.6761	180778.9291	2	2	1	4	0	0	2	2	3	2	2	3
CAGL0H00418g	4	4	150.79	0.033350138	6.619889846	C60 Tris2	C60	[Candida glabrata] CAGL-CDS3725.1 CAGL-IPF7292 similar to uniprot|P32643 Saccharomyces cerevisiae YER175c	37834.01274	22545.55064	82692.56249	93446.70784	49355.5564	76111.89306	20840.09202	26570.1579	96715.52634	73861.38719	241856.0875	71994.54455	25452.13233	11969.04265	45985.79675	95443.68294	2453.664531	1480.304634	20840.09202	27130.88898	119947.1612	92824.11057	97708.29605	78733.62801	0	0	0	3	0	0	0	0	1	3	1	1
CAGL0D00770g	27	27	1989.27	0.033389398	2.026492243	C60 Tris2	C10 Tris2	[Candida glabrata] CAGL-CDS2616.1 CAGL-IPF2604 highly similar to uniprot|P21954 Saccharomyces cerevisiae YDL066w IDP1 isocitrate dehydrogenase or uniprot|P41939 Saccharomyces cerevisiae YLR174w IDP2 or uniprot|P53982 Saccharomyces cerevisiae YNL009	16889077.79	20868189.52	30489979.09	32953911.04	13861889.82	17529151.49	25518530.61	27985158.08	24506188.86	25676445.25	39563621.12	24050080.58	11361814.72	11078560.66	16955647.99	33658142.8	689130.6645	340925.4865	25518530.61	28575751.03	30392718.71	32268459.66	15983447.2	26301299.78	26	28	27	45	6	5	36	38	42	42	28	33
CAGL0B03069g	23	23	1459.86	0.033557734	1.680296	C60 Tris2	C10 Tris2	[Candida glabrata] CAGL-CDS3297.1 CAGL-IPF801 (ohnolog of CAGL0K04235g), highly similar to uniprot|P15019 Saccharomyces cerevisiae YLR354c TAL1 or uniprot|P53228 Saccharomyces cerevisiae YGR043c	33835231.85	35499508.68	46230928.31	49735950.99	29803857.26	38353866.52	35300643.33	41715860.79	37552466.47	43715167.39	64288650.17	50236500.44	22762026.44	18846074.79	25709277.94	50798818.35	1481670.409	745946.58	35300643.33	42596223.63	46572788.48	54938333.63	25972199.12	54938911.87	25	28	21	28	7	4	28	28	28	30	24	32
CAGL0K08954g	2	2	83.01	0.033650682	12.90420816	C10 Tris1	C10 Tris2	[Candida glabrata] CAGL-CDS4750.1 CAGL-IPF3066 similar to uniprot|P06704 Saccharomyces cerevisiae YOR257w CDC31	3015.992033	8540.221733	65920.71605	39430.91211	6622.887391	1541.242239	9202.348661	15869.40137	40755.40942	42996.69796	13006.02263	56886.32337	2028.952859	4533.855918	36658.87908	40273.5587	329.2505459	29.97570992	9202.348661	16204.30591	50545.09706	54035.40872	5254.349073	62211.19462	0	0	1	0	0	0	0	0	1	1	0	2
CAGL0A04279g	1	1	41.55	0.033831292	5.999262938	C60 Tris2	C10	[Candida glabrata] CAGL-CDS2865.1 CAGL-IPF1148 similar to uniprot|P34220 Saccharomyces cerevisiae YBL055c	1990.492843	2697.075619	2667.401907	8010.954917	3530.334465	1184.753056	10142.47504	8575.723067	7585.527678	7871.500219	17154.80792	10967.14783	1339.067245	1431.83077	1483.357127	8182.150648	175.5072193	23.04233107	10142.47504	8756.703342	9407.615778	9892.381317	6930.431513	11993.73289	0	0	0	1	0	0	1	0	0	1	0	1
CAGL0M01694g	10	10	442.46	0.033907923	5.667283892	C60	C10	[Candida glabrata] CAGL-CDS0527.1 CAGL-IPF6343 highly similar to uniprot|P09440 Saccharomyces cerevisiae YBR084w MIS1 C1-tetrahydrofolate synthase precursor or uniprot|P07245 Saccharomyces cerevisiae YGR204w ADE3	69291.2831	93021.99685	238640.1003	248148.3243	90472.04719	291341.9171	421593.3071	498282.1299	316644.7966	295819.2537	276540.5614	192710.0475	46614.42915	49383.76826	132709.0952	253451.3043	4497.731754	5666.325886	421593.3071	508797.7723	392704.7282	371766.09	111720.5993	210748.7629	0	1	2	4	0	0	7	7	5	7	1	5
CAGL0I05038g	14	13	837.87	0.034055732	3.345725126	C10 Tris2	C10	[Candida glabrata] CAGL-CDS2322.1 CAGL-IPF1316 (ohnolog of CAGL0A04301g), similar to uniprot|P34221 Saccharomyces cerevisiae YBL056w PTC3 ser/thr protein phosphatase	850569.526	1225890.665	2054227.385	1853643.015	4054130.423	2893134.613	1576486.58	2060515.149	1550327.706	1807316.561	2947644.522	1624075.367	572204.9172	650804.1384	1142367.344	1893255.742	201547.237	56268.74331	1576486.58	2103999.832	1922725.485	2271316.025	1190829.334	1776097.712	4	7	7	9	0	0	10	12	12	10	8	11
CAGL0C04114g	7	7	264.59	0.034216504	5.567894677	C10 Tris2	C10	[Candida glabrata] CAGL-CDS4978.1 CAGL-IPF912 (ohnolog of CAGL0H09856g), highly similar to uniprot|P02303 Saccharomyces cerevisiae YNL031c HHT2 and highly similar to uniprot|P02303 Saccharomyces cerevisiae YBR010w HHT1	3863657.478	5123716.298	7883324.167	6301179.898	16156305.72	33884444.89	5304206.164	6108162.624	4555001.167	4597874.324	12497734.37	4520680.45	2599204.109	2720092.31	4383960.684	6435837.39	803195.3684	659020.5389	5304206.164	6237068.017	5649139.08	5778304.618	5049003.904	4943840.886	6	7	5	7	3	2	5	6	5	6	6	6
CAGL0I10945g	1	1	28.67	0.034317224	6.09088919	C10 Tris2	C60 Tris2	[Candida glabrata] CAGL-CDS2814.1 CAGL-IPF6398 similar to uniprot|Q08601 Saccharomyces cerevisiae YOR197w	58200.74516	50737.56308	61253.26559	75799.23855	87538.73321	228984.3612	30061.37273	61171.02786	32383.72612	37617.60747	21519.71119	30446.93678	39153.47488	26935.69416	34063.28376	77419.08366	4351.904841	4453.530155	30061.37273	62461.9685	40162.48648	47275.32325	8693.824223	33296.93673	0	0	1	1	0	0	2	2	1	1	0	1
CAGL0K00649g	1	1	36.64	0.03467128	13.81225257	C10	C10 Tris2	[Candida glabrata] CAGL-CDS4053.1 CAGL-IPF5158 similar to uniprot|P39543 Saccharomyces cerevisiae YJL192c	115701.8633	185843.6417	32058.65007	55603.77944	19711.37866	2120.361193	72217.56424	61470.85215	102223.8373	106125.3192	47671.47673	54217.60978	77836.28859	98661.17311	17827.9947	56792.04348	979.9324375	41.23902812	72217.56424	62768.12022	126778.6007	133371.2883	19258.96846	59292.67484	0	0	1	0	0	0	1	1	1	0	0	0
CAGL0J10164g	14	14	892.97	0.034857818	4.712161877	C10 Tris2	C60 Tris1	[Candida glabrata] CAGL-CDS4527.1 CAGL-IPF9079 highly similar to uniprot|P26785 Saccharomyces cerevisiae YNL069c RP23 or uniprot|P26784 Saccharomyces cerevisiae YIL133c RP22	36863824.43	51853622.39	39961802.64	50607662.13	108385172.2	217419721.6	51031530.56	56699022.94	31023777.38	38117500.51	70420075.07	33003900.38	24799456.08	27528190.73	22222982.07	51689158.14	5388265.721	4228608.808	51031530.56	57895587.32	38475870.1	47903555.79	28449255.15	36093246.12	21	23	21	27	9	7	24	31	25	25	20	21
CAGL0E06138g	39	39	1931.2	0.034959383	2.277917521	C60	C60 Tris1	[Candida glabrata] CAGL-CDS0046.1 CAGL-IPF6010 highly similar to uniprot|P19097 Saccharomyces cerevisiae YPL231w FAS2	2241667.932	2785413.128	1927609.224	2671479.941	2375932.282	3000271.783	4174731.909	4611880.76	1852227.575	2005073.046	2716562.561	1836849.45	1508040.642	1478727.624	1071954.276	2728570.009	118117.213	58352.46037	4174731.909	4709208.932	2297143.469	2519843.306	1097473.715	2008788.613	6	10	9	18	0	0	29	28	21	19	8	22
CAGL0F00275g	4	4	176.49	0.035078601	7.261293072	C60 Tris2	C10 Tris2	[Candida glabrata] CAGL-CDS2740.1 CAGL-IPF3800 highly similar to uniprot|P32458 Saccharomyces cerevisiae YJR076c CDC11 septin	182510.8283	252449.2487	274795.9277	242556.0335	52953.01835	99000.39766	302315.6047	361271.6832	264826.7351	318058.9479	838401.1337	264977.1532	122780.7842	134020.9372	152815.5531	247739.5051	2632.50893	1925.46449	302315.6047	368895.8856	328439.6653	399715.468	338708.6388	289780.4652	1	1	2	2	0	0	3	3	4	3	2	4
CAGL0G01430g	5	5	198.84	0.035119746	6.113921338	C10 Tris1	C10 Tris2	[Candida glabrata] CAGL-CDS1261.1 CAGL-IPF3853 similar to uniprot|Q10740 Saccharomyces cerevisiae YNL045w	1264170.883	860352.6581	1561695.994	760605.3381	66345.13356	313493.141	1171472.409	987419.6893	624333.3985	778705.5832	334775.2527	337637.555	850447.5807	456746.3366	868467.8812	776859.6284	3298.285196	6097.146327	1171472.409	1008257.989	774301.9312	978625.7192	135247.0382	369242.2784	3	2	2	3	0	0	4	3	4	4	2	4
CAGL0F03817g	1	1	15.81	0.035404105	Infinity	C60	C10 Tris2	[Candida glabrata] CAGL-CDS2449.1 CAGL-IPF1732 similar to uniprot|Q03649 Saccharomyces cerevisiae YMR210w	0	4519.519349	15967.59738	7156.571591	0	0	20790.2796	13174.9898	10018.12845	22080.16023	4458.327324	7295.483704	0	2399.334606	8879.670257	7309.508977	0	0	20790.2796	13453.03204	12424.54147	27748.88629	1801.135421	7978.380913	0	0	0	0	0	0	1	0	1	1	0	0
CAGL0L04092g	1	1	24.9	0.036395922	160.8053815	C60	C10 Tris2	[Candida glabrata] CAGL-CDS0473.1 CAGL-IPF8103 highly similar to uniprot|P53920 Saccharomyces cerevisiae YNL123w	1912.772315	1685.256011	20171.99162	9465.183006	202.5907883	0	18188.91309	14388.7759	6432.707343	12662.50365	13207.45096	5543.415759	1286.782198	894.6732505	11217.75742	9667.455887	10.0716083	0	18188.91309	14692.43364	7977.881258	15913.39784	5335.724818	6062.309818	0	0	1	1	0	0	1	1	1	1	1	0
CAGL0F02673g	2	2	83.91	0.036405857	432.8574345	C60 Tris2	C10 Tris2	[Candida glabrata] CAGL-CDS4663.1 CAGL-IPF5699 highly similar to uniprot|P34087 Saccharomyces cerevisiae YDR404c RPB7 DNA-directed RNA polymerase II	120883.0035	127621.7202	226288.749	153975.3616	1256.230278	0	150408.5071	208624.9537	132077.8857	186761.8397	354575.3411	189193.2744	81321.80484	67752.16259	125840.4396	157265.8463	62.45229316	0	150408.5071	213027.7313	163803.7661	234709.9386	143246.1459	206902.8005	0	1	1	0	0	0	1	1	2	1	1	1
CAGL0H02409g	6	6	464.99	0.036630505	4.489574295	C10 Tris2	C10	[Candida glabrata] CAGL-CDS4806.1 CAGL-IPF8737 highly similar to uniprot|P38912 Saccharomyces cerevisiae YMR260c TIF11 translation initiation factor eIF1a	940026.7467	1347514.346	4360903.956	2878732.887	5528750.543	4741335.144	1960386.661	2882126.039	2221801.469	2688790.019	6611481.602	2608080.221	632385.6079	715372.0456	2425123.093	2940251.993	274856.5734	92214.50291	1960386.661	2942949.828	2755491.173	3379093.617	2670995.832	2852210.807	1	3	5	5	0	0	6	5	4	4	5	6
CAGL0I05874g	12	9	564.09	0.036658254	3.82512596	C60 Tris2	C10	[Candida glabrata] CAGL-CDS4025.1 CAGL-IPF1380 highly similar to uniprot|P41277 Saccharomyces cerevisiae YIL053w RHR2 or uniprot|P40106 Saccharomyces cerevisiae YER062c GPP2	1084665.375	1529122.243	2759476.837	3245127.555	2103806.831	1127012.699	1740568.576	2114033.278	2629176.153	3386115.745	6671336.646	3326730.225	729688.5698	811784.5354	1534560.511	3314476.589	104588.7551	21919.33552	1740568.576	2158647.397	3260719.637	4255446.51	2695176.883	3638130.385	4	4	7	8	0	0	8	7	9	8	7	7
CAGL0G07975g	1	1	20.34	0.036794237	35.37892287	C10	C10 Tris2	[Candida glabrata] CAGL-CDS1264.1 CAGL-IPF8237 similar to uniprot|P53734 Saccharomyces cerevisiae YNR038w DBP6 RNA helicase	1061149.089	582262.5127	306806.9717	292611.6979	44788.87221	1662.841652	336375.6545	494980.9883	301607.1444	335081.7827	87880.40422	206989.7382	713868.4236	309113.0911	170617.0739	298864.8692	2226.636171	32.34070398	336375.6545	505426.9641	374054.9439	421108.6419	35503.11527	226365.1107	0	0	0	0	0	0	0	1	0	1	0	1
CAGL0M03399g	3	3	82.95	0.036901449	11.19696365	C60 Tris2	C10 Tris2	[Candida glabrata] CAGL-CDS4315.1 CAGL-IPF6816 highly similar to uniprot|P28263 Saccharomyces cerevisiae YEL012w UBC8 E2 ubiquitin-conjugating enzyme	78114.615	126044.263	84346.74704	211199.4416	31472.17134	5105.603879	123397.2258	122715.2135	142432.7741	149546.1368	261717.2997	147842.72	52550.1625	66914.71787	46905.69803	215712.8166	1564.609057	99.29918671	123397.2258	125304.9698	176645.9592	187939.7026	105732.0974	161681.6078	0	1	1	2	0	0	2	1	2	2	1	3
CAGL0I01342g	17	17	1344.51	0.03690795	3.101738033	C60	C10 Tris2	[Candida glabrata] CAGL-CDS2855.1 CAGL-IPF2067 highly similar to uniprot|P37303 Saccharomyces cerevisiae YEL046c GLY1 L-threonine aldolase	7148778.104	9578946.478	8078351.285	10625135.4	1949948.022	4693825.066	9899803.539	10707440.13	8917236.603	9660694.203	11274309.11	8379895.147	4809208.252	5085296.908	4492416.356	10852196.7	96939.81078	91290.47664	9899803.539	10933407.72	11059208.97	12140922.08	4554748.005	9164299.204	13	19	10	20	1	1	18	20	19	20	11	17
CAGL0D03190g	5	5	268.31	0.037053884	8.758861222	C10 Tris1	C10 Tris2	[Candida glabrata] CAGL-CDS3270.1 CAGL-IPF4770 highly similar to uniprot|Q07938 Saccharomyces cerevisiae YLR017w MEU1	822057.1952	814137.4369	1839509.893	924995.6989	38214.5263	277409.3342	1127535.877	1382314.439	1145689.428	1238065.153	657779.0044	791814.0824	553023.774	432211.4755	1022961.745	944763.0446	1899.798819	5395.350271	1127535.877	1411486.515	1420890.728	1555918.471	265738.466	865932.2149	2	1	2	4	0	0	4	4	2	4	2	4
CAGL0B04895g	1	1	21.48	0.037225669	9.036802537	C60 Tris2	C10 Tris2	[Candida glabrata] CAGL-CDS1365.1 CAGL-IPF654 (ohnolog of CAGL0H03751g), weakly similar to uniprot|P48743 Saccharomyces cerevisiae YLR176c RFX1 repressor of DNA damage-inducible genes	346061.693	713935.1287	2965381.114	1966137.883	88651.68783	495069.7909	1352150.206	1315876.441	1371525.403	1621687.882	3753035.029	1521940.711	232806.6035	379015.8042	1649065.031	2008154.649	4407.234321	9628.64115	1352150.206	1343646.424	1700973.824	2038030.167	1516201.893	1664402.693	0	0	1	1	0	0	1	1	1	1	1	1
CAGL0L08932g	13	11	1011.1	0.037392966	3.446180318	C60 Tris2	C10	[Candida glabrata] CAGL-CDS3497.1 CAGL-IPF7491 highly similar to uniprot|Q12230 Saccharomyces cerevisiae YPL004c or uniprot|P53252 Saccharomyces cerevisiae YGR086c	5417701.879	8457248.951	19428832.58	15283826.08	9778453.205	12471167.41	10637131.66	12193912.71	14897357.34	15310071.3	32026838.4	15788744.06	3644658.738	4489807.104	10804482.52	15610444.54	486126.4982	242552.46	10637131.66	12451250.51	18475789.67	19240685.9	12938635.7	17266656.93	7	11	12	19	2	2	16	11	16	19	11	16
CAGL0H01001g	14	14	781.41	0.037634762	4.435743944	C60 Tris2	C10 Tris2	[Candida glabrata] CAGL-CDS2224.1 CAGL-IPF5782 highly similar to uniprot|Q12464 Saccharomyces cerevisiae YPL235w RVB2	1142817.964	1607295.659	1883774.412	1848515.698	346672.2176	793305.6632	1532431.241	2330969.197	1781369.041	1917248.956	3334282.294	1722367.688	768809.6487	853285.4488	1047577.492	1888018.853	17234.47949	15429.04797	1532431.241	2380161.486	2209264.3	2409471.794	1347028.495	1883590.731	2	3	9	10	0	0	10	11	12	13	6	12
CAGL0K08866g	8	8	313.58	0.037732418	4.097855033	C60 Tris2	C10 Tris2	[Candida glabrata] CAGL-CDS3328.1 CAGL-IPF3072 highly similar to uniprot|Q08723 Saccharomyces cerevisiae YOR261c RPN8	141976.388	367982.3745	825717.9993	436163.7328	226853.775	210899.6631	401040.9037	607341.6274	612847.6517	747577.6253	1036374.893	757475.237	95511.98914	195355.4742	459186.4001	445484.6402	11277.81961	4101.79981	401040.9037	620158.8387	760057.2409	939506.1586	418688.7577	828379.0655	1	2	0	0	0	0	1	4	4	4	4	7
CAGL0L02365g	10	10	467.09	0.037781618	3.180001178	C10 Tris2	C10	[Candida glabrata] CAGL-CDS2578.1 CAGL-IPF2806 similar to uniprot|P33767 Saccharomyces cerevisiae YEL002c WBP1 oligosaccharyl transferase beta subunit precursor	688762.3229	984748.2047	1443525.991	1153575.183	2130621.862	3191143.587	1286336.628	1549611.594	1070703.845	1018439.342	2295052.745	1234318.925	463352.114	522785.7794	802752.8817	1178227.319	105921.8389	62064.73718	1286336.628	1582314.274	1327893.169	1279907.266	927186.4742	1349857.933	4	4	7	5	0	0	9	9	8	9	6	8
CAGL0F00253g	15	14	892.8	0.037878909	2.853560801	C60 Tris2	C10 Tris2	[Candida glabrata] CAGL-CDS2165.1 CAGL-IPF3801 highly similar to uniprot|P00937 Saccharomyces cerevisiae YKL211c TRP3 anthranilate synthase component II	2887284.587	2836204.436	2274906.129	3775460.131	2025878.385	1284529.355	3671374.829	3628941.118	4109416.043	4067186.95	5774723.367	3671726.397	1942367.305	1505691.851	1265088.029	3856142.48	100714.6166	24982.88612	3671374.829	3705525.536	5096521.803	5111371.794	2332950.914	4015420.086	8	5	6	13	0	0	14	11	14	13	10	13
CAGL0E05214g;CAGL0E05192g	2	2	88.18	0.038194712	209.9769418	C60 Tris1	C10 Tris2	[Candida glabrata] CAGL-CDS3193.1 CAGL-IPF5019 highly similar to uniprot|Q02895 Saccharomyces cerevisiae YPL088w	19161.86996	25959.83006	23815.56477	57743.84123	0	491.6145848	41725.73918	42940.07015	54942.95351	48284.77353	26421.96434	57948.33979	12890.79362	13781.62451	13243.96884	58977.83883	0	9.561440644	41725.73918	43846.26846	68140.57218	60681.11266	10674.30281	63372.6216	0	0	0	0	0	0	0	1	2	2	0	1
CAGL0M13893g	22	22	1306.82	0.038203254	2.909429455	C60	C10 Tris2	[Candida glabrata] CAGL-CDS0784.1 CAGL-IPF6044 similar to uniprot|P32497 Saccharomyces cerevisiae YMR309c NIP1	2646282.327	3513234.906	2262636.696	3789937.243	1599784.578	957614.4031	3512453.408	3928118.514	2861710.582	2926930.697	3619480.155	2617722.891	1780237.492	1865115.61	1258264.928	3870928.971	79531.7683	18624.69821	3512453.408	4011016.71	3549110.196	3678373.085	1462246.587	2862756.083	6	8	6	13	0	0	16	16	17	18	10	17
CAGL0L04884g	1	1	43.29	0.038425048	1216.10108	C60 Tris2	C10 Tris2	[Candida glabrata] CAGL-CDS3823.1 CAGL-IPF4586 similar to uniprot|P53271 Saccharomyces cerevisiae YGR120c SEC35 required for ER to golgi vesicle docking	149.4364522	139.4893316	2935.066063	5.206365962	85.5954993	0	25692.7989	14697.38514	44893.32036	31276.72107	73861.12516	30231.654	100.5306093	74.05247209	1632.206662	5.317627059	4.255298815	0	25692.7989	15007.5557	55676.9584	39306.51624	29839.41714	33061.5023	0	0	0	0	0	0	0	0	0	0	1	1
CAGL0A02090g	23	23	980.6	0.038540104	2.445438168	C60	C10 Tris2	[Candida glabrata] CAGL-CDS1179.1 CAGL-IPF2986 highly similar to uniprot|P38708 Saccharomyces cerevisiae YHR020w	2581267.521	3457613.535	3231603.527	3138395.458	2144274.997	1535058.128	4291262.468	4706319.187	2560801.461	3016036.665	4158319.609	2685852.981	1736499.984	1835587.187	1797112.805	3205463.605	106600.5915	29855.43478	4291262.468	4805640.368	3175920.944	3790355.577	1679934.244	2937263.522	8	6	9	11	0	0	18	21	16	17	9	19
CAGL0I04290g	5	5	168.79	0.038620144	28.71484167	C60 Tris2	C10 Tris2	[Candida glabrata] CAGL-CDS2624.1 CAGL-IPF5927 similar to uniprot|P32579 Saccharomyces cerevisiae YGL169w SUA5 translation initiation protein	102201.8853	115971.128	76462.18068	109032.9134	10398.659	259.8453694	132712.4068	109546.1241	97479.42936	128611.2483	215013.6591	91043.60631	68754.42811	61567.06479	42521.04656	111362.9689	516.9594394	5.053747698	132712.4068	111857.9627	120894.5582	161630.1181	86864.12849	99565.78622	1	2	0	3	0	0	4	4	4	3	3	4
CAGL0C05181g	9	9	429.2	0.039160095	4.530773797	C60	C10 Tris2	[Candida glabrata] CAGL-CDS2185.1 CAGL-IPF4096 highly similar to uniprot|Q12265 Saccharomyces cerevisiae YOL061w PRS5 ribose-phosphate pyrophosphokinases	674161.328	1046119.76	565400.0219	904208.8425	183923.6181	254521.7762	866431.0141	1120065.89	599660.736	715081.7373	1314520.971	518972.8886	453529.5647	555366.8762	314422.1161	923531.9689	9143.587695	4950.208824	866431.0141	1143703.527	743702.7509	898667.474	531057.9755	567551.5918	5	6	4	7	0	0	8	7	8	7	3	5
CAGL0M04675g	3	3	85.36	0.039161216	12.66685797	C60 Tris1	C10	[Candida glabrata] CAGL-CDS4955.1 CAGL-IPF9372 similar to uniprot|Q12305 Saccharomyces cerevisiae YOR285w	4644.080051	28379.16681	67449.63998	50905.14019	51278.83083	21218.29394	52581.30316	69074.88937	199684.5679	218616.2099	80581.22398	207368.0078	3124.218962	15066.00852	37509.12224	51992.99336	2549.27829	412.6758326	52581.30316	70532.63146	247649.9687	274742.4063	32554.29363	226778.7885	0	0	1	2	0	0	0	1	3	2	0	1
CAGL0G00374g	2	2	44.55	0.039521975	10.44078903	C10 Tris2	C60 Tris1	[Candida glabrata] CAGL-CDS1227.1 CAGL-IPF3928 weakly similar to uniprot|P53331 Saccharomyces cerevisiae YGR276c RNH70 ribonuclease H	18511.47984	52959.02134	51430.78811	30999.29574	280356.0939	235239.6971	46723.60056	52317.38968	13449.06943	35933.76837	67027.7836	21907.57308	12453.25569	28115.0279	28600.94907	31661.75698	13937.63649	4575.190548	46723.60056	53421.48499	16679.61455	45159.18554	27078.79132	23958.24184	0	0	0	0	0	0	0	1	1	0	1	0
CAGL0K10010g	2	2	64.8	0.039528351	6.268740714	C10	C10 Tris2	[Candida glabrata] CAGL-CDS2810.1 CAGL-IPF3196 similar to uniprot|P38961 Saccharomyces cerevisiae YDR083w protein involved in cleavage at site A2 in pre- rRNA	17304.22361	25637.97796	4890.546584	9024.342273	4109.180242	2741.031552	18353.11357	13148.08691	6552.563998	3733.624184	11106.34334	3575.08048	11641.09639	13610.7588	2719.660322	9217.194298	204.2839864	53.31048203	18353.11357	13425.5614	8126.528182	4692.172153	4486.89092	3909.727582	0	0	0	1	0	0	1	1	1	0	0	0
CAGL0D06182g	1	1	26.61	0.039872	31.08313465	C10 Tris2	C10	[Candida glabrata] CAGL-CDS3756.1 CAGL-IPF8551 similar to uniprot|P25299 Saccharomyces cerevisiae YGL044c RNA15 component of pre-mRNA 3 -end processing factor CF I	456.3212924	6769.489071	7835.82951	5309.454045	165816.0426	58784.79391	14016.25698	17824.70031	17105.44548	16907.55025	9652.506422	11836.0254	306.9817097	3593.804593	4357.548639	5422.918155	8243.386806	1143.308875	14016.25698	18200.86908	21214.2735	21248.29189	3899.550203	12943.94216	0	0	0	0	0	0	0	0	1	1	0	1
CAGL0L02343g	1	1	36.29	0.040316212	71.16429721	C10 Tris2	C10 Tris1	[Candida glabrata] CAGL-CDS4045.1 CAGL-IPF2808 similar to uniprot|P40006 Saccharomyces cerevisiae YEL001c	5265.203307	56.28995829	1400.422694	1376.475949	120893.6096	76722.43076	11939.37547	13323.63431	34271.32915	26573.18339	37777.75149	80446.94776	3542.068144	29.88336468	778.7828966	1405.89152	6010.110787	1492.179017	11939.37547	13604.81351	42503.50279	33395.42089	15261.96741	87977.22242	0	0	0	0	0	0	0	0	1	1	0	1
CAGL0G01903g	5	5	160.82	0.040461908	4.01254383	C60 Tris2	C10 Tris2	[Candida glabrata] CAGL-CDS1461.1 CAGL-IPF3819 similar to uniprot|P36150 Saccharomyces cerevisiae YKR069w MET1 siroheme synthase	161053.9489	206261.2181	258200.9217	334798.7503	120358.385	104799.225	301014.8828	326191.8928	265166.6134	308349.5638	649644.3197	253810.4593	108346.0654	109500.5111	143586.9775	341953.4674	5983.502606	2038.246221	301014.8828	333075.7786	328861.1843	387513.3557	262452.106	277568.5076	1	0	1	3	0	0	3	3	3	1	3	2
CAGL0M00990g	1	1	35.66	0.040799436	509.4888353	C60 Tris1	C10 Tris2	[Candida glabrata] CAGL-CDS0037.1 CAGL-IPF5466 similar to uniprot|Q00416 Saccharomyces cerevisiae YLR430w SEN1 positive effector of tRNA-splicing endonuclease	138718.9644	21782.6692	175226.7578	207887.2913	939.0626169	0	88683.28441	196203.211	344871.2141	133570.7049	53318.19179	182360.6218	93320.61768	11564.0421	97444.58055	212329.8849	46.68460461	0	88683.28441	200343.8427	427711.2961	167862.8354	21540.20484	199430.5742	1	0	1	1	0	0	1	1	1	1	1	1
CAGL0H06105g	7	7	341.88	0.041057193	3.36807904	C10	C10 Tris2	[Candida glabrata] CAGL-CDS3685.1 CAGL-IPF338 highly similar to uniprot|P21242 Saccharomyces cerevisiae YOR362c PRE10	1545919.476	1637813.665	1224717.089	712085.5795	489219.515	456047.239	796686.9737	844679.5183	973668.9534	1026734.837	1509852.777	756407.5527	1039988.736	869486.93	681072.0264	727302.9928	24321.08276	8869.689268	796686.9737	862505.4591	1207549.929	1290332.495	609970.7627	827211.4401	3	2	4	4	0	0	1	3	4	4	2	3
CAGL0M08932g	3	3	113.59	0.041206065	6.677234415	C60	C10 Tris2	[Candida glabrata] CAGL-CDS4365.1 CAGL-IPF8170 weakly similar to uniprot|Q03362 Saccharomyces cerevisiae YDR476c	56350.5661	56355.79196	61008.91138	60255.39248	25635.55914	9349.101134	99397.17586	134203.6017	88678.05271	140495.6937	19051.82173	65905.187	37908.80113	29918.31463	33927.39702	61543.06244	1274.447434	181.8312116	99397.17586	137035.8066	109979.0395	176565.7037	7696.81283	72074.27326	1	1	0	1	0	0	2	2	1	3	0	2
CAGL0J11440g	9	9	455.84	0.04130438	2.514039426	C60 Tris2	C10 Tris2	[Candida glabrata] CAGL-CDS1811.1 CAGL-IPF2902 highly similar to uniprot|Q02821 Saccharomyces cerevisiae YNL189w SRP1	1017349.162	1040356.147	1734733.215	1344858.937	725319.3591	785131.4889	1236477.998	1592693.236	1168847.055	1444064.659	2415436.262	1381896.722	684402.8326	552307.0738	964694.8483	1373598.845	36058.5619	15270.06798	1236477.998	1626305.103	1449610.951	1814805.039	975820.6368	1511249.819	5	4	5	6	0	0	8	6	9	7	8	8
CAGL0H04653g	15	15	881.83	0.041348923	3.467538625	C10 Tris1	C10 Tris2	[Candida glabrata] CAGL-CDS2961.1 CAGL-IPF1834 highly similar to uniprot|P25087 Saccharomyces cerevisiae YML008c ERG6	4291691.321	6630464.554	8372562.03	6591364.455	1382692.215	2932739.594	7434096	7145780.448	5702485.12	6652808.851	9068935.779	4857907.93	2887155.961	3519998.882	4656028.598	6732223.25	68739.22803	57039.0229	7434096	7296583.512	7072255.387	8360810.539	3663791.435	5312634.703	8	11	9	12	1	0	11	14	13	13	9	8
CAGL0L03806g	4	4	165.63	0.041372934	21.58793176	C10 Tris2	C10	[Candida glabrata] CAGL-CDS3959.1 CAGL-IPF2679 similar to uniprot|P53927 Saccharomyces cerevisiae YNL110c	83148.06908	51940.51488	357207.8394	352710.1939	375311.0982	2540972.033	152269.223	199272.9922	358750.5238	303543.4457	652296.8077	374453.9373	55936.32564	27574.32045	198645.2784	360247.6823	18658.23419	49419.51282	152269.223	203478.408	444924.4971	381473.3441	263523.694	409504.8756	0	0	2	2	0	0	1	2	2	3	1	4
CAGL0M00902g	1	1	78.28	0.041590289	320.3294785	C60	C10 Tris2	[Candida glabrata] CAGL-CDS5230.1 CAGL-IPF5457 (ohnolog of CAGL0L11132g), weakly similar to uniprot|O13577 Saccharomyces cerevisiae YLR437c	10704.48925	22170.20352	34819.21445	43582.61884	577.8602961	0	78491.81368	106613.8736	38998.74819	39452.95937	97655.42644	25373.39206	7201.247162	11769.77736	19363.16	44513.98824	28.72777487	0	78491.81368	108863.8306	48366.47552	49581.87224	39452.16106	27748.48045	0	0	0	1	0	0	0	0	0	0	0	0
CAGL0I01408g	3	3	100.42	0.041805722	11.11824429	C10 Tris2	C10	[Candida glabrata] CAGL-CDS5477.1 CAGL-IPF2074 highly similar to uniprot|P00044 Saccharomyces cerevisiae YJR048w CYC1 cytochrome-c isoform 1	30963.53685	5232.395148	55627.26466	132083.368	175351.3195	227083.8948	43935.59321	49589.91173	66028.71995	67972.73734	27246.58622	46640.97375	20830.14674	2777.78803	30934.63316	134906.0164	8717.424026	4416.567875	43935.59321	50636.44691	81889.20454	85423.64457	11007.44472	51006.8242	0	0	0	4	0	0	2	2	2	2	0	2
CAGL0H01419g	4	4	193.79	0.04190852	13.21859318	C60 Tris2	C10 Tris2	[Candida glabrata] CAGL-CDS1945.1 CAGL-IPF5815 similar to uniprot|Q06631 Saccharomyces cerevisiae YDR299w BFR2 involved in protein transport steps at the Brefeldin A blocks	61620.97531	75823.41512	98938.68188	155306.7899	3272.985183	41007.7229	244798.8124	275733.267	218120.6528	204436.2936	406288.7931	179039.8729	41454.37145	40253.33886	55020.35465	158625.7275	162.7133446	797.561587	244798.8124	281552.2845	270514.509	256922.0244	164138.0462	195798.985	0	0	0	1	0	0	2	2	2	1	1	3
CAGL0G01452g	3	3	119.4	0.041912536	5.625182521	C60	C10 Tris2	[Candida glabrata] CAGL-CDS4829.1 CAGL-IPF3851 highly similar to uniprot|P53633 Saccharomyces cerevisiae YNL044w YIP	361461.8854	305764.6014	751854.095	517190.1291	41384.26329	190344.2001	668128.2417	635386.6604	492321.2138	439914.8015	482557.1404	307977.2383	243166.7981	162325.1352	418110.2696	528242.5871	2057.379278	3702.015416	668128.2417	648795.7282	610579.6479	552855.8524	194949.9656	336805.5937	2	1	1	4	0	0	2	2	2	3	1	2
CAGL0J03960g	3	2	142.1	0.042009308	12.3120709	C60	C10 Tris2	[Candida glabrata] CAGL-CDS2515.1 CAGL-IPF6862 (ohnolog of CAGL0M02563g), similar to uniprot|Q12206 Saccharomyces cerevisiae YOR229w WTM2 or uniprot|Q12363 Saccharomyces cerevisiae YOR230w WTM1	115894.7948	148221.6541	93326.78122	107195.3971	24154.58169	1725.407324	140482.0275	178154.2321	98728.6277	91331.44495	202312.8549	105248.2734	77966.07968	78688.311	51899.54529	109486.1845	1200.822049	33.55754737	140482.0275	181913.9619	122443.8213	114779.3247	81733.08568	115100.088	0	1	2	1	0	0	1	1	1	1	1	1
CAGL0G06424g	1	1	48.82	0.042146583	38.07016341	C10 Tris2	C10 Tris1	[Candida glabrata] CAGL-CDS4699.1 CAGL-IPF3430 highly similar to uniprot|Q08826 Saccharomyces cerevisiae YOR357c GRD19	48624.90911	9570.28983	9556.132538	2617.451093	366527.6451	96922.67299	9722.808449	3397.086038	24604.82712	17829.09058	6628.563212	22216.45685	32711.50828	5080.701244	5314.21878	2673.386554	18221.57317	1885.054703	9722.808449	3468.777434	30515.05045	22406.42287	2677.896692	24296.03882	0	0	0	0	0	0	0	0	1	1	0	1
CAGL0K12804g	1	1	26.08	0.042334677	9.777674399	C10 Tris2	C10	[Candida glabrata] CAGL-CDS4653.1 CAGL-IPF4613 similar to uniprot|Q08004 Saccharomyces cerevisiae YLR074c	1527.058097	1972.069039	12581.27195	9346.696572	8258.947066	25954.37875	2051.579451	4972.398632	11585.34611	16916.95987	4546.867968	15227.51195	1027.300092	1046.937323	6996.515736	9546.437373	410.5856961	504.7882214	2051.579451	5077.335098	14368.21399	21260.11727	1836.905269	16652.89042	0	0	0	0	0	0	0	0	0	1	0	1
CAGL0A02189g	36	36	1878.61	0.042387036	2.314389463	C60 Tris2	C10 Tris2	[Candida glabrata] CAGL-CDS1473.1 CAGL-IPF2981 highly similar to uniprot|Q05506 Saccharomyces cerevisiae YDR341c arginyl-tRNA synthetase or uniprot|P38714 Saccharomyces cerevisiae YHR091c MSR1	10074193.29	12232171.94	13274274.66	13598211.66	8237470.994	4699053.876	13841194.44	15350702.42	12308186.82	13593848.18	17955737.89	11984418.95	6777227.215	6493848.388	7381898.421	13888808.2	409518.0337	91392.17206	13841194.44	15674660.45	15264685.25	17083850.1	7254002.047	13106226.16	19	19	20	28	6	2	27	26	29	31	17	30
CAGL0D05016g	3	3	130.37	0.042899373	2.320615191	C60 Tris2	C10	[Candida glabrata] CAGL-CDS4181.1 CAGL-IPF4949 highly similar to uniprot|Q06511 Saccharomyces cerevisiae YPR143w	77773.26843	93791.10983	168044.9132	200765.3836	116198.1718	169256.3964	171605.9111	163239.2497	170409.9426	152921.7137	245995.3432	152139.5592	52320.52791	49792.07702	93450.71658	205055.7806	5776.681566	3291.877495	171605.9111	166684.2168	211343.4071	192181.9045	99380.52861	166380.6548	1	2	0	3	0	0	2	2	2	3	2	3
CAGL0H02101g	9	9	399	0.043018327	10.06844288	C60 Tris2	C10	[Candida glabrata] CAGL-CDS5062.1 CAGL-IPF5854 similar to uniprot|P38804 Saccharomyces cerevisiae YHR087w	146449.2802	206249.6208	1689074.493	1192213.788	232465.3073	1913628.802	195271.9469	277642.3315	1277588.523	1287148.293	2094726.285	1456402.453	98521.04465	109494.3543	939303.7774	1217691.639	11556.79159	37218.27784	195271.9469	283501.6375	1584472.757	1617602.919	846255.8792	1592729.695	0	0	2	3	0	0	0	0	8	5	2	6
CAGL0M05291g	2	2	108.21	0.04317542	42.79562319	C10 Tris2	C10	[Candida glabrata] CAGL-CDS2646.1 CAGL-IPF7188 similar to uniprot|P13712 Saccharomyces cerevisiae YBR195c MSI1	771.2011446	505.7966113	1558.320765	2471.448762	32414.29241	22235.62237	2922.946385	2110.937248	11410.96048	808.5879344	2700.989536	2234.766587	518.8113066	268.5186674	866.5908975	2524.264123	1611.44571	432.4619123	2922.946385	2155.486028	14151.9399	1016.179884	1091.182314	2443.952972	0	0	0	0	0	0	1	0	2	0	0	0
CAGL0L06908g	19	19	851.4	0.043392841	2.210690588	C10 Tris2	C60	[Candida glabrata] CAGL-CDS2481.1 CAGL-IPF7670 highly similar to uniprot|Q07478 Saccharomyces cerevisiae YDL084w SUB2	9384056.099	8159789.786	10636242.05	9711886.251	23359876.17	15313843.83	8420090.612	9073863.639	9110388.423	9654131.594	16058275.62	9802025.311	6312950.181	4331891.181	5914873.721	9919431.23	1161314.02	297839.8391	8420090.612	9265356.568	11298756.99	12132674.63	6487439.552	10719548.54	10	8	15	16	0	0	18	18	18	21	11	17
CAGL0G01034g	2	2	62.96	0.043424338	234.563217	C60	C10 Tris2	[Candida glabrata] CAGL-CDS0047.1 CAGL-IPF3885 (ohnolog of CAGL0K04037g), highly similar to uniprot|P40989 Saccharomyces cerevisiae YGR032w GSC2 or uniprot|P38631 Saccharomyces cerevisiae YLR342w FKS1	4878.983594	11394.66964	4684.292336	8232.350279	185.1993318	0	18755.62341	24685.32765	6891.189819	1826.416876	2649.798821	1268.314293	3282.245975	6049.232909	2604.961181	8408.277274	9.207008588	0	18755.62341	25206.28167	8546.493906	2295.320038	1070.501596	1387.035453	0	0	0	0	0	0	1	2	0	0	0	0
CAGL0K05973g	31	31	2356.14	0.043636721	4.062816903	C60	C10 Tris2	[Candida glabrata] CAGL-CDS1672.1 CAGL-IPF8671 highly similar to uniprot|P19882 Saccharomyces cerevisiae YLR259c Heat shock protein	13790366.17	16275739.1	22105082.95	21462873.44	9346631.87	2814803.15	23339964.76	26069719	20264025.07	19558416.01	27751136.34	16416124.95	9277213.784	8640508.214	12292760.33	21921539.4	464658.9113	54745.27014	23339964.76	26619888.92	25131562.37	24579724.79	11211279.7	17952764.11	21	17	26	37	2	0	44	40	35	34	26	28
CAGL0L09867g	8	8	390.81	0.043840937	2.679722222	C10 Tris2	C10	[Candida glabrata] CAGL-CDS3923.1 CAGL-IPF8774 some similarities with uniprot|P15700 Saccharomyces cerevisiae YKL024c URA6 uridine-monophosphate kinase	782678.1799	653602.6427	1291760.709	1123805.97	2365636.875	1483196.763	1196925.53	1391885.571	1425376.252	1555957.021	2294680.999	1311352.502	526532.2698	346986.3315	718355.3586	1147821.931	117605.3866	28846.78008	1196925.53	1421259.635	1767759.962	1955423.964	927036.2913	1434102.275	2	3	7	8	0	0	9	7	8	8	6	10
CAGL0D00220g	3	3	214.59	0.044233649	4.660357015	C10	C60 Tris2	[Candida glabrata] CAGL-CDS4532.1 CAGL-IPF2552 similar to uniprot|P39715 Saccharomyces cerevisiae YAL059w SIM1	536085.2818	670865.2882	183299.4569	477957.7257	220597.7773	146973.8118	247503.3027	321504.9296	164100.5662	155428.8669	87271.1371	171711.2898	360641.4583	356150.7713	101933.8537	488171.7792	10966.80863	2858.502212	247503.3027	328289.9028	203518.4817	195332.729	35256.97529	187784.4065	0	0	1	2	0	0	1	3	2	3	0	2
CAGL0G05357g	2	2	55.74	0.044314792	17.26350574	C60 Tris2	C10 Tris2	[Candida glabrata] CAGL-CDS4036.1 CAGL-IPF3520 highly similar to uniprot|P40165 Saccharomyces cerevisiae YNL200c	7753.512434	19441.97674	18249.34	57720.72532	5050.23581	4980.879454	14073.65402	31010.60347	38322.51668	47572.90267	137074.68	36097.536	5216.032088	10321.40898	10148.5601	58954.22893	251.0676687	96.87341411	14073.65402	31665.04479	47527.80926	59786.48041	55377.28468	39476.46296	0	0	0	2	0	0	2	1	2	0	0	1
CAGL0H05489g	11	11	647.98	0.044759676	3.130249197	C60 Tris2	C10 Tris2	[Candida glabrata] CAGL-CDS4065.1 CAGL-IPF4426 highly similar to uniprot|P05626 Saccharomyces cerevisiae YPL078c ATP4	3885983.313	4021620.961	3848295.324	6649000.735	2459510.098	1238899.824	4463302.98	4790355.042	4032224.168	4687750.21	6829537.463	4747407.226	2614223.402	2135008.968	2140058.565	6791091.23	122272.2046	24095.43471	4463302.98	4891449.698	5000787.989	5891254.692	2759088.99	5191790.529	8	5	4	8	1	0	7	9	5	8	7	10
CAGL0G03443g	27	27	1655.74	0.044863414	2.619914233	C60 Tris1	C10 Tris2	[Candida glabrata] CAGL-CDS0304.1 CAGL-IPF7154 highly similar to uniprot|P40069 Saccharomyces cerevisiae YER110c KAP123 RAN-binding protein	3967028.631	5328257.315	5455716.247	7312290.815	3836670.76	1718750.709	6763846.993	6762432.327	7131276.776	7423450.998	7158380.777	6491585.602	2668745.141	2828679.595	3033954.335	7468555.953	190736.4367	33428.08247	6763846.993	6905145.291	8844251.153	9329302.664	2891939.564	7099233.548	12	10	16	21	1	0	28	23	30	30	11	25
CAGL0I04532g	4	4	123	0.044881538	14.40897039	C10 Tris2	C10	[Candida glabrata] CAGL-CDS1440.1 CAGL-IPF5907 similar to uniprot|P38069 Saccharomyces cerevisiae YBR015c TTP1 type II membrane protein	43389.59593	32567.88583	83054.61265	28750.93824	886267.4649	208201.6404	55922.13465	68879.50744	62710.5672	77970.77823	110419.7624	55433.32438	29189.54817	17289.72696	46187.13486	29365.35162	44059.94385	4049.325811	55922.13465	70333.12623	77774.0121	97988.52168	44608.87028	60622.18698	0	0	0	0	0	0	1	2	2	4	0	2
CAGL0L12364g	17	17	1394.85	0.044982358	2.88998898	C10 Tris1	C10 Tris2	[Candida glabrata] CAGL-CDS2780.1 CAGL-IPF8610 highly similar to uniprot|P41338 Saccharomyces cerevisiae YPL028w acetyl-CoA C-acetyltransferase	5554895.122	6534224.409	7004805.804	6444271.357	3368895.066	1284782.596	5688768.869	7484393.577	6087979.202	6229365.253	5045244.031	5533163.815	3736952.955	3468906.655	3895411.706	6581986.743	167481.4132	24987.81141	5688768.869	7642342.661	7550347.402	7828654.606	2038245.977	6051098.236	11	15	13	15	0	0	20	21	17	24	3	14
CAGL0J02442g	9	9	607.08	0.045513244	2.162272894	C60 Tris2	C10	[Candida glabrata] CAGL-CDS2685.1 CAGL-IPF6501 highly similar to uniprot|Q01852 Saccharomyces cerevisiae YIL022w TIM44	711499.232	702421.7682	1446193.56	1017800.601	1008127.773	1051003.867	1263228.052	1598300.866	1325289.382	1415019.783	1884492.847	1172790.205	478647.9491	372903.5604	804236.3318	1039551.206	50118.11313	20441.03532	1263228.052	1632031.075	1643631.64	1778303.357	761322.9293	1282569.788	4	3	4	8	0	0	10	9	8	9	7	10
CAGL0E02013g	6	6	461.24	0.045602809	4.339259172	C10 Tris2	C60 Tris1	[Candida glabrata] CAGL-IPF14078 highly similar to uniprot|P07279 Saccharomyces cerevisiae YOL120c RP28A 60S or uniprot|P07279 Saccharomyces cerevisiae YNL301c RP28B	22305244.94	33270145.38	15948128.78	24394229.45	48932448.62	75327917.59	27225639.21	35591204.56	14655145.7	13981163.24	32576149.01	14288342.12	15005440.99	17662544.39	8868843.66	24915539.08	2432630.13	1465057.049	27225639.21	36342313.94	18175397.38	17570602.06	13160553.63	15625809.15	16	17	5	12	5	5	11	12	8	9	6	8
CAGL0J11880g	3	3	110.83	0.045680485	9.318454446	C60 Tris2	C10	[Candida glabrata] CAGL-CDS3902.1 CAGL-IPF2938 highly similar to uniprot|P32610 Saccharomyces cerevisiae YEL051w VMA8	10410.89401	18553.74513	26432.05753	163444.8062	11456.28604	26673.06118	76683.01552	79937.50714	84774.59383	73224.36162	144027.2962	125878.3742	7003.736392	9849.862191	14699.01511	166937.6549	569.5383616	518.7659179	76683.01552	81624.49165	105137.9469	92023.53894	58186.09669	137661.279	0	0	0	1	0	0	2	2	2	2	0	3
CAGL0L07656g	4	4	233.14	0.045905804	5.427010172	C60 Tris1	C10 Tris2	[Candida glabrata] CAGL-CDS3423.1 CAGL-IPF9325 highly similar to uniprot|P50107 Saccharomyces cerevisiae YML004c GLO1	773010.8871	793454.8078	935893.924	893945.2973	466638.4326	155904.1733	886999.1825	948392.593	1577705.171	1800839.883	1483524.151	650028.9425	520028.7774	421231.4256	520455.8484	913049.0896	23198.48573	3032.189331	886999.1825	968407.2729	1956679.178	2263176.563	599334.168	710875.2097	2	2	3	5	0	0	3	4	3	2	3	3
CAGL0L11462g	17	17	959.25	0.045906885	1.48277491	C10 Tris2	C60 Tris1	[Candida glabrata] CAGL-CDS4625.1 CAGL-IPF4238 highly similar to uniprot|P05739 Saccharomyces cerevisiae YLR448w YL16B or uniprot|Q02326 Saccharomyces cerevisiae YML073c YL16A	34448498.32	42372989.08	56307175.7	53768045.33	53892503.9	57413276.54	44849337.99	53300811.01	40993044.98	34072819.49	44646611.16	34352544.79	23174590.11	22495086.58	31312735.5	54917079.37	2679214.56	1116634.154	44849337.99	54425660.23	50839814.06	42820467.96	18036942.32	37568131.02	25	24	23	35	6	5	30	33	31	32	15	22
CAGL0I01496g	31	8	2326.87	0.046235369	2.853512011	C60	C10	[Candida glabrata] CAGL-CDS1278.1 CAGL-IPF2081 (ohnolog of CAGL0I03322g), highly similar to uniprot|P12398 Saccharomyces cerevisiae YJR045c SSC1 or uniprot|P39987 Saccharomyces cerevisiae YEL030w ECM10	446454.8173	672246.4123	1628618.296	979824.3393	1544439.996	1531765.497	1335167.126	1857060.27	1113374.867	1300620.702	1256804.501	763127.8268	300344.2211	356883.9861	905683.7483	1000763.384	76780.36507	29791.39621	1335167.126	1896251.283	1380814.02	1634534.151	507740.8947	834560.7687	1	1	5	8	0	0	8	8	6	8	3	7
CAGL0J03212g	15	15	1037.82	0.046281418	3.015764429	C10	C10 Tris2	[Candida glabrata] CAGL-CDS1974.1 CAGL-IPF6925 highly similar to uniprot|P40047 Saccharomyces cerevisiae YER073w ALD5 or uniprot|P46367 Saccharomyces cerevisiae YOR374w ALD4	9183619.518	9406097.541	7824083.159	8150927.279	2026032.614	4138148.142	7277147.516	8108915.586	6593630.264	6369854.123	10902291.55	5736791	6178110.178	4993534.399	4351016.428	8325114.248	100722.2839	80483.08382	7277147.516	8280044.453	8177458.806	8005211.735	4404455.317	6273786.04	12	13	10	15	1	2	18	18	13	16	10	12
CAGL0I08965g	5	5	216.22	0.046861774	2.427917177	C60 Tris2	C10 Tris2	[Candida glabrata] CAGL-CDS2504.1 CAGL-IPF8965 (ohnolog of CAGL0A02145g), highly similar to uniprot|P43603 Saccharomyces cerevisiae YFR024ca or uniprot|P32793 Saccharomyces cerevisiae YHR016c YSC84	101748.681	101946.5918	240864.2751	157008.8526	89475.12439	108365.4176	183920.8108	265977.6561	173316.7874	155335.4057	312585.2528	167755.1975	68449.54332	54121.68125	133945.9713	160364.1636	4448.170686	2107.605308	183920.8108	271590.7932	214948.4931	195215.2732	126282.4216	183458.0022	1	1	1	1	0	0	3	3	4	5	2	3
CAGL0E05610g	22	16	1500.93	0.046914689	2.328901413	C60 Tris1	C10 Tris1	[Candida glabrata] CAGL-CDS2026.1 CAGL-IPF5048 (ohnolog of CAGL0M12034g), highly similar to uniprot|P00549 Saccharomyces cerevisiae YAL038w CDC19 pyruvate kinase or uniprot|P52489 Saccharomyces cerevisiae YOR347c PYK2	2052483.499	2081455.313	1291517.022	1848880.541	4135189.288	2272671.698	2827030.455	2908242.701	3409791.551	3903884.772	3427545.769	2851528.173	1380770.313	1105008.603	718219.8434	1888391.494	205577.0014	44201.324	2827030.455	2969617.649	4228843.419	4906144.408	1384706.336	3118446.819	6	5	5	7	1	0	11	9	15	15	8	12
CAGL0F00715g	1	1	21.88	0.046958312	Infinity	C10	C10 Tris2	[Candida glabrata] CAGL-CDS3512.1 CAGL-IPF3770 (ohnolog of CAGL0G06248g), similar to uniprot|P10962 Saccharomyces cerevisiae YAL025c MAK16 nuclear viral propagation protein	41511.00205	11946.4503	455.4272121	14963.70259	0	0	2541.953651	0	679.1355773	7184.378086	24653.79748	14248.55792	27925.75887	6342.163715	253.2656212	15283.47995	0	0	2541.953651	0	842.2679138	9028.851626	9959.974826	15582.30093	0	0	0	0	0	0	0	0	0	0	0	1
CAGL0F00407g	17	17	1303.45	0.047205417	3.311871401	C60	C10 Tris2	[Candida glabrata] CAGL-CDS3394.1 CAGL-IPF3794 highly similar to uniprot|P47120 Saccharomyces cerevisiae YJR070c	9522714.272	11243617.28	17789115.16	12141494.83	3903593.645	10931840.5	25782739.02	23350311.04	22314168.45	20890736.35	14298793.9	15886743.94	6406229.902	5969041.829	9892626.486	12400961.04	194063.4443	212614.0014	25782739.02	23843091.15	27674162.18	26254096.96	5776620.312	17373830.13	12	10	12	16	1	1	21	20	23	24	8	17
CAGL0E05170g;CAGL0E05280g	17	17	695.11	0.047328104	2.962869997	C60 Tris2	C10 Tris2	[Candida glabrata] CAGL-CDS3141.1 CAGL-IPF5015 similar to uniprot|Q12068 Saccharomyces cerevisiae YOL151w GRE2 or uniprot|P53111 Saccharomyces cerevisiae YGL157w or uniprot|P53183 Saccharomyces cerevisiae YGL039w	842127.0397	792165.9807	1821174.261	1274508.918	429254.6014	1187315.646	1324233.753	1325977.863	1821990.385	1862253.032	2369991.821	2419695.664	566525.3907	420547.2096	1012765.198	1301745.432	21339.98413	23092.17104	1324233.753	1353961.024	2259643.128	2340356.551	957461.3767	2646192.423	2	1	6	7	0	0	10	9	11	11	5	14
CAGL0I03300g	5	5	312.27	0.047421371	2.770391022	C60 Tris1	C10 Tris2	[Candida glabrata] CAGL-CDS3339.1 CAGL-IPF7355 similar to uniprot|P39988 Saccharomyces cerevisiae YEL029c	158278.0103	183230.6913	384298.0625	255393.4888	125574.581	144515.1756	139594.3225	181364.9653	329167.989	419086.2478	182709.4499	388472.2038	106478.604	97274.00292	213710.3031	260851.2995	6242.820829	2810.684054	139594.3225	185192.4538	408236.0646	526679.9026	73813.43677	424835.3286	1	0	0	2	0	0	2	1	4	5	0	4
CAGL0H10120g	1	1	69.18	0.047721612	20224.46935	C60 Tris2	C10 Tris2	[Candida glabrata] CAGL-CDS2097.1 CAGL-IPF22 similar to uniprot|P38081 Saccharomyces cerevisiae YBR056w	1116.141678	0	12104.96796	546.618928	0.9243484	0	3802.674176	3834.96892	2223.993873	9271.704889	2879.600451	15814.85543	750.8636709	0	6731.640423	558.3002853	0.045953101	0	3802.674176	3915.901306	2758.210205	11652.06602	1163.339969	17295.21247	0	0	0	0	0	0	0	0	0	1	0	1
CAGL0G03663g	7	7	327.02	0.04809515	46.93265616	C60 Tris1	C10 Tris2	[Candida glabrata] CAGL-CDS3943.1 CAGL-IPF7136 (ohnolog of CAGL0H04543g), similar to uniprot|P40075 Saccharomyces cerevisiae YER120w SCS2 required for inositol metabolism	1662117.274	1396567.686	1408706.191	1116131.863	65218.12153	268.689535	1450255.031	1191773.62	1385252.875	1688217.112	1402685.573	1458568.96	1118158.655	741413.615	783389.3959	1139983.828	3242.256866	5.22575839	1450255.031	1216924.562	1717998.715	2121639.707	566675.9049	1595098.999	2	4	2	3	0	0	5	4	6	6	3	7
CAGL0M13937g	3	3	90.89	0.04812946	7.008004418	C60 Tris2	C60	[Candida glabrata] CAGL-CDS4086.1 CAGL-IPF6041 similar to uniprot|P41818 Saccharomyces cerevisiae YMR311c GLC8	37925.26277	56991.63334	314686.2263	141787.9682	30196.1883	116239.8677	34111.84673	42676.52042	113547.9756	114417.7528	376221.2639	161911.9522	25513.5191	30255.87182	174998.7714	144818.0058	1501.174774	2260.755946	34111.84673	43577.15682	140822.8632	143792.6709	151990.9588	177067.7972	0	0	0	0	0	0	0	0	2	2	2	3
CAGL0E00781g	2	2	84.66	0.048352991	23.06314284	C60	C10 Tris2	[Candida glabrata] CAGL-CDS1133.1 CAGL-IPF5560 highly similar to uniprot|P05453 Saccharomyces cerevisiae YDR172w eukaryotic peptide chain release factor GTP-binding subunit	10694.13201	17112.65101	8627.88086	16304.40068	249.8711031	3601.608772	37491.70378	51335.52673	15303.49612	11128.24416	11273.91945	5053.691791	7194.279522	9084.810262	4798.012827	16652.82903	12.42210417	70.04789843	37491.70378	52418.90101	18979.48537	13985.2419	4554.590587	5526.745006	0	0	0	0	0	0	1	2	0	1	0	0
CAGL0L03846g	17	17	826.04	0.048778154	1.663453347	C60	C10 Tris2	[Candida glabrata] CAGL-CDS2601.1 CAGL-IPF2675 highly similar to uniprot|P24783 Saccharomyces cerevisiae YNL112w DBP2 ATP-dependent RNA helicase of DEAD box family	3303935.074	3898076.066	3562109.421	3625386.647	3053881.2	2911609.51	4313204.17	5610111.32	3083764.734	3245207.296	3483582.91	2582771.114	2222661.214	2069421.122	1980908.982	3702861.895	151820.7985	56628.06266	4313204.17	5728505.942	3824503.054	4078362.082	1407344.979	2824532.628	9	7	12	14	0	1	16	12	13	14	9	14
CAGL0G05742g	4	4	181.7	0.048824629	4.982298573	C10 Tris2	C10	[Candida glabrata] CAGL-CDS4377.1 CAGL-IPF3489 similar to uniprot|Q07623 Saccharomyces cerevisiae YDL213c	70947.11148	50146.31573	160915.271	127762.4485	170485.3055	432838.304	105763.2293	123250.5131	143766.2462	181092.2191	264929.7105	147952.3486	47728.35707	26621.81117	89485.88269	130492.7579	8475.514769	8418.297343	105763.2293	125851.5663	178299.7391	227584.7341	107029.8906	161801.4983	0	0	0	3	0	0	3	4	4	4	2	4
CAGL0E01287g	9	9	487.43	0.049110986	2.913774143	C60	C10 Tris2	[Candida glabrata] CAGL-CDS2676.1 CAGL-IPF5511 highly similar to uniprot|P19262 Saccharomyces cerevisiae YDR148c KGD2 oxoglutarate dehydrogenase complex E2 component	1292501.649	1797841.767	1105381.26	1982617.856	431515.4725	805916.397	1688029.69	1917567.295	1476366.733	1846429.468	1202169.561	1079459.415	869506.5794	954443.0801	614708.7043	2024986.802	21452.38119	15674.31487	1688029.69	1958035.236	1830998.655	2320470.541	485668.7322	1180502.725	3	7	4	7	0	0	5	7	5	7	2	4
CAGL0G07271g	13	7	800.84	0.049233967	7.796948948	C60	C10 Tris2	[Candida glabrata] CAGL-CDS4485.1 CAGL-IPF7080 (ohnolog of CAGL0K06259g), highly similar to uniprot|P34760 Saccharomyces cerevisiae YML028w TSA1	1591404.313	3089249.621	6063802.01	8667841.801	354094.9374	2646218.963	9887962.295	13505332.02	8182697.15	8585903.95	5856516.188	10519710.95	1070587.818	1640029.16	3372114.231	8853075.338	17603.49294	51466.46647	9887962.295	13790345.73	10148228.85	10790196.72	2365994.685	11504413.48	0	3	6	10	0	0	10	15	10	11	3	9
CAGL0I04708g	9	9	531.05	0.049868329	11.41199526	C60 Tris2	C10 Tris2	[Candida glabrata] CAGL-CDS4191.1 CAGL-IPF5895 highly similar to uniprot|P38075 Saccharomyces cerevisiae YBR035c PDX3	1683537.406	915751.036	2458805.802	2519993.406	500674.138	33278.84568	1652173.492	2029219.926	2607215.049	2800004.151	3245995.725	2847473.192	1132568.653	486156.3767	1367355.666	2573846.176	24890.53845	647.2422047	1652173.492	2072044.161	3233483.348	3518860.19	1311361.292	3114012.27	4	3	6	7	0	0	10	8	10	11	6	11
CAGL0G01628g	1	1	41.62	0.049871579	19.85387711	C60	C10 Tris2	[Candida glabrata] CAGL-CDS2928.1 CAGL-IPF3840 similar to uniprot|P53962 Saccharomyces cerevisiae YNL035c	68074.06468	81868.17933	11172.47132	87150.13172	3000.601371	5827.369396	72424.43704	102845.0097	71635.81033	53938.18116	143698.3244	31382.15287	45795.56797	43462.39956	6213.073821	89012.54771	149.1720425	113.3368462	72424.43704	105015.4294	88843.15082	67785.94178	58053.19424	34319.69416	0	1	1	1	0	0	1	1	1	1	0	1
CAGL0K08250g	1	1	27.7	0.050085394	3.121886584	C10 Tris1	C10 Tris2	[Candida glabrata] CAGL-CDS3622.1 CAGL-IPF3123 (ohnolog of CAGL0L05742g), highly similar to uniprot|P23500 Saccharomyces cerevisiae YKR052c Mitochondrial RNA splicing protein	25549.82256	44332.87583	106343.5546	54726.20119	28380.5516	23213.17274	49046.9745	65239.11566	53710.32559	67571.7504	86396.94352	59923.14331	17188.17058	23535.55654	59138.24583	55895.71121	1410.912123	451.4743464	49046.9745	66615.90838	66611.85983	84919.71069	34903.80673	65532.27754	0	0	1	0	0	0	1	0	1	1	1	1
CAGL0L10406g	6	6	474.64	0.050122035	4.859432396	C60	C10 Tris2	[Candida glabrata] CAGL-CDS3604.1 CAGL-IPF4154 highly similar to uniprot|P07143 Saccharomyces cerevisiae YOR065w CYT1 cytochrome-c1	1039918.826	1338799.177	2480971.649	1307859.063	857558.4495	252206.4416	2450449.032	2942378.432	1846176.533	2148270.756	1283369.477	1388818.491	699586.157	710745.3131	1379682.218	1335808.277	42632.70247	4905.177747	2450449.032	3004473.774	2289638.93	2699804.727	518472.9733	1518819.504	3	2	5	7	0	0	11	12	10	9	3	7
CAGL0C01331g	2	2	83.53	0.050210355	11.35577586	C60 Tris1	C10 Tris2	[Candida glabrata] CAGL-CDS2945.1 CAGL-IPF7235 similar to uniprot|P40481 Saccharomyces cerevisiae YIL110w	22754.17692	38328.31934	41267.93994	56145.4682	1099.316235	12742.30818	46581.95647	71750.33367	70081.7686	87100.61586	43283.42065	44637.47715	15307.45168	20347.84141	22949.33233	57345.30824	54.65146076	247.8258928	46581.95647	73264.53778	86915.81917	109462.2983	17486.22217	48815.78936	0	0	0	1	0	0	0	2	0	1	1	1
CAGL0H03553g	1	1	30.9	0.050210427	Infinity	C60	C10 Tris2	[Candida glabrata] CAGL-CDS2096.1 CAGL-IPF1920 highly similar to uniprot|P29295 Saccharomyces cerevisiae YPL204w HRR25	6435.309398	5577.447464	13656.95575	6680.976113	0	0	11015.72753	14531.05166	9067.222972	5619.232649	0	6956.364932	4329.235375	2960.970333	7594.709515	6823.749927	0	0	11015.72753	14837.71195	11245.22294	7061.880268	0	7607.518768	0	0	0	2	0	0	1	1	1	0	0	0
CAGL0C01243g	10	10	674.63	0.050425383	1.878289976	C60 Tris1	C10 Tris2	[Candida glabrata] CAGL-CDS2877.1 CAGL-IPF7227 highly similar to uniprot|P07172 Saccharomyces cerevisiae YIL116w HIS5	5287851.871	4921179.864	3788843.262	5517415.997	2245494.84	3323700.689	3725794.529	3994262.608	5240507.908	5220056.229	4532373.175	4118169.921	3557304.547	2612569.222	2106996.94	5635324.296	111632.6397	64642.84796	3725794.529	4078556.695	6499308.548	6560221.721	1831049.466	4503653.168	11	5	6	11	2	1	10	10	12	11	5	11
CAGL0L08580g	1	1	104.66	0.050876169	Infinity	C60 Tris1	C10 Tris2	[Candida glabrata] CAGL-CDS3844.1 CAGL-IPF7565 similar to uniprot|P38886 Saccharomyces cerevisiae YHR200w SUN1 26S proteasome regulatory subunit	0	1927.374358	27203.44507	22409.50572	0	0	8.35973829	4779.497584	32129.20053	25105.10779	12320.28965	13962.31405	0	1023.209691	15127.98803	22888.40141	0	0	8.35973829	4880.363106	39846.82236	31550.44049	4977.317384	15269.26308	0	0	1	1	0	0	0	0	1	1	0	1
CAGL0C00715g	3	3	88.93	0.051186841	133.2715784	C10 Tris1	C10 Tris2	[Candida glabrata] CAGL-CDS4525.1 CAGL-IPF6666 weakly similar to uniprot|Q05942 Saccharomyces cerevisiae YLR221c	21653.61624	46898.82934	38184.45975	53558.42233	0	688.3904519	37143.26804	31185.7681	25909.9808	36741.16633	44053.41633	40212.68117	14567.06984	24897.77685	21234.59175	54702.97668	0	13.38854593	37143.26804	31843.90606	32133.70968	46173.86995	17797.29544	43976.80825	1	1	1	1	0	0	1	1	2	1	0	1
CAGL0D01606g	10	10	363.97	0.051223403	3.205269274	C10 Tris2	C10	[Candida glabrata] CAGL-CDS3568.1 CAGL-IPF4792 (ohnolog of CAGL0K12210g), highly similar to uniprot|P32331 Saccharomyces cerevisiae YPR058w YMC1 or uniprot|P38087 Saccharomyces cerevisiae YBR104w YMC2	1029044.297	2072295.316	3164104.744	1674503.949	4103290.616	5837337.953	2177233.266	2372677.955	1623643.668	1736475.443	1822023.924	1600653.685	692270.5182	1100145.719	1759576.355	1710288.438	203991.1893	113530.7253	2177233.266	2422750.457	2013652.371	2182287.589	736085.8882	1750483.631	6	6	8	10	0	0	10	9	9	10	7	8
CAGL0E01155g	1	1	25.86	0.051378349	204.3861875	C10 Tris1	C10 Tris2	[Candida glabrata] CAGL-IPF14115 some similarities with uniprot|P50106 Saccharomyces cerevisiae YDR156w RPA14 DNA-directed RNA polymerase I	96079.34785	79456.18196	134254.2307	88087.35684	1087.85036	0	48589.29075	67513.88185	112643.5613	96063.05154	19972.11323	62761.97624	64635.60427	42181.9119	74659.52899	89969.80152	54.08144569	0	48589.29075	68938.68076	139701.2034	120725.6952	8068.604651	68636.84077	0	0	1	0	0	0	1	0	0	0	0	0
CAGL0H00869g	3	3	109.57	0.051714095	17.3775463	C60	C10 Tris2	[Candida glabrata] CAGL-CDS1529.1 CAGL-IPF9207 similar to uniprot|P38687 Saccharomyces cerevisiae YPL243w SRP68 signal recognition particle protein	41892.13386	88413.77424	72281.44421	174979.0693	20961.84326	1162.628614	162962.3444	221506.6901	140213.6973	214966.9346	87341.1956	176143.6071	28182.15825	46937.34262	40196.11561	178718.4075	1042.098096	22.61203152	162962.3444	226181.3212	173893.8472	270156.2381	35285.27847	192631.613	1	1	0	0	0	0	2	1	1	1	0	1
CAGL0L01727g	1	1	69.17	0.051878355	180.0170555	C10 Tris1	C10 Tris2	[Candida glabrata] CAGL-CDS2436.1 CAGL-IPF7426 highly similar to uniprot|P36091 Saccharomyces cerevisiae YKL046c	16397.97129	24259.99857	55642.44079	97790.15283	852.3225378	0	51162.41625	82440.26898	68042.19014	66073.12072	23632.79724	60003.61228	11031.4319	12879.21339	30943.0727	99879.94823	42.3724041	0	51162.41625	84180.07126	84386.32205	83036.33193	9547.497327	65620.27885	0	0	0	1	0	0	0	0	1	1	0	1
CAGL0A00407g	13	13	708.5	0.051909448	2.850659188	C60 Tris2	C10 Tris2	[Candida glabrata] CAGL-CDS3967.1 CAGL-IPF3321 highly similar to uniprot|P21243 Saccharomyces cerevisiae YGL011c SCL1	1938905.595	1585840.028	2076406.85	2659132.667	712877.0901	1433958.581	1672698.363	2377690.482	2181728.053	2510022.684	3414767.2	2705129.631	1304362.879	841895.0259	1154701.469	2715958.871	35440.00633	27889.14383	1672698.363	2427868.768	2705791.888	3154430.644	1379543.877	2958344.572	4	5	8	11	0	0	6	11	8	11	5	10
CAGL0F00363g	5	5	311.62	0.051960037	11.83312017	C60	C10 Tris2	[Candida glabrata] CAGL-CDS4278.1 CAGL-IPF3796 similar to uniprot|P05375 Saccharomyces cerevisiae YJR073c OPI3 methylene-fatty-acyl-phospholipid synthase	619321.0926	850744.2085	744049.4719	1921496.517	380490.1532	51534.59616	2154321.631	2957879.144	1658575.899	1692109.241	2263473.016	948657.629	416636.8106	451645.377	413770.075	1962559.287	18915.70598	1002.299357	2154321.631	3020301.61	2056975.528	2126531.077	914428.4679	1037457.176	2	3	2	6	0	0	6	4	4	2	2	4
CAGL0M11506g	4	4	204.67	0.052175205	5.803695672	C10 Tris2	C10	[Candida glabrata] CAGL-CDS3176.1 CAGL-IPF6248 highly similar to uniprot|Q12452 Saccharomyces cerevisiae YLR100w ERG27 3-keto sterol reductase	176508.5671	100007.9155	639769.1363	167754.2899	760606.0971	844211.4161	131561.1496	217793.2205	172126.552	168814.9233	198990.8305	229297.6329	118742.8739	53092.47159	355779.1968	171339.2331	37812.80851	16419.11692	131561.1496	222389.4833	213472.3562	212155.4402	80391.00929	250761.1465	1	1	1	2	0	0	4	2	4	4	2	4
CAGL0I03674g	6	6	353.84	0.052811394	6.585930384	C60 Tris2	C10 Tris2	[Candida glabrata] CAGL-CDS2446.1 CAGL-IPF7380 highly similar to uniprot|Q12250 Saccharomyces cerevisiae YDL147w RPN5	462415.0807	580042.4236	872073.755	523259.4503	235339.9325	40114.32761	564195.1916	540411.5367	743127.048	796952.2855	1124083.617	690038.9643	311081.1931	307934.4842	484965.0952	534441.6109	11699.70085	780.1858902	564195.1916	551816.2693	921630.5099	1001556.969	454122.5153	754630.3886	1	1	4	5	0	0	4	5	7	7	4	6
CAGL0H08195g	25	25	1324.42	0.053295899	2.902657674	C60 Tris2	C10 Tris2	[Candida glabrata] CAGL-CDS1594.1 CAGL-IPF171 highly similar to uniprot|P15705 Saccharomyces cerevisiae YOR027w STI1	2189594.355	2655678.685	3894248.363	4537468.367	1197965.831	2684682.397	4693430.995	5796291.084	4235082.839	4692578.43	7312273.412	3957725.262	1473009.105	1409853.853	2165613.307	4634434.986	59555.7316	52214.54404	4693430.995	5918614.805	5252374.499	5897322.48	2954111.194	4328190.011	8	8	11	19	0	0	17	19	21	19	17	24
CAGL0B04675g	1	1	19.59	0.053304151	Infinity	C60 Tris2	C10 Tris2	[Candida glabrata] CAGL-CDS2790.1 CAGL-IPF673 (ohnolog of CAGL0H03949g), similar to uniprot|P33309 Saccharomyces cerevisiae YNL001w DOM34	10896.34868	16009.22692	0	13327.95795	0	0	244.128355	402.3318926	309.8710657	532.3065584	208808.8309	88641.00665	7330.317046	8499.021512	0	13612.77912	0	0	244.128355	410.8226211	384.3039074	668.9677072	84357.41799	96938.29009	0	0	0	0	0	0	0	0	0	0	1	1
CAGL0A04125g	11	11	659.09	0.053329896	3.893382559	C60 Tris2	C10	[Candida glabrata] CAGL-CDS3866.1 CAGL-IPF1164 highly similar to uniprot|Q05775 Saccharomyces cerevisiae YLR192c HCR1	616871.2581	1039177.567	1389150.084	1589502.749	1867664.358	4437493.643	1189867.359	1433172.194	1654248.449	1814229.906	4172934.589	2274697.025	414988.7297	551681.386	772514.1353	1623470.745	92849.15673	86305.07188	1189867.359	1463417.562	2051608.599	2280004.259	1685838.601	2487621.118	0	1	5	7	0	0	7	5	7	7	10	12
CAGL0G01364g	27	27	1493.82	0.053650635	2.24363608	C60	C10 Tris2	[Candida glabrata] CAGL-CDS1216.1 CAGL-IPF3858 highly similar to uniprot|P38088 Saccharomyces cerevisiae YBR121c GRS1	4094076.151	5344623.728	6390813.657	9351714.233	2661078.302	5017341.35	8070992.757	9156586.614	7437008.808	9076454.036	9708863.186	7279585.819	2754214.01	2837368.241	3553967.237	9551562.263	132292.9761	97582.56366	8070992.757	9349825.313	9223421.806	11406687.65	3922317.971	7960994.9	16	12	14	17	0	0	27	23	27	27	13	23
CAGL0J09064g	10	1	732.2	0.053792035	9.517965431	C60 Tris1	C10	[Candida glabrata] CAGL-CDS4595.1 CAGL-IPF6978 (ohnolog of CAGL0I03916g), highly similar to uniprot|P11076 Saccharomyces cerevisiae YDL192w ARF1 or uniprot|P19146 Saccharomyces cerevisiae YDL137w ARF2	18392.30825	10679.34505	70720.52321	117691.2691	16544.81705	83245.61279	70243.2641	85864.99745	97168.49142	179534.4997	73428.15197	129043.6221	12373.0852	5669.479467	39328.07871	120206.3554	822.5098397	1619.048764	70243.2641	87677.07448	120508.9312	225627.0953	29664.49877	141122.8115	0	0	0	0	0	0	0	0	0	1	0	0
CAGL0L01859g	5	5	256.51	0.053833159	7.240368544	C60 Tris2	C10 Tris2	[Candida glabrata] CAGL-CDS3894.1 CAGL-IPF7439 highly similar to uniprot|P32860 Saccharomyces cerevisiae YKL040c NFU1 iron homeostasis	46909.83465	63227.17634	343775.8864	256624.1263	8996.121474	86055.55808	182759.8374	227324.5954	279649.3267	291747.5494	485079.9258	203129.2649	31557.72366	33566.21368	191175.6942	262108.2359	447.2336205	1673.699553	182759.8374	232122.0064	346822.73	366649.041	195969.1546	222143.276	0	0	2	3	0	0	2	1	4	4	3	2
CAGL0J03520g	7	7	282.92	0.054246585	2.670845031	C60 Tris2	C10	[Candida glabrata] CAGL-CDS3398.1 CAGL-IPF6899 similar to uniprot|P25334 Saccharomyces cerevisiae YCR069w SCC3 peptidyl-prolyl cis-trans isomerase precursor	261980.0331	356646.0097	670425.6897	579306.4197	300268.6682	471805.829	510691.111	753579.7049	554912.7149	626726.0407	1030191.814	622062.4785	176242.2219	189337.1943	372827.4777	591686.3154	14927.57117	9176.179001	510691.111	769483.0942	688205.9935	787627.8731	416190.8339	680290.9316	1	0	4	3	0	0	3	3	6	6	4	3
CAGL0I07227g	13	13	760.1	0.054267388	3.594572821	C60 Tris2	C10 Tris2	[Candida glabrata] CAGL-CDS2995.1 CAGL-IPF1484 highly similar to uniprot|P28241 Saccharomyces cerevisiae YOR136w IDH2 isocitrate dehydrogenase	4324516.109	4618823.781	3413490.378	4785796.768	2752722.473	808186.7962	5051751.881	5335410.919	6177974.037	5896636.038	6518327.568	6281620.111	2909238.229	2452053.61	1898261.101	4888070.215	136848.9789	15718.47199	5051751.881	5448008.32	7661959.522	7410502.516	2633362.204	6869614.138	7	7	5	7	0	0	12	10	13	13	7	14
CAGL0H00803g	1	1	41.73	0.054376786	18.87140851	C10 Tris2	C60 Tris1	[Candida glabrata] CAGL-CDS3862.1 CAGL-IPF9210 similar to uniprot|Q12270 Saccharomyces cerevisiae YPL246c	33432.21964	39417.61917	50192.08047	18950.94295	563181.1404	140258.4108	30037.63529	60819.47623	24021.1585	13254.25476	75261.01884	24655.3077	22490.90743	20926.13184	27912.09682	19355.92845	27998.0146	2727.893988	30037.63529	62102.99779	29791.18122	16657.07153	30404.96514	26963.17946	1	1	1	1	0	0	1	1	1	1	1	1
CAGL0J00429g	7	7	370.71	0.054464823	5.766211304	C10 Tris1	C10 Tris2	[Candida glabrata] CAGL-CDS4818.1 CAGL-IPF7801 highly similar to uniprot|P00427 Saccharomyces cerevisiae YHR051w COX6	186037.4765	288163.3218	1296386.248	1258364.72	394227.7988	48827.58587	330957.0256	437409.803	1213246.642	1195334.325	1073559.297	679959.5371	125153.2715	152980.9205	720927.6468	1285256.229	19598.65996	949.6505567	330957.0256	446640.8085	1504675.58	1502217.19	433711.0168	743607.4718	0	2	6	5	0	0	4	2	7	9	4	8
CAGL0M13035g	7	7	424.6	0.054501635	3.526654987	C60 Tris2	C10 Tris2	[Candida glabrata] CAGL-CDS1545.1 CAGL-IPF6111 some similarities with uniprot|P35732 Saccharomyces cerevisiae YKL054c VID31	737200.397	704456.3034	565574.7312	969881.8428	708248.7956	280305.707	1035768.549	1493922.533	1029579.995	996736.8493	1668660.838	1817629.829	495937.9324	373983.6599	314519.273	990608.4145	35209.91507	5451.681994	1035768.549	1525449.964	1276891.129	1252633.007	674128.1929	1987769.93	0	0	1	6	0	0	5	6	8	6	5	8
CAGL0E06336g	2	2	49.8	0.054649399	14.1090327	C10 Tris1	C10	[Candida glabrata] CAGL-CDS3970.1 CAGL-IPF5995 similar to uniprot|P36057 Saccharomyces cerevisiae YKL154w SRP102	1196.399467	3470.906005	44294.89834	21556.2672	5864.308432	27445.67402	37057.22445	14453.4826	20930.0684	16852.35529	29740.5082	14176.12559	804.8556138	1842.643929	24632.64084	22016.929	291.5385146	533.7925099	37057.22445	14758.50589	25957.59321	21178.9265	12014.97308	15503.08854	0	0	0	1	0	0	0	1	1	0	0	0
CAGL0G09130g	13	13	992.86	0.055091119	2.76771207	C10 Tris2	C60 Tris1	[Candida glabrata] CAGL-CDS4059.1 CAGL-IPF1582 highly similar to uniprot|Q12213 Saccharomyces cerevisiae YPL198w RPL6B or uniprot|P05737 Saccharomyces cerevisiae YGL076c RPL6A	68666983.68	89483390.79	55209644.3	65154297.94	106498435	173952727.8	60480774.99	59985723.29	45910443.21	55419158.93	73927494.38	39301436.15	46194443.26	47505183.53	30702392.14	66546658.5	5294468.379	3383216.718	60480774.99	61251649.51	56938400.1	69647136.79	29866229.88	42980265.71	57	52	32	36	1	4	35	34	25	27	16	26
CAGL0B03619g	6	6	305	0.055162197	6.118379518	C60 Tris2	C10 Tris2	[Candida glabrata] CAGL-CDS2268.1 CAGL-IPF751 (ohnolog of CAGL0E02651g), similar to uniprot|P09232 Saccharomyces cerevisiae YEL060c PRB1 protease B or uniprot|P25036 Saccharomyces cerevisiae YOR003w YSP3	1053194.332	1474734.929	1253456.264	2437305.256	656631.8985	228327.2312	1028525.368	1275176.358	1515122.686	1561783.722	3708420.661	1706095.152	708517.0081	782911.2516	697054.0425	2489390.964	32643.83014	4440.749596	1028525.368	1302087.414	1879064.014	1962746.578	1498177.976	1865794.998	2	2	3	4	0	0	4	4	5	5	4	4
CAGL0M00660g	9	9	551.55	0.055504958	4.560995145	C60 Tris2	C10 Tris2	[Candida glabrata] CAGL-CDS3199.1 CAGL-IPF5434 highly similar to uniprot|P32366 Saccharomyces cerevisiae YLR447c VMA6	607500.5497	755299.0322	375544.5504	647390.7213	145008.9689	393372.1738	646678.147	701385.7762	813253.1732	843121.2538	1577203.709	878350.069	408684.759	400975.1847	208842.426	661225.5923	7208.982933	7650.718281	646678.147	716187.6756	1008601.34	1059579.077	637180.1039	960568.4434	2	4	4	7	0	0	5	7	8	8	8	9
CAGL0E03179g	2	2	65.18	0.055581645	4.86689197	C60 Tris2	C10 Tris2	[Candida glabrata] CAGL-CDS2626.1 CAGL-IPF2418 similar to uniprot|P39927 Saccharomyces cerevisiae YGR156w PTI1	24057.12031	54610.13057	56620.8031	77531.54922	12000.3411	15638.92124	54776.20639	60907.68693	27456.68789	50981.25317	94842.03243	39675.27152	16183.98275	28991.57322	31487.14545	79188.41415	596.5855413	304.1622885	54776.20639	62193.07008	34051.94486	64069.87008	38315.56806	43389.09411	1	1	0	2	0	0	2	2	2	2	2	1
CAGL0E01551g	1	1	31.2	0.055865619	Infinity	C60 Tris1	C10	[Candida glabrata] CAGL-CDS4167.1 CAGL-IPF5487 similar to uniprot|Q08278 Saccharomyces cerevisiae YOL135c MED7	0	0	3551.635594	5786.470373	0	0	169.2028517	1014.460094	8589.837128	2255.262778	8357.335973	0	0	0	1975.084429	5910.128418	0	0	169.2028517	1035.869049	10653.16623	2834.265229	3376.309713	0	0	0	0	1	0	0	0	1	1	0	1	0
CAGL0B03487g	49	49	3062.75	0.055940906	1.796656726	C60	C10 Tris2	[Candida glabrata] CAGL-CDS0384.1 CAGL-IPF772 highly similar to uniprot|P16521 Saccharomyces cerevisiae YLR249w YEF3 or uniprot|P53978 Saccharomyces cerevisiae YNL014w HEF3	49342563.47	58779149.4	56218860.33	46727709.46	26291901.55	37781388.16	58878676.58	56239030.31	36412918.06	40115009.22	44624863.97	30973981.84	33194296.98	31204833.16	31263622.83	47726290.09	1307076.873	734812.4151	58878676.58	57425887.1	45159513.88	50413892.74	18028156.6	33873316.09	55	53	47	59	7	8	70	62	68	72	28	41
CAGL0L05412g	3	3	108.88	0.057231406	22.50907417	C10 Tris1	C10	[Candida glabrata] CAGL-CDS3567.1 CAGL-IPF4554 similar to uniprot|P32447 Saccharomyces cerevisiae YJL115w ASF1 anti-silencing protein	484.8190223	17363.38392	261266.7996	140479.7242	79015.2332	197222.4778	120634.4898	98889.49126	181576.6268	137485.9859	76514.53257	151664.0533	326.1530304	9217.920026	145291.9293	143481.8044	3928.167146	3835.791438	120634.4898	100976.4345	225192.3943	172783.3018	30911.37658	165860.6389	0	1	1	2	0	0	0	2	2	1	1	2
CAGL0B01203g	3	3	130.4	0.057357675	11.69390868	C10 Tris2	C60 Tris1	[Candida glabrata] CAGL-IPF14846 highly similar to uniprot|P49166 Saccharomyces cerevisiae YLR185w RPL37A or uniprot|P51402 Saccharomyces cerevisiae YDR500c RPL35B	2324873.343	4218760.475	1217270.927	2052736.345	2294319.588	6226047.825	1114908.308	3743395.732	177162.0003	551453.8669	1628854.888	984629.7477	1564015.542	2239666.925	676931.1742	2096603.737	114059.9156	121090.7662	1114908.308	3822395.576	219717.3486	693030.7792	658046.8461	1076796.482	2	2	2	4	1	1	2	4	1	1	1	1
CAGL0G07491g	5	5	244.64	0.057471951	3.03910008	C60	C10	[Candida glabrata] CAGL-CDS2469.1 CAGL-IPF8274 similar to uniprot|P46985 Saccharomyces cerevisiae YJL183w MNN11	49248.787	134385.953	245881.1484	180420.3175	101751.0383	91852.65435	229981.2241	328103.1289	177253.4544	236923.6025	205777.2876	170016.866	33131.21059	71343.17673	136735.8825	184275.9362	5058.456068	1786.447615	229981.2241	335027.3491	219830.7705	297749.9274	83132.6941	185931.3753	0	1	0	1	0	0	3	3	3	3	1	3
[truncated: 1,150 more rows]
