# Supplementary material for: Pixel: a content management platform for quantitative omics data
Source: PeerJ. 2019 Mar 27;7:e6623. doi: 10.7717/peerj.6623 (PMC6441322; doi:10.7717/peerj.6623)
Supplement: Supplemental Information 2 — Mutli-omics data to be imported in the Pixel Web App to reproduce the case study presented in the main text. [file peerj-07-6623-s002.zip › Dataset1_T10.txt]

OmicsUnit Value Quality_score
CAGL0F02695g 4.25954345565357 5.01881633247573e-05
CAGL0H08437g 4.2004984854302 5.02963537777309e-05
CAGL0J10494g 3.4033215661935 0.000100341649248521
CAGL0M13959g 4.97371326873984 0.000127992126968268
CAGL0G06666g 9.67972044311183 0.000166064191926549
CAGL0E00847g 3.25113946554131 0.000191200093552829
CAGL0D06336g 4.45316557766763 0.000240294396152062
CAGL0L05412g 2.85238894094669 0.000266485537989252
CAGL0M06633g 2.8625354608597 0.000348014831868675
CAGL0J05434g 2.06546192240201 0.000459598633977065
CAGL0H08349g 3.91316482711634 0.000507589843166715
CAGL0K01551g 2.07456082919813 0.000516055821305363
CAGL0A02211g;CAGL0D02640g -2.07514535354893 0.000536630781911831
CAGL0I00440g -2.51746157431876 0.000772412378943275
CAGL0J03780g 2.04386403548585 0.000977170605121567
CAGL0L10120g -5.22264312172639 0.00117383119862575
CAGL0H09944g -4.07464800111715 0.00119377229688387
CAGL0G05588g 2.26142026275369 0.00104221781976843
CAGL0E00649g 3.55696696475854 0.00116800058843798
CAGL0K09020g 5.28749636544775 0.0012615212331718
CAGL0B01925g 5.05735929297297 0.00132084357792984
CAGL0I08503g 1.88152609938038 0.00142898814800322
CAGL0F01023g 2.38190317070713 0.0014616429417605
CAGL0J01111g -2.88259141969866 0.00148352200797008
CAGL0K12804g 1.97435107463708 0.00153411136256845
CAGL0J11396g 6.05748016696693 0.00183368293556171
CAGL0I10879g 3.40018170719555 0.00229582624836786
CAGL0K09592g 1.97969866569844 0.00185128081669676
CAGL0A04345g 1.57709291175606 0.00189165160478355
CAGL0K10934g 2.76825645271958 0.00264585539340069
CAGL0I01408g 1.97775488952829 0.00210792595988965
CAGL0K09834g 2.703695974165 0.00268822352590468
CAGL0J09372g 1.63742957885003 0.00213950370515986
CAGL0L05500g 3.92311400313221 0.00219900930235512
CAGL0G03355g 1.64629007440603 0.0022346866934481
CAGL0J09614g 4.10614582722301 0.00224640493358508
CAGL0G00176g -2.47069457114961 0.00226086228793036
CAGL0I08767g 3.77294374793091 0.0031996276586332
CAGL0K08338g 1.59603985676966 0.00255793806796649
CAGL0F02233g 1.53341296025048 0.00268869419167124
CAGL0I04488g -3.97479952763992 0.00343407387670833
CAGL0M06369g -1.91399234212853 0.00276028831950824
CAGL0L09581g 1.94625179435441 0.00282661816276934
CAGL0F07645g 3.90746573820155 0.00437357853393847
CAGL0K02761g 3.50200050646117 0.00448070812383624
CAGL0M07271g 3.56854813201416 0.00458382552407142
CAGL0F05555g 2.05072231731328 0.00384416731958335
CAGL0F01243g 1.6073114523623 0.00300658390062314
CAGL0L02233g 1.91304432787395 0.00305174111250602
CAGL0L04114g 2.22194574372635 0.00309153999340016
CAGL0F04587g 2.80839517991089 0.0040029429360978
CAGL0C00363g 3.36010416893299 0.00488913297898705
CAGL0B04037g 3.20265873469528 0.00532123266223043
CAGL0H01705g 5.99376159996721 0.00434430724917114
CAGL0E06336g 2.13822256857159 0.00340818854556257
CAGL0B02167g -4.56017896868342 0.00457639990016619
CAGL0H07975g 1.39369388382531 0.00376767243683983
CAGL0G07887g -3.09508846000083 0.00656949477869789
CAGL0H03729g 2.01661410434291 0.00530370545454616
CAGL0K08800g 1.28259657132528 0.00428773134519317
CAGL0J02926g 2.80198421344411 0.00562002025730288
CAGL0L03806g 2.16522188709795 0.00453779282735402
CAGL0A00539g -1.53055570822645 0.0045389817080118
CAGL0M04631g -1.83275190517413 0.00454483022337582
CAGL0J00165g 1.40379937312428 0.00455124158412426
CAGL0G01100g -2.35377018004726 0.00593535364647515
CAGL0J08272g 2.93837244414356 0.00766437665884399
CAGL0J01958g 1.60095091846449 0.0046452332516339
CAGL0H06875g 2.33345078808545 0.0047507680980217
CAGL0M12859g -3.75398358990085 0.00476293975693381
CAGL0K10010g -1.51451098671201 0.00476329832450761
CAGL0H07023g 1.32948819713434 0.00478797729315515
CAGL0M01650g 2.78855663460671 0.00802975400732268
CAGL0H02409g 1.31474725182627 0.00489372983734612
CAGL0L02717g 2.81785649746027 0.00849559433657737
CAGL0M06853g -2.17341432655916 0.00518688660069009
CAGL0K00935g 2.73570147825747 0.00881216557353793
CAGL0A02948g 2.11891211238946 0.00523932998202108
CAGL0L05544g 1.54015135823643 0.00529239282864671
CAGL0L08228g 1.37057401270505 0.00549491366224349
CAGL0D05764g 1.64346740048441 0.0059653744272285
CAGL0E02255g 2.0453246760043 0.0063591200160555
CAGL0B00682g -1.69310036007818 0.00829439786001028
CAGL0C01793g 1.15310011356525 0.00658760185032448
CAGL0K02233g 1.29627200427148 0.00662652184884412
CAGL0D05940g -1.27003992336454 0.00695014118160985
CAGL0J10362g -3.06739854213592 0.00699667936505866
CAGL0H03333g 2.6621652364365 0.00709421772779239
CAGL0E04422g 2.94210672136792 0.00959662693211399
CAGL0J04202g 3.89192723395139 0.00970630717006208
CAGL0F06061g 1.41175207101872 0.00773552123629245
CAGL0H03157g 1.37929503931176 0.00804987071916314
CAGL0F02761g 2.09464617418751 0.00844792217353765
CAGL0A01562g 1.5962976222605 0.00899555489828065
CAGL0K07392g -2.31275832192495 0.00904007006288612
CAGL0H03509g 1.14666454899988 0.0091304682013256
CAGL0D00792g -2.20143250104386 0.0162054129488858
CAGL0K11044g -2.34246788952662 0.00914175578149871
CAGL0E00495g -5.09770586079509 0.0192442761577946
CAGL0J06094g 1.34970941620648 0.00939493954060593
CAGL0H08481g 2.24101580201323 0.0169095975043766
CAGL0H01353g 1.11684043847301 0.00963626164115864
CAGL0M02409g 1.96882726316743 0.00977551364684928
CAGL0H06699g 1.48658563921406 0.00992665136049866
CAGL0K07744g -1.57651512026579 0.0100828368534997
CAGL0F04609g -1.85897767707083 0.0104269292886652
CAGL0F02013g 2.07508029906689 0.0190457184151788
CAGL0D01936g 1.10676920290082 0.0107532130311468
CAGL0B01100g 1.21313217265675 0.0107666311654
CAGL0K08844g 1.06933445022805 0.0107925969841175
CAGL0E00803g 1.51473181075816 0.0108352607467221
CAGL0M07205g 2.19609425247973 0.0109693004011229
CAGL0F03839g -1.30756416950632 0.0110989053017486
CAGL0L05478g 1.21768618187577 0.0111192429273655
CAGL0M00550g 1.25504632333599 0.0111648021639084
CAGL0M12210g 1.67809486947473 0.0146682879513411
CAGL0F06765g 1.69931436892261 0.0113722239531871
CAGL0J05412g -1.37253918970754 0.0114909661039651
CAGL0K02409g 1.83697096159863 0.01504509333484
CAGL0M05291g 2.43081245939128 0.0116965284298038
CAGL0A00627g 1.99505748201957 0.0210794058735981
CAGL0H02101g 1.70778266362501 0.0121977510035474
CAGL0M06391g 1.39688071665297 0.0127617148818113
CAGL0F01397g 1.8368186576619 0.0167411188192679
CAGL0L04862g -1.9244092571516 0.023299788663193
CAGL0H03817g 0.973037406592891 0.0130407496849986
CAGL0C02849g 1.12967975494422 0.0131474336027228
CAGL0C00319g 1.05721339480244 0.0132938949865176
CAGL0F04741g 1.53725199175886 0.0133699469915713
CAGL0E05082g 1.66569274495979 0.0134538694261589
CAGL0K00649g -2.2111235707587 0.0137355479602243
CAGL0J06666g 1.33658545363602 0.0138846341377811
CAGL0I03938g 0.992645354705176 0.0139317616993652
CAGL0F07491g 1.18660908182778 0.0139652527787883
CAGL0G01738g 1.58018856396319 0.0186687812743521
CAGL0C04741g 1.24768063101977 0.0144395315123512
CAGL0I08833g 1.38258237218806 0.0146960754200884
CAGL0H02321g 1.48639518533425 0.0191135819509206
CAGL0B01617g -3.11175462940817 0.0149856531737131
CAGL0G05742g 1.1816007978433 0.0149953021260334
CAGL0K08910g 3.11322446680604 0.0153520620734864
CAGL0J04136g 1.98731103517727 0.027767992077021
CAGL0E06160g 1.18364590737613 0.0155482530785869
CAGL0C03531g -2.23618826662555 0.0155529721098
CAGL0M00748g -1.66452967930661 0.0156046607339302
CAGL0A02321g -1.00595705534492 0.0162610802363236
CAGL0M02453g 1.7934235109504 0.0292930425240766
CAGL0K08536g 1.5203325020299 0.0163500349736769
CAGL0G08734g 1.54549502022382 0.0173125317095848
CAGL0L01837g 1.3701201920444 0.0175915095656373
CAGL0G00396g 1.79975050443698 0.0317304529538367
CAGL0M11506g 1.30990832562994 0.0184458990563426
CAGL0M10725g 1.95373324929945 0.0186300081310893
CAGL0F09185g 1.71455012799882 0.0341780025577893
CAGL0H06743g 1.69463789421312 0.0248512725930589
CAGL0I07645g 1.26232811183443 0.0192628829351287
CAGL0M13519g -1.03177056479853 0.019317394007646
CAGL0A03993g 1.65772006152278 0.0349226476256853
CAGL0I01496g 0.913086881418796 0.0196851795123262
CAGL0K03839g -5.88619058994197 0.035535345737979
CAGL0H04741g 1.66340251482515 0.0200922177713328
CAGL0J09064g 1.38705083472203 0.0201663337345081
CAGL0M07139g -3.45566700631075 0.0203359984242575
CAGL0H10076g -1.5552593068731 0.0205529899342411
CAGL0F00451g 0.938453945910949 0.0206645264650911
CAGL0A01221g -1.0986030927521 0.0206778735443696
CAGL0J06050g -1.30621328166225 0.0207603509988768
CAGL0F06369g 0.974498570379777 0.0210640436036486
CAGL0K04147g 0.981803358846908 0.0211292548654632
CAGL0K10912g 0.96457424128599 0.0213740883531892
CAGL0J04312g 1.40283190560312 0.0214291485089783
CAGL0M10549g 1.10584765728991 0.0215128083973514
CAGL0A03322g -1.31381350632906 0.0224372957635846
CAGL0I04026g 0.93250717892417 0.022471353193617
CAGL0D01188g -0.914020878580193 0.0227951011727916
CAGL0M09713g 1.1057923628041 0.0230780729656977
CAGL0J02398g -1.35450207079003 0.023156483576701
CAGL0F08107g 0.903873333597338 0.0232148511478674
CAGL0K09086g 1.58015482103256 0.0414283835847473
CAGL0H00418g 0.888440451117834 0.0234509561738694
CAGL0F02893g 1.13329795018144 0.0237129514519804
CAGL0J07964g 1.02363829479593 0.023948597574062
CAGL0G02695g 1.04008501307908 0.0239761928917171
CAGL0K00385g 1.53890939581437 0.0429459933046924
CAGL0E03069g 1.37425390344843 0.0241163571214592
CAGL0M12430g -1.53471897692981 0.0247688843549785
CAGL0A02365g 1.31707414912886 0.0249381978939895
CAGL0I05038g 0.912264938705377 0.0249567980049852
CAGL0H08541g 1.11084177070618 0.0249699480578314
CAGL0B00990g 0.910175397132331 0.0250366007796549
CAGL0L07678g -1.18641557398731 0.0254694584809881
CAGL0G00946g 1.24848245685556 0.0332962916078733
CAGL0F07535g 1.11405798218611 0.0260511248951002
CAGL0M08118g 0.863791808306691 0.0262424177397419
CAGL0A01111g 0.999580299119659 0.0263526342530076
CAGL0F03663g 0.80319289624411 0.0263533904189832
CAGL0G01628g -1.88148711851256 0.0265040382710889
CAGL0G07909g 1.15385374987293 0.026837746245011
CAGL0I00946g -1.86631740575403 0.0273816135558083
CAGL0M04675g 0.979307140134712 0.0274709076610006
CAGL0K01771g -0.842013520989282 0.0280604704365627
CAGL0L03179g 1.07166208124701 0.0283954554128646
CAGL0K00407g -2.24116099563271 0.0286827749758497
CAGL0J09416g -1.68654868054988 0.0527185729417641
CAGL0M00198g 1.82544437259334 0.0529944806576242
CAGL0D00220g -0.960895354044837 0.0300925037073754
CAGL0D00748g 1.03922999476812 0.0390077649559247
CAGL0M08844g 1.6052766708266 0.0304728951779186
CAGL0F06897g -1.45903020360991 0.0304916261682724
CAGL0K09966g 0.793462198929267 0.0305080260908435
CAGL0I08569g 1.25590125616947 0.030705275943571
CAGL0M04939g 1.6797143648182 0.0542817969169111
CAGL0K03553g -1.17594917558918 0.0308918222279571
CAGL0L00385g 1.55158466871714 0.0545979399055759
CAGL0H07359g 1.38363548020131 0.0560069027523877
CAGL0E02959g 1.23291575823247 0.0323188450006416
CAGL0D00616g -1.47672128497127 0.0326196346436151
CAGL0M09603g 0.838870613039872 0.0326616416095451
CAGL0F01925g 1.44234918440096 0.0577030833589508
CAGL0C02739g 0.995024478466347 0.0330326094839912
CAGL0H09416g 1.38597055574634 0.0330755963734128
CAGL0D01826g 0.914196336598064 0.0333248578002617
CAGL0D06182g 1.94372728367887 0.033389392446304
CAGL0K04125g 0.830944751668308 0.0334074194238552
CAGL0G07975g -2.78249418501047 0.0335212683530597
CAGL0A00979g 0.775439854847821 0.0336605648988623
CAGL0L01331g -1.13598547359877 0.0338204612530875
CAGL0I04070g -1.85903200280846 0.0338508388208602
CAGL0C04609g 2.4438918100408 0.034073363401251
CAGL0L09042g 1.64539668542399 0.0342462875005539
CAGL0K11253g 1.65331752360429 0.0343038398970424
CAGL0D04730g 0.79956217484106 0.0348300678009053
CAGL0K05489g 1.407913595167 0.0627063980168834
CAGL0K00429g 0.87327114128224 0.0357138533059858
CAGL0H10252g -2.92429713522238 0.045751461002306
CAGL0H06105g -0.874144814943987 0.0360791683138887
CAGL0F04477g 0.769894905944647 0.0362151365716015
CAGL0A04125g 0.915435567935646 0.0364568329476606
CAGL0J09086g 0.823732698192142 0.0365105952282755
CAGL0M04213g -1.91678721999075 0.0659855907207185
CAGL0M12034g -0.787186903384588 0.03764858542115
CAGL0K09042g -2.28721642619504 0.0381232998863909
CAGL0H02585g -2.16183024516718 0.104158956539047
CAGL0J07612g 0.998871671335853 0.0383719642266464
CAGL0K00275g 1.56038270751915 0.0387068860421517
CAGL0I04554g -1.54650240542607 0.0390026759536172
CAGL0E04532g -3.6666598950008 0.0497022608727942
CAGL0M01694g 0.895749308960461 0.0400280460954371
CAGL0H06919g 1.61216637244939 0.040069099148722
CAGL0F01001g 1.41388855070655 0.0401830921080298
CAGL0J08316g -1.59916907132672 0.0410356715870421
CAGL0I02442g 0.994736231241979 0.0411385955885476
CAGL0C04114g 1.05001476240167 0.0412319347777183
CAGL0L03003g 1.17099142133311 0.0413578905174879
CAGL0I03234g -1.09877985769961 0.0413859548038234
CAGL0M09977g 1.5321254603625 0.0723907559272678
CAGL0M02739g -0.956835415590183 0.0415343929048176
CAGL0I09350g 2.12819457467839 0.0529898676551229
CAGL0I10670g 1.00669409057572 0.0542375733575313
CAGL0E01683g -0.696664013376489 0.0428234733957841
CAGL0M11104g 1.02062578396156 0.0548735127425529
CAGL0E05742g 1.28711124814891 0.0551420048800323
CAGL0I04598g 2.44861775146954 0.0435538480626811
CAGL0M05665g 0.975129234445451 0.043788725112301
CAGL0J11110g 0.949041221420823 0.0438325079132885
CAGL0G03883g 0.915072308608571 0.0440008020568791
CAGL0J07766g 0.921881806100532 0.0442752551458496
CAGL0H03531g 0.853520075391561 0.0443374422085482
CAGL0K10626g -2.54632906328423 0.0772869032799388
CAGL0H02739g 1.56337840526206 0.0444844320695354
CAGL0H05005g 1.29642246606091 0.0448772900372355
CAGL0J02222g 0.821937670251804 0.0449124408137439
CAGL0H03773g 1.05833967896658 0.0451302653688298
CAGL0J11770g -2.10848185028497 0.0787909838321964
CAGL0D02112g 1.17720131536828 0.0453910008073229
CAGL0L12672g -1.36421803038144 0.0455240445422238
CAGL0C05511g -2.11398756180441 0.0455600319359697
CAGL0J00341g -1.9371535626559 0.0455633263597407
CAGL0F00693g 1.23541196328855 0.0457006782633004
CAGL0G03245g 0.763749371700959 0.0463605531039804
CAGL0D03432g -0.892576505858534 0.0464505736177844
CAGL0M10829g -1.18255554936134 0.0466619158497554
CAGL0K04961g 0.936143463120105 0.0466889111917799
CAGL0J09746g 0.703424202362009 0.0467173827513657
CAGL0G09361g 0.937775053097522 0.0467668530329497
CAGL0B01419g -1.05332402547866 0.0471491316315986
CAGL0H04631g 1.44826213762098 0.0472489389707557
CAGL0H01595g 1.21283383899009 0.0819840528887006
CAGL0G09317g 1.08177093365147 0.0475344524839506
CAGL0F06457g -1.17598796325047 0.0830003050161591
CAGL0D01144g 1.85911519219787 0.0478967067698151
CAGL0L06974g 1.03658821958793 0.0479760411077575
CAGL0L00451g 0.843254371854447 0.0479892531308894
CAGL0D01452g 1.05189940797232 0.0480524787463416
CAGL0L09867g 0.738083745464289 0.0481181994329678
CAGL0M03333g 1.03106172014833 0.0611829859085277
CAGL0M08822g 0.794373244197179 0.0484061075129916
CAGL0C01903g -2.00184665522751 0.0484382200657645
CAGL0L01089g 1.17162236783759 0.084674039070241
CAGL0L08074g -1.99720752531461 0.0493154079539886
CAGL0K02255g 0.868921565561974 0.0627558554903281
CAGL0F03553g 0.879446057675298 0.0498966711600272
CAGL0F07579g 1.12535789594428 0.0501977987495062
CAGL0J02310g 1.24356181011991 0.0502538606118547
CAGL0B00418g 0.676145051547954 0.0504525107213803
CAGL0L02365g 0.784910631902717 0.0507600856841226
CAGL0E03520g -1.43743789554949 0.0510421445815996
CAGL0K02431g 2.03680505929306 0.0646991822500879
CAGL0K12056g -0.818593250492048 0.0513129088844434
CAGL0B04125g -1.67766675344592 0.0516149430255209
CAGL0E06424g -0.788286320407556 0.051628009447092
CAGL0B00792g -1.05882497271532 0.0520020727775112
CAGL0C01925g 0.829406503647471 0.0659872943311701
CAGL0G03773g 0.695336725609537 0.0521903228540882
CAGL0M06457g -1.58695999708622 0.0660315992874282
CAGL0K11297g 0.717992408544285 0.0523656362258884
CAGL0D02706g 1.39475448652401 0.052459531237831
CAGL0A04807g 0.743291568533905 0.0524888423397208
CAGL0K01419g -1.19985753154053 0.0905906737982152
CAGL0I06534g 0.667080722581785 0.0526128299146253
CAGL0I10516g 1.10404026700235 0.0528079165770856
CAGL0F04873g -1.1237999100763 0.0910871884319842
CAGL0J01265g -1.80986745812995 0.0529842228703698
CAGL0J10032g -2.00500884887168 0.0534924731746452
CAGL0I07447g -1.47734615099664 0.0925228511324337
CAGL0L04246g -2.01397059417003 0.0539912539500994
CAGL0F04829g 0.816903921650658 0.0540488128616405
CAGL0E05830g 1.09261891336991 0.0541390519957802
CAGL0M13431g -1.8332476596441 0.0544741669657001
CAGL0F06479g 1.60835128814976 0.0696824907744352
CAGL0A03454g 1.09139622767956 0.0971717891212113
CAGL0J08096g 0.824569836215669 0.0566326878108947
CAGL0L05280g 1.19833402075282 0.0567466063603622
CAGL0L08932g 0.687350568177569 0.0569844754423237
CAGL0F00583g 0.836031397253694 0.0570317952154194
CAGL0M03575g -1.32450178030775 0.0579728017789251
CAGL0K03091g 2.07941210682968 0.073173891829385
CAGL0L12408g -1.92214473128725 0.100105094298586
CAGL0F00627g 1.55489411636095 0.0744452602500277
CAGL0K03509g -1.2815186506535 0.0592370245279728
CAGL0H03069g -1.07047123144804 0.0748084305067095
CAGL0H07007g 0.730016822541615 0.0597177782635907
CAGL0F00297g 1.03268653207995 0.0597677812628001
CAGL0M09757g -1.01950258952432 0.0601059144153408
CAGL0M12639g 1.48539184079825 0.076074886998558
CAGL0M08492g;CAGL0I06204g -1.51622539220995 0.0604134632220615
CAGL0H09526g 1.6013097859664 0.0605021470509603
CAGL0F06919g 0.638457911659474 0.0605397115755182
CAGL0G01078g 0.668320415111388 0.0610763295880905
CAGL0K12826g 0.719727083586762 0.0612043898436522
CAGL0I00418g -1.65426391269429 0.163999600928308
CAGL0A04697g 1.38180980882752 0.0776447273913413
CAGL0L05258g -2.00541515787406 0.0622772599987853
CAGL0M06105g -1.29773385682776 0.0629693674757757
CAGL0K09724g 0.899996349844846 0.0630843631401727
CAGL0D01606g 0.772175836656088 0.0632203898546029
CAGL0M07678g 1.49906522263622 0.0637588365102885
CAGL0A03927g 0.727273433835239 0.0650284950387306
CAGL0D01078g 0.931079676971247 0.0658750339369054
CAGL0L09130g 1.33840386121592 0.0662783864927595
CAGL0D05588g 1.52929544594091 0.0662808017023886
CAGL0B02255g 1.00676211590049 0.0666405595123116
CAGL0G03399g 0.75840037578417 0.0844502233870831
CAGL0L07238g -1.00477269239465 0.0677818521696647
CAGL0H00957g -0.667135877182974 0.0684419083704549
CAGL0D05016g 0.626458620813593 0.0686445805427838
CAGL0F00715g -2.32618483955941 0.116810783708824
CAGL0I10560g 1.00838528641139 0.116891517590656
CAGL0D04576g 0.984219060987536 0.0692263765516341
CAGL0M07447g 0.692221968370118 0.0697467805813628
CAGL0J05302g -1.99047341146314 0.118660382693794
CAGL0F04895g 0.644105529277181 0.0699103860335065
CAGL0I03718g -2.37065917349772 0.0704856118500214
CAGL0J08679g 0.622528621828688 0.0713072845958239
CAGL0I02354g 2.11799907935221 0.071498179704507
CAGL0M13673g 0.883473096310063 0.0727813920764814
CAGL0E02453g 0.769763280707683 0.0728855531525678
CAGL0D06688g 0.596925198790932 0.073118924898913
CAGL0E02315g 0.764719749348603 0.0733682669303573
CAGL0H10384g -1.19714635056304 0.125069925122538
CAGL0D01364g 0.897663947572811 0.0741341265995344
CAGL0K11022g -2.20791039466829 0.0744211592353519
CAGL0J05852g 1.1647681616184 0.0746677416219874
CAGL0D00352g 0.812026460395109 0.0937173686138686
CAGL0D01540g 1.17204443769784 0.0752148101761692
CAGL0M00880g 0.920471869948086 0.0755446799626955
CAGL0I08327g -0.600382376139809 0.0764171121616104
CAGL0J11682g 0.659818804806276 0.076461901135558
CAGL0L00429g 0.710919947665147 0.0768929423337069
CAGL0F06693g 0.919136892018487 0.0768936761806465
CAGL0D00176g -0.751402032877998 0.0779017234247039
CAGL0E04334g 0.608522918715944 0.0780999294943759
CAGL0I04532g 1.33889709624615 0.0781699955499
CAGL0J11198g 1.00499508740357 0.0783108970644776
CAGL0M04961g -0.901206650899285 0.0784206425897193
CAGL0K00319g 0.714515392924714 0.0788378999188492
CAGL0I10406g 0.764941280095032 0.07907838668461
CAGL0K07986g -0.781433510490626 0.0794786670093618
CAGL0F02563g 0.658694182256588 0.0796096943768912
CAGL0G02321g 2.08253378444053 0.0796793230910937
CAGL0G02893g -0.966203699693051 0.0803268637839546
CAGL0G08294g 0.67607627347475 0.0804256275879729
CAGL0C03369g -0.756126469871035 0.0808631330186849
CAGL0H03267g 0.717689562174563 0.0809515940927149
CAGL0H06523g -2.41916783151307 0.0815577235056954
CAGL0B02541g -1.83257026772418 0.0824418365348468
CAGL0H03883g 1.12210078004227 0.082679446994837
CAGL0J03564g 1.09915239931936 0.0827605460670704
CAGL0C02035g 0.653953829838909 0.0830857621390965
CAGL0H10032g -2.40778970845125 0.0831198806204261
CAGL0L01177g -2.09238421497799 0.0833363897301317
CAGL0M08514g 2.00127380948414 0.104625651119767
CAGL0J03960g -1.64806850624644 0.0846182540063791
CAGL0M03553g 0.713220389724137 0.0849391460346197
CAGL0L04598g -1.37700688911093 0.085371133283455
CAGL0H01309g -1.01789728912153 0.0854791051151788
CAGL0M10747g -0.958038053596052 0.106934225439167
CAGL0G00374g 1.04157913960694 0.0856671585817836
CAGL0K12144g 0.803664158206948 0.0860499797945864
CAGL0J02948g 1.54519637901312 0.0862396987287158
CAGL0M07920g;CAGL0G02937g -0.76663350839807 0.0862558419787324
CAGL0G08272g -0.606447291111798 0.086374319595564
CAGL0A04433g 0.746702116110497 0.0864050297497131
CAGL0I10967g 0.655219901153025 0.0864424338525082
CAGL0G06402g -0.926221642655945 0.0867092021629954
CAGL0B04917g;CAGL0H03663g 0.917852100250905 0.0868001924166637
CAGL0L12914g -0.590505326191307 0.0869677334898804
CAGL0B02585g -1.04339361057887 0.0877510977459012
CAGL0D01342g 1.15384423470689 0.0878287355783803
CAGL0M04983g 1.11665778778615 0.0880831707981928
CAGL0E05478g -0.890177053377468 0.0881906052844775
CAGL0L00341g -4.59627657043293 0.0883916264888161
CAGL0G09383g -0.642535304719945 0.088972630255222
CAGL0J07260g 0.593894310781835 0.0891283535943423
CAGL0I00748g 1.66198691753321 0.0892069697411037
CAGL0D01034g -0.885234854973208 0.0893492110962648
CAGL0K11506g -2.08818728388019 0.112119253015848
CAGL0I02486g -0.739698671758872 0.0901125442726111
CAGL0I04730g 0.823386985865474 0.0903237494139798
CAGL0J00319g 1.13266528771248 0.0903459624388862
CAGL0F08481g 1.06560029857135 0.152149369280642
CAGL0M05775g 0.987313242646755 0.0910245108301395
CAGL0M12122g -1.91292948283761 0.0912804680374737
CAGL0B04807g 0.898779398838365 0.113967479969784
CAGL0I02046g -3.35595806841148 0.114004624237026
CAGL0K03729g -1.06148817842182 0.0920437613258084
CAGL0D01738g 1.42588109459531 0.0922448876966743
CAGL0C05181g -0.782470602267002 0.0922489525557976
CAGL0J11484g 0.966129593953332 0.154551460541657
CAGL0I09328g -0.990743039149574 0.0924289852893269
CAGL0I06336g 0.850536573080278 0.0926071289072398
CAGL0L07150g 0.579152190464741 0.0926162071288117
CAGL0D01408g -0.820238107501333 0.093044720176921
CAGL0I08393g 0.571875833461031 0.0932202977330283
CAGL0I00792g 0.624855229872321 0.0938052604108393
CAGL0M12991g 0.568172407272955 0.0941716803548631
CAGL0F00517g 0.723745711981041 0.0951200384565287
CAGL0G09801g -1.37647801924737 0.0952165160210476
CAGL0B04257g -0.53322402970919 0.0956727856247711
CAGL0G07931g 1.18515844782943 0.095760715961331
CAGL0B01815g 0.706525611120045 0.0961356104305189
CAGL0J03850g 0.825026631165626 0.0974440884790631
CAGL0I08437g 0.855673282164556 0.097817463449307
CAGL0G07535g 0.658240254575603 0.0980746944811097
CAGL0L10472g 1.00188886998692 0.0982170233397855
CAGL0I04290g -2.18652762135486 0.0983289958562398
CAGL0L06820g -1.41812497808956 0.098340300083032
CAGL0D02090g -0.902139946091795 0.0992690630837197
CAGL0L12078g 0.907783203491003 0.10036503877502
CAGL0I07139g 0.814161873598922 0.100541431457046
CAGL0J05742g 0.867899422779127 0.100828816243704
CAGL0I04092g -0.720536806192691 0.101189920390437
CAGL0G00814g 0.664671712526578 0.101196480498332
CAGL0L03630g 0.832199821033878 0.101403904924823
CAGL0J10450g 0.866538434976046 0.101405502988809
CAGL0J05940g -0.887316944147137 0.169112637405417
CAGL0M00506g -1.60129068649831 0.12693050206868
CAGL0G03663g -3.04969569116982 0.102533225583928
CAGL0M01782g;CAGL0E04642g 1.01232800032037 0.102987236907447
CAGL0B03795g -0.803265144019155 0.102989790677063
CAGL0D03982g 0.738579156973388 0.103298313650782
CAGL0L04356g -1.05550023444818 0.103531369943081
CAGL0M13211g 0.843762736137126 0.103560085691847
CAGL0J08657g 0.65294967605416 0.129329188878457
CAGL0L00825g -1.05901194651004 0.104212307319521
CAGL0L01243g -2.54923361145982 0.104405181769425
CAGL0K05511g -2.38531129041012 0.173561843458639
CAGL0B04983g -0.855167849360928 0.104948545755036
CAGL0E01793g 1.07710000037312 0.13053544381946
CAGL0H07513g 0.892457544117591 0.105624851536036
CAGL0M00660g -0.685929477922931 0.106603450964187
CAGL0F02123g -1.33527401395941 0.106682391033418
CAGL0B03047g -0.758261498715671 0.106717453108565
CAGL0A02387g 0.65027932267282 0.10677391846823
CAGL0A01540g -1.9672740003656 0.106855469195428
CAGL0B04609g 1.16192426997145 0.273581541105684
CAGL0M08382g -2.25329394556992 0.107307248098212
CAGL0G06094g 0.805936772524127 0.178139614487153
CAGL0G02277g -1.46496108194349 0.107570322982888
CAGL0K11231g 0.789019259444878 0.108110511724876
CAGL0I07579g 0.677338807116369 0.108174532516964
CAGL0K11726g -1.07371646488513 0.108281990043184
CAGL0L09757g -2.08802486880585 0.108517670269571
CAGL0I03916g -2.02193295233281 0.108558716719085
CAGL0D03564g 1.30134642751988 0.109051269424859
CAGL0M03311g -0.554757358903713 0.109231517632931
CAGL0A00275g 0.666591809326404 0.135781838016787
CAGL0K06457g 0.632375493973727 0.136200972878906
CAGL0J01331g 0.868409914430485 0.111267051043166
CAGL0B03927g 0.560585855519448 0.111487301965352
CAGL0E03289g 0.616974606731372 0.111620195878321
CAGL0G00660g -0.81742762669387 0.184917954743435
CAGL0K08140g 0.605589509865527 0.112806511169183
CAGL0M05973g 0.907984607656032 0.113029378944252
CAGL0J00473g -0.527570751316738 0.11319058946213
CAGL0E00781g -1.42188167472161 0.113265522093455
CAGL0D02310g 0.617000954038366 0.113579409475579
CAGL0K10906g 0.752175705197356 0.113642517739126
CAGL0K08426g 0.962564592761354 0.113650127851853
CAGL0G00990g 0.544535415239211 0.113764008089206
CAGL0L04422g -2.81990747691489 0.141323023657135
CAGL0F07777g 0.998158428727464 0.188731188496844
CAGL0M13937g 0.8574655440112 0.11442746539055
CAGL0H04125g 0.505090344556107 0.115440325229471
CAGL0H10318g 1.4039219992514 0.143473934722327
CAGL0E03245g 0.507823263279964 0.115748368877539
CAGL0D00638g -1.72835283077047 0.143767705384116
CAGL0K10780g -1.0787403463157 0.116810485463399
CAGL0J03234g 0.515984256552196 0.116922454952233
CAGL0H03795g 0.68240500230131 0.117246329219445
CAGL0J08074g 0.693148424651603 0.117634183755945
CAGL0B03245g -0.889935230205574 0.117980301452572
CAGL0I07843g -0.667114126905687 0.118475020762101
CAGL0J05984g -0.624049532285951 0.118636539638195
CAGL0M14025g -1.00989346517818 0.118697947190144
CAGL0J07392g -1.17881750288403 0.118698540274869
CAGL0I05720g -0.820378915849572 0.119047573551659
CAGL0L11044g -1.58700255289809 0.119286057297026
CAGL0K01001g -1.53444089639734 0.119690510285284
CAGL0J07656g 0.521222520356785 0.119709610193589
CAGL0G03311g 0.484986452202177 0.120736037888378
CAGL0C03179g 0.622551001800168 0.149709277148701
CAGL0G03707g -1.1479472121555 0.12106705190062
CAGL0G03641g -1.21928351731644 0.121302765056588
CAGL0L08448g -2.04889859320591 0.121463355309322
CAGL0M09537g -0.660489243459753 0.150590343416675
CAGL0E03872g 0.715312883648958 0.121566474004664
CAGL0M04873g 0.733199494947101 0.122410115906585
CAGL0K08184g 0.676016939506258 0.123181821533687
CAGL0L02321g -1.33925870137044 0.123240255045546
CAGL0M07513g -1.48741471127557 0.123339548024514
CAGL0L11000g -1.21809371484782 0.123380978465408
CAGL0L04026g -0.859368922594614 0.203479961911409
CAGL0B03685g -0.528231807518858 0.12350193645874
CAGL0J03212g -0.659044865687196 0.124109955628952
CAGL0A03234g -0.530886322226939 0.12462432373466
CAGL0M03993g -1.39771810912098 0.124764590594633
CAGL0I05566g -2.06135650281091 0.124942124996256
CAGL0I02310g 0.616586634809212 0.125034910676896
CAGL0G05874g -1.842870184871 0.154899925459615
CAGL0G02409g -1.68607830443611 0.127014307417557
CAGL0D05808g -0.51454216626157 0.127483200190573
CAGL0H02057g -0.784422254571801 0.127514220640655
CAGL0M02761g 0.597541711768964 0.15894744488419
CAGL0D06402g -0.758988397758323 0.130528506183939
CAGL0A02530g -1.20697927490511 0.130843052174676
CAGL0K00825g -0.630641294875128 0.131604081718044
CAGL0D01298g -0.650847719436718 0.131745670535292
CAGL0H07953g -3.04544688221024 0.132150659629632
CAGL0L01551g -0.834040712125238 0.132154909124873
CAGL0I04796g 1.0983733689328 0.163467034006874
CAGL0K00451g 1.74474076745698 0.132415854403609
CAGL0J10406g -0.654230648074068 0.132501231487625
CAGL0M09273g -0.732629152144992 0.1328705075468
CAGL0K00803g 0.714094993305324 0.133532951360662
CAGL0L10978g 0.771734055446506 0.133611653129518
CAGL0C00495g -1.52459225353503 0.133647575986597
CAGL0G06072g 0.717402009566144 0.165529658361402
CAGL0A03366g -0.627604721285965 0.13435912315357
CAGL0L11352g -0.888431307473444 0.135609638231176
CAGL0J01155g -0.647882483486097 0.136403074370544
CAGL0F00913g -0.896992473106017 0.136759664173114
CAGL0J00275g -0.949138875063388 0.136964153674909
CAGL0L10516g -0.714605737621856 0.13697897446118
CAGL0E05500g -0.551424706911207 0.137026836065219
CAGL0K05401g -0.725189317664288 0.224762437763622
CAGL0J07788g -1.36489692813752 0.169408560203419
CAGL0L05390g -0.622287450240881 0.137378935548416
CAGL0L04444g -0.923829088231432 0.137717358347853
CAGL0D06292g -0.814287779388284 0.139057138660135
CAGL0K05335g -0.859829240388663 0.139605247779802
CAGL0K01133g 0.484355271487108 0.141405822516393
CAGL0K11968g 0.866142151599811 0.141818346578536
CAGL0G01034g -1.44107897379178 0.175319758999479
CAGL0K07414g 0.583281429717261 0.142151252953428
CAGL0I10945g 0.589575558265824 0.142387264190878
CAGL0L11660g -1.41672012125786 0.142686620663635
CAGL0C03025g 0.838191333405142 0.142782589715284
CAGL0M06017g -1.53654283180154 0.142811980769428
CAGL0M04719g -0.60807217082872 0.176771706004202
CAGL0M13057g 1.35096874643931 0.176821661996793
CAGL0L11110g -0.795020517320981 0.176830120837609
CAGL0B00946g -4.46080183557272 0.143441981714569
CAGL0H07425g -1.39936004436111 0.143462785762884
CAGL0C04499g -1.02341287663236 0.177111624584458
CAGL0G03091g 0.585721007533028 0.144127208412814
CAGL0E06270g 0.807751367998048 0.178071457021225
CAGL0K05379g 0.64247020468658 0.178174016097742
CAGL0J02442g 0.457885407164269 0.145015859758181
CAGL0G01606g 0.689658072810179 0.2375598683833
CAGL0L10560g -0.460915450123626 0.145493254874784
CAGL0J02244g -0.64427095793637 0.146044761277618
CAGL0L06952g -0.650880502367451 0.146800468789578
CAGL0L10208g 0.629753450726376 0.181168981902902
CAGL0C04191g -0.541512944425774 0.146931300715264
CAGL0F00429g -2.02241370778063 0.147087279123947
CAGL0J11880g 0.850382839684196 0.147301131788193
CAGL0G01430g -0.985583111398694 0.147647797382401
CAGL0I03960g 0.715934910495528 0.148614406011907
CAGL0I01298g 0.606862284111319 0.148685409944846
CAGL0H03685g 0.506374665948221 0.14878653369295
CAGL0G05071g -1.10745227142943 0.245172264720838
CAGL0C01221g 0.654337834604559 0.150177939494515
CAGL0J08250g -2.22648918559527 0.185511610132137
CAGL0C05379g -0.764849835217167 0.150613468500054
CAGL0J11154g 0.488924628195091 0.150991681423599
CAGL0K03069g 0.737189969943827 0.247089891609488
CAGL0I08239g 0.440512239789098 0.151925634933913
CAGL0C04807g -1.29481856141525 0.152390070156903
CAGL0K05643g 1.30820051218511 0.153380718233963
CAGL0G09955g -1.24934061396793 0.154865158201906
CAGL0E00979g 0.459019504987529 0.155190309711429
CAGL0C03597g -1.04032924991809 0.156195388672127
CAGL0H09086g 0.444561410902918 0.15621604231821
CAGL0L06754g -0.551217177256711 0.156497495418043
CAGL0E00715g 0.607318752099942 0.156790619012756
CAGL0E06556g 0.954816693281098 0.193614397480772
CAGL0D02618g -0.683598086807038 0.157396269379919
CAGL0L00605g 0.563474908238078 0.157492546834358
CAGL0A01452g 1.14244019295049 0.157859669980425
CAGL0B04829g 1.0356555318772 0.158049481058505
CAGL0J01199g 0.656111317507536 0.158170467536013
CAGL0A04719g 0.695535853733306 0.158265157068369
CAGL0F00605g 0.451124741015816 0.158410424104654
CAGL0I02970g -0.925586441963737 0.260774290061427
CAGL0H08459g -0.835680759923749 0.160301599101871
CAGL0M06831g 1.75837594051124 0.197940450547
CAGL0H01375g -1.0234478068581 0.198731568065823
CAGL0H07535g 0.840529037990438 0.161658070227111
CAGL0K06391g -1.19314368519053 0.161696697584757
CAGL0A02574g -0.56864172330094 0.16215868336331
CAGL0K05093g -0.64736515904935 0.162317215658026
CAGL0J09856g -1.45907132937148 0.162603785563552
CAGL0E00737g -0.812993433531172 0.163165645937203
CAGL0J08635g 0.590514390985523 0.201122520432257
CAGL0J09812g;CAGL0L13112g 0.51899666802362 0.163342243113792
CAGL0K04587g -0.501874871749669 0.163710083945092
CAGL0B03993g -0.532653198288327 0.163888171126237
CAGL0K09988g -2.31427384478236 0.201941113550742
CAGL0M10505g -1.70456176424176 0.164530640515539
CAGL0J00561g 0.535552193657471 0.164641913405166
CAGL0K05071g -2.39120242923246 0.203046111060793
CAGL0G08063g -0.814749331065738 0.269753435517271
CAGL0K03135g -1.06528130260902 0.165768153439937
CAGL0F01595g -2.25911355680741 0.165961630467804
CAGL0E02607g -1.20761493188792 0.166365214326023
CAGL0J00649g -0.826417701163015 0.166377773364921
CAGL0J10164g 0.627577623967091 0.167455247687945
CAGL0E01199g -1.1237950124808 0.16853194231112
CAGL0I04125g 0.808399243962342 0.207651580058679
CAGL0M12408g 0.668707584758599 0.17048069165028
CAGL0K02475g 0.643700607395185 0.171274208814529
CAGL0L07370g 0.87937151885048 0.171729908135252
CAGL0F07469g 0.522348049335555 0.171950954861635
CAGL0C04543g 0.490806470511227 0.21171612398562
CAGL0H07755g 0.491166778042529 0.172258950852049
CAGL0H09460g -0.962624131847641 0.280046435812342
CAGL0E01397g 1.31236099962886 0.280048590135761
CAGL0F06809g 0.811286961945172 0.172282876759759
CAGL0K09064g 0.668334912098921 0.212036902785994
CAGL0I05874g 0.496225504245098 0.172464576176684
CAGL0K02497g -0.921179512744523 0.172557821840565
CAGL0E03960g -0.976799223111418 0.173304426942674
CAGL0D03014g 0.480295227132663 0.173790265568197
CAGL0A02629g 0.628464705017361 0.174049170948875
CAGL0H08019g 0.755547323217893 0.174350561589773
CAGL0H03905g 0.425554992849673 0.174408541519146
CAGL0E01221g 0.88036740150046 0.174878026556661
CAGL0G06776g 0.583095572989663 0.21517059052207
CAGL0I02706g 0.626693917224228 0.175088156420983
CAGL0J05368g -0.913211381792139 0.175089495454269
CAGL0K10758g -1.45512720597628 0.175221021958239
CAGL0G03289g 0.462058125651677 0.175854795923781
CAGL0J04422g -3.3626730286251 0.176226111144288
CAGL0A01067g 0.538744515023048 0.176258761540598
CAGL0B04587g 0.473555814289036 0.176382228326953
CAGL0D00484g 0.497579898827938 0.177070388632994
CAGL0I05098g 0.566559187295556 0.178670437597987
CAGL0G03465g 1.11573623511533 0.179495244070145
CAGL0A00363g -0.636718367478942 0.17992227889962
CAGL0H06732g 0.691923430332616 0.18003525620121
CAGL0D03300g -0.517469488968186 0.180462258341687
CAGL0I10648g -0.668873248643151 0.180684211891332
CAGL0J03520g 0.448393617743511 0.182058925233192
CAGL0G04851g -0.745843628171103 0.182382321981488
CAGL0H00803g 0.938446554377646 0.182927302916757
CAGL0I09592g -0.612512263351755 0.1830868293135
CAGL0M02563g 0.583879761969953 0.225561604639242
CAGL0B00902g -0.591932270519783 0.184048406544655
CAGL0M07227g -0.527893089766439 0.184165549797839
CAGL0L00847g 0.397196353112694 0.184700974854849
CAGL0J10758g -0.782504787254363 0.184902945646252
CAGL0I07227g -0.599507875299899 0.185281802464878
CAGL0J06314g 1.18955587513382 0.185289698887484
CAGL0M03883g 0.832766804765725 0.185607683062132
CAGL0L06908g 0.457792667607487 0.185818819235907
CAGL0K10274g 0.485945455724992 0.185917801591804
CAGL0L11374g 0.451702474574379 0.186448057751225
CAGL0L05522g -0.509669074315305 0.186641179395093
CAGL0M05357g 0.796140555129351 0.187207875887072
CAGL0L10021g -0.464122034533964 0.18722135864835
CAGL0L09152g -0.668097299307069 0.187642070538656
CAGL0E00913g 0.978338153945498 0.188148648835354
CAGL0D01716g -0.853856724378479 0.188161212572677
CAGL0L02343g 1.469244652909 0.188385939303176
CAGL0K01441g -0.69332394126611 0.305786982420689
CAGL0C02761g -0.632528339724632 0.189599393250931
CAGL0K03289g 0.558126192368058 0.190810484541762
CAGL0F02431g -0.608755838097195 0.191005438774045
CAGL0G06974g -1.18578089241121 0.191485587629526
CAGL0F05665g -1.2305143140738 0.236070849505355
CAGL0J05038g -0.852723710444373 0.192189986022638
CAGL0K05203g -1.28800237324175 0.193266437589226
CAGL0I10791g -0.76514688900631 0.193891322201057
CAGL0H05665g -0.560945438995724 0.19457440070496
CAGL0A03652g 1.03560657091754 0.194590088242501
CAGL0D00836g -0.513724884495435 0.194705964743745
CAGL0I08481g 0.608210474032104 0.194870618801304
CAGL0G09911g 0.467403993001096 0.195042369596011
CAGL0L07788g -1.09079094039288 0.195046198699668
CAGL0G01826g 0.546921295266396 0.19585552373739
CAGL0A03949g -0.83170481513473 0.195991420107211
CAGL0E04048g -0.64568774265765 0.196020311558466
CAGL0I07931g -0.533593295785383 0.196578343456855
CAGL0A03883g -1.49206511964674 0.19702936452342
CAGL0H06369g -0.590312719451507 0.19772215251712
CAGL0A02112g -0.609082903808947 0.198357667979814
CAGL0J05544g -1.44732716064313 0.199678963696236
CAGL0E04246g 0.902558033180356 0.19976753360045
CAGL0G01947g 0.755004385161625 0.200121303392505
CAGL0K08888g -0.984331647778821 0.200136399911023
CAGL0E04994g 0.569106949847705 0.200274714989525
CAGL0F07007g 0.634249943682645 0.246159459713638
CAGL0J03718g -1.59808845452945 0.201011223349013
CAGL0F01705g -0.752324547011933 0.201578947078584
CAGL0M01848g 0.577162488115641 0.202603385810311
CAGL0M03531g 0.761042081290079 0.202620198898302
CAGL0K00110g -1.60218268158993 0.203136320791446
CAGL0B00726g -2.00537577527326 0.203384340580711
CAGL0H07029g 0.893366144117701 0.203650465110702
CAGL0M12881g 0.407731225028831 0.204131955543715
CAGL0J08800g -1.86355473624183 0.204562779563631
CAGL0I03806g 0.405562040793128 0.204626682274746
CAGL0H05819g 1.80218577296325 0.33400643092661
CAGL0D03168g -1.82481237804123 0.206490764103966
CAGL0L06886g 0.525878323352857 0.207281786061595
CAGL0H09372g 0.43405255240695 0.207774570303115
CAGL0L00539g -3.10919289719599 0.256462977780153
CAGL0J01441g -0.591237293403568 0.209485953563325
CAGL0A03388g 0.436543449673718 0.209520236034518
CAGL0D04158g 0.57220011132928 0.209964524972979
CAGL0M08932g -0.60942049677102 0.210276802564861
CAGL0M03795g -1.55370830221558 0.210661046002463
CAGL0J03652g 0.462548427572166 0.210737312872311
CAGL0K01331g 0.670668787621608 0.211446263458911
CAGL0G09669g 0.501720431009317 0.211638884684999
CAGL0K01067g -1.55262417820796 0.212015626155804
CAGL0K08404g 1.23256564306439 0.212293715341221
CAGL0G07315g -0.517305855499221 0.261117768116732
CAGL0L10758g -0.6438586795256 0.21305199873918
CAGL0E01287g -0.503039729844398 0.213113195557584
CAGL0J04510g 0.382505213062154 0.213428619535975
CAGL0I00704g 0.766203818375433 0.213608518461085
CAGL0D05742g -0.577285584955197 0.214194281700016
CAGL0K12100g 0.382070046259398 0.21430919616318
CAGL0M13893g -0.480991429977732 0.214431686341398
CAGL0K11660g 0.650127422383924 0.215255015387487
CAGL0I10472g 0.377995242435395 0.21531886717395
CAGL0L11462g 0.36485486785507 0.216123701276743
CAGL0G07491g 0.440911566409651 0.217830645163075
CAGL0G07227g 0.445698291364418 0.218024600176527
CAGL0A00473g -0.770161535792037 0.267627361293842
CAGL0C00429g -0.755566237692524 0.218145062342521
CAGL0L02805g 0.900104141421104 0.218436749908198
CAGL0L02013g -0.56798381965525 0.21851918636286
CAGL0J07436g 0.845038524543639 0.218533202563281
CAGL0M05159g 0.979787475158764 0.219328082250396
CAGL0G05291g -0.851853297369078 0.221415245506945
CAGL0L12760g -0.680425661195493 0.222058056705214
CAGL0J00957g -0.679345132731024 0.273084939921475
CAGL0M10351g 0.698873219109492 0.222735943370428
CAGL0F09163g -0.678863293345789 0.223169874292295
CAGL0F03179g -1.04822409446049 0.223575465600171
CAGL0J09350g -0.476942764251699 0.223671146416123
CAGL0H04675g -1.07048674977696 0.223956647002936
CAGL0C05115g -0.46130685016898 0.223972828727015
CAGL0C02453g;CAGL0K09394g -0.741503780389375 0.2243956319662
CAGL0K07436g -0.425738330507818 0.224517347725531
CAGL0E05808g -0.670607376683498 0.224791073396766
CAGL0M03399g -0.908955925581055 0.224912121876115
CAGL0G01672g 0.479802401648329 0.224982995337534
CAGL0J08415g -0.732139734573724 0.225049989390313
CAGL0H05731g -1.96859785776819 0.225561575209907
CAGL0H02497g -0.732932986195368 0.225756758530076
CAGL0I01584g -0.798554547764737 0.22722029987898
CAGL0L02497g -0.646149848031586 0.228514236645347
CAGL0F02937g -0.388941556705006 0.228637062549324
CAGL0B04059g -2.86647992697903 0.281073630962787
CAGL0E06490g 0.371019155847917 0.229152111867864
CAGL0K05665g -2.00423234347678 0.22950133268686
CAGL0J11836g 0.376624675557301 0.230371117408706
CAGL0H07205g -0.967721129311426 0.230799227936103
CAGL0A04059g 0.564449904099462 0.375206390638177
CAGL0G00286g 0.480894655735338 0.232907665421855
CAGL0M06127g -1.30307618163303 0.232996843396866
CAGL0H10560g -0.62228018110336 0.23352972599965
CAGL0E01309g -0.787342775809914 0.286961469578179
CAGL0G00594g 0.451760519026827 0.234251370196041
CAGL0H02079g -0.850457286447098 0.234941480489558
CAGL0J09152g 0.437220410514896 0.235292302772665
CAGL0H04081g -1.29114694120943 0.236124765925131
CAGL0M07722g 1.05868048418182 0.236143289077092
CAGL0D03740g -1.05190687054356 0.23661657441224
CAGL0L11770g 0.479537504097932 0.604917364008696
CAGL0H01089g -1.27622652309551 0.237412016912869
CAGL0A00209g 0.459523097777808 0.292143336777009
CAGL0C02233g 0.645424599694367 0.238261745925027
CAGL0M05027g 0.51963573440524 0.238569964964442
CAGL0F06017g 0.783470536517055 0.29337360399711
CAGL0F06039g 0.45275650593584 0.239250308555886
CAGL0K09416g -1.08772624381849 0.23965672765068
CAGL0G08778g 0.589865948898528 0.240420623361346
CAGL0A03718g 0.364729160593194 0.243382344702389
CAGL0K11748g 0.489051352539306 0.243660245514121
CAGL0D03674g -0.541030552782614 0.243766191418215
CAGL0L08734g -0.84248752160063 0.299800904351217
CAGL0E01155g -1.32060500353373 0.300065244788783
CAGL0L10890g -0.844315714139109 0.245532555889348
CAGL0G08041g -0.356512897813193 0.246827192807309
CAGL0K06743g -0.478761009552373 0.399741230435952
CAGL0G04213g -0.650797443453042 0.247078970839203
CAGL0G01991g 0.670818871398804 0.247842715137362
CAGL0J04070g -1.34538222154054 0.247983002673287
CAGL0F08415g 0.45151714857988 0.403138995841289
CAGL0L07304g -0.778494220375023 0.249210070937737
CAGL0F00539g 0.586379717982251 0.249295513442649
CAGL0I04884g -0.724465844264056 0.25056524792137
CAGL0K11528g -1.55490130246407 0.30829743722101
CAGL0J01287g 0.619504729035342 0.252218899399328
CAGL0J05126g 0.473795960008202 0.252699506237033
CAGL0L07722g -0.434407212727057 0.252801193692268
CAGL0J06402g -0.664755657237681 0.252859098079178
CAGL0F05643g 0.682275585384965 0.253984651654121
CAGL0J00693g -1.74461828099757 0.311532437676746
CAGL0E01067g 0.357659757858214 0.2545408011571
CAGL0I08635g 0.450791734570211 0.254716768148649
CAGL0J03245g -0.493753800811829 0.255807041067268
CAGL0C00693g -0.872476863572719 0.2566449398933
CAGL0C01419g 0.457694812739188 0.25680433708529
CAGL0G05940g -0.353654310070521 0.25723876616434
CAGL0F05863g 0.968667468221864 0.257374378092729
CAGL0C01287g 0.515805138620158 0.257476354574081
CAGL0A00561g 0.719039829272986 0.317934739776188
CAGL0C03113g -0.939173097217552 0.259571776298632
CAGL0J05324g 0.403278820246633 0.26067540470065
CAGL0E04752g -0.536920163453357 0.261158970366002
CAGL0I06688g 0.730048749524134 0.26180966654669
CAGL0J02794g -0.803729212054375 0.26201943151421
CAGL0I04906g -0.843321568616761 0.262029688059705
CAGL0H03553g 0.463934559683507 0.425568340966108
CAGL0H03597g -0.917396276922923 0.264183618242992
CAGL0C04136g 0.418340927579382 0.264492336846528
CAGL0L08602g 0.399203906584699 0.264755711503393
CAGL0C01243g -0.367631826673385 0.265829486063036
CAGL0C04565g 0.504379508154487 0.266379018747742
CAGL0G09889g 0.82155608906977 0.266947631648334
CAGL0G04741g -0.401764002953786 0.266978804558867
CAGL0M13915g -0.381331342482893 0.267815386212616
CAGL0G04367g 0.359600850890362 0.267981947127307
CAGL0F07029g -0.551035451290373 0.268024581377703
CAGL0M10956g -1.29317967739842 0.269559056193144
CAGL0I03674g -0.710260013667647 0.269965725647035
CAGL0I06600g -0.501808191608558 0.270370905961108
CAGL0H09108g 0.366047862601605 0.270467400167916
CAGL0K03861g -1.52720955129158 0.270930031472605
CAGL0G07106g -0.391359938003918 0.271983928085273
CAGL0C00715g -1.11785103415226 0.333965931364521
CAGL0F04257g -0.507179278368394 0.272277702046093
CAGL0L03289g;CAGL0G08668g 0.644675699738637 0.442337445728582
CAGL0G01804g -0.37125602750458 0.273161935854939
CAGL0H04521g 0.36317423937728 0.273550755394036
CAGL0I08283g -0.625315088067569 0.274783850367987
CAGL0G05445g -0.854090677216794 0.274881682844908
CAGL0E02101g 0.511010802610364 0.44737313224979
CAGL0I08547g -0.637736096697463 0.275638879587668
CAGL0F00231g -0.41523688795425 0.275707071270414
CAGL0J02354g -0.321707921978433 0.275964313616874
CAGL0L12364g -0.480418063588137 0.276459221764344
CAGL0I02530g -0.691389344381336 0.278679223587179
CAGL0I03036g -0.447835138085241 0.278806509843592
CAGL0B04565g 0.326378251431399 0.279017516735755
CAGL0F09119g -0.673354789327379 0.279634205252694
CAGL0G01166g 0.466068323297713 0.279682340249039
CAGL0L09647g 0.643729784172075 0.279758694799706
CAGL0I10923g 0.552741230938006 0.280357889973786
CAGL0J03102g -0.395113017767311 0.45685608239072
CAGL0J04554g -0.814218052566848 0.281234574156245
CAGL0H09548g -0.375603095557822 0.281805074536898
CAGL0I05126g -0.494414134962323 0.281980230505415
CAGL0D04818g -0.384828002611149 0.281999887280557
CAGL0M10615g 0.326530273163901 0.282361418694167
CAGL0F07931g -3.38968798197874 0.347796945213082
CAGL0K09702g;CAGL0K02629g -0.81683468823582 0.283621156540455
CAGL0K06831g 0.449760639248108 0.284314773219791
CAGL0I06963g -1.10597592731818 0.285281774573854
CAGL0L05676g 0.595786508294683 0.286203030717577
CAGL0I01342g -0.457305115170351 0.286209203771683
CAGL0K02717g 0.507490170587934 0.286566179939009
CAGL0F02673g -1.26007473104417 0.352066631075883
CAGL0H04565g 0.866625400024003 0.287140795861364
CAGL0J05720g -0.622199044378761 0.288204099353627
CAGL0L02079g 0.457883224293285 0.288860743692477
CAGL0F07073g 0.377658250829642 0.28968285064541
CAGL0F00275g -0.464159461341329 0.289692657796668
CAGL0F07183g -1.27440271456413 0.289911334007634
CAGL0G03575g -0.331594208886721 0.290309401194354
CAGL0L06534g 0.718373463932233 0.290392339284618
CAGL0I02178g -1.24611017658849 0.290574911349639
CAGL0E04356g -0.981209888726805 0.290820798329716
CAGL0F07315g 0.345179236630794 0.290865127552468
CAGL0I06270g 0.439647559452521 0.357594062519873
CAGL0H07183g -0.438309413059429 0.291511425834088
CAGL0H06127g -1.08615063109529 0.291533203457244
CAGL0J11330g -0.380144305440114 0.475330492515601
CAGL0J00605g 0.333128432576534 0.292255390878395
CAGL0A00253g 0.453788920929613 0.358738860418956
CAGL0I03366g 0.466756730615911 0.29275036999673
CAGL0E01133g -0.380021038230391 0.292842141196754
CAGL0D05962g 0.363908645579914 0.292867359517196
CAGL0F04565g -1.12666070895405 0.293396867120913
CAGL0L02035g 0.315162819744494 0.293822821541516
CAGL0F07447g 0.513905117499139 0.479324801827596
CAGL0I03762g -0.536246105254076 0.293891825647835
CAGL0J03476g -0.604008037342769 0.293994878758386
CAGL0M09581g 0.321366446775055 0.294448513369628
CAGL0H00869g -1.01708237120427 0.294450323388201
CAGL0K02079g;CAGL0C01507g;CAGL0F03223g -0.443669456690429 0.294525906322339
CAGL0I05236g -0.477608182307909 0.295106516371445
CAGL0B04367g -0.503962487382146 0.482906532100419
CAGL0A03117g 0.357980975517298 0.296222897310932
CAGL0I08217g 0.721057565546376 0.297242356294912
CAGL0G06732g 0.316159897022487 0.297328747134275
CAGL0H06853g;CAGL0M14047g 0.43660363739628 0.297708256512226
CAGL0F08239g 0.520238871621006 0.298188043936314
CAGL0G05049g -2.43515662719929 0.36616495527035
CAGL0D03190g -0.803042945441621 0.299408654702237
CAGL0I03828g 0.315689331456642 0.300529692829088
CAGL0K02123g 0.40790746931877 0.300936904966724
CAGL0K02849g 0.595376823174362 0.302117069186556
CAGL0J07744g -0.435463152592067 0.302541529704122
CAGL0H06479g -0.380347194562704 0.495406954572315
CAGL0B02431g -3.57406271999703 0.303230531091586
CAGL0H05137g -0.570198653924418 0.303472247563775
CAGL0H05093g 0.341668992216823 0.372905613321428
CAGL0M05995g -0.489044380663164 0.303658288967059
CAGL0E04378g 0.490973897411111 0.304553270315267
CAGL0C01705g -0.501244768571648 0.305272428572524
CAGL0M03201g -0.822773386930619 0.376105286866838
CAGL0B01122g -0.337134255293298 0.306232703833974
CAGL0L13024g 0.484990113524842 0.306399085145045
CAGL0J04268g -0.555507466896824 0.30685495203885
CAGL0K10362g 0.413456108289242 0.30729095275848
CAGL0J03124g -0.550319104344852 0.307445209938308
CAGL0B04675g -0.00932242553806388 0.991671067222381
CAGL0C01331g -0.822166146021103 0.308327472511621
CAGL0H09878g -0.464113934529219 0.308441534847814
CAGL0L02915g;CAGL0J06908g -0.367074301778082 0.309117448739745
CAGL0J09724g -2.63333218925506 0.379791124281135
CAGL0J02750g 0.750950921952197 0.309442607810425
CAGL0E03267g 0.830244322730877 0.309448413052084
CAGL0K08954g 0.792454650997953 0.309858077866756
CAGL0I03476g 0.610526379382657 0.31088930646579
CAGL0F02541g 0.465175758888618 0.311384522729531
CAGL0I06182g -0.751229919129211 0.31178043478848
CAGL0J04664g 1.032752365042 0.311874555261311
CAGL0E05258g -0.552289047152523 0.383610350231221
CAGL0H01265g -0.63802618637809 0.312472578656221
CAGL0B01683g -1.53940809491683 0.384357044920468
CAGL0G07513g 0.548279821412526 0.312825230013021
CAGL0D04092g 0.473187936897795 0.313755550464693
CAGL0L10868g -0.692508398769808 0.313941725290031
CAGL0I04994g -0.333792099505705 0.314121343595956
CAGL0L07656g -0.455444281911418 0.315654711240179
CAGL0K12210g -0.427292280356312 0.315731337190136
CAGL0L07282g -0.552190496060683 0.316385478053467
CAGL0M02211g -0.722516973224388 0.317951834624868
CAGL0K06061g -0.850366390132911 0.318238189633186
CAGL0M01804g 0.307189976784414 0.318368488659107
CAGL0K08382g 0.594721938073779 0.321651331932917
CAGL0J04114g -1.12920238598746 0.322457448049697
CAGL0B00704g -0.516819245799144 0.322971606827708
CAGL0C05137g -0.461569586386908 0.323528549590539
CAGL0M00176g -0.515540721177907 0.32437456453114
CAGL0M12903g -0.560549696140768 0.324635904287744
CAGL0J00847g -0.37681280889284 0.325011468863957
CAGL0I05016g -0.596767073407177 0.325247695581037
CAGL0C01947g 0.506916334957173 0.326594438454747
CAGL0L04796g 0.361760800925239 0.327610134836297
CAGL0J05764g 0.709056518600537 0.327935600589775
CAGL0M04609g -0.55460976067492 0.328430680638086
CAGL0F06721g -0.455732642157887 0.328472739879368
CAGL0F03861g -0.3361968368437 0.32862901540648
CAGL0D03696g -0.352578991371975 0.328777339648198
CAGL0E03564g -0.351413884784516 0.329798380347324
CAGL0A01716g -0.816856986757865 0.329905408411298
CAGL0J11528g 1.12275601293546 0.330359199780185
CAGL0G10043g -1.66195835007455 0.330549046760399
CAGL0B03707g 0.684188867206651 0.331070644509335
CAGL0J09900g -0.349679406999546 0.331302318551012
CAGL0H08734g -0.34386710173221 0.332137581331012
CAGL0E05390g -0.420581305754283 0.334180606512652
CAGL0H08844g 0.875510303465376 0.334394539965936
CAGL0M02695g 0.341630376080026 0.334690102224175
CAGL0G06358g 0.304275152779324 0.412653330903019
CAGL0I05742g 0.389565834138775 0.41305939384526
CAGL0G04895g -1.05800352453394 0.336198808134201
CAGL0K06281g -0.934271476086606 0.336412152657723
CAGL0L11308g -0.333840353710872 0.557674137272358
CAGL0K10516g -1.18560542956409 0.337127628250639
CAGL0L11220g 0.42424460548341 0.33759625654658
CAGL0J07084g 0.4180775198557 0.340731726688236
CAGL0C04697g 0.643124095145541 0.420267032140449
CAGL0C03069g 0.401242733868648 0.341577619384824
CAGL0M11308g -0.49328108638251 0.341715684395578
CAGL0J02992g -0.750277780689836 0.342380449694773
CAGL0I04268g 0.546101219727522 0.342684799087734
CAGL0C04257g -0.600424514054774 0.422462529995641
CAGL0L08206g 0.321532249172645 0.343278787389757
CAGL0F07095g 0.568417435492785 0.343777267514135
CAGL0K02937g 0.31163348665495 0.343876258046757
CAGL0B03663g;CAGL0L09086g 0.321207959823463 0.343901592417307
CAGL0L06182g -0.398029692445462 0.344140330523655
CAGL0E05214g;CAGL0E05192g -0.944117499169443 0.424198934956694
CAGL0G06908g -0.346291018198737 0.344417835167162
CAGL0M11748g;CAGL0D01694g -0.423001531056299 0.344719443266304
CAGL0L06314g -0.454885826131149 0.344781143318748
CAGL0J02266g -0.678350820540511 0.345502595978918
CAGL0C03003g -1.04368104166088 0.42578725059165
CAGL0M13805g -0.478678366711042 0.42646668417695
CAGL0K07524g 0.810397666655968 0.346370241037638
CAGL0H01727g 0.340236928425973 0.347287103486023
CAGL0L00759g 0.289476419123178 0.347359146498079
CAGL0B03487g -0.296443582214463 0.347506883419698
CAGL0M06589g -0.566690370515383 0.430107791033848
CAGL0I08459g 0.298233408010124 0.349430403736409
CAGL0J01177g 0.327239989029237 0.349776735742138
CAGL0C03443g -0.41621040182784 0.349784856464388
CAGL0B02607g -0.270304994005798 0.34980137118365
CAGL0M04037g -0.355970943797504 0.350104055336483
CAGL0J09966g -0.400335003266499 0.350147364298704
CAGL0C02189g -0.321865082243058 0.351758183316294
CAGL0I07601g 0.478330645386264 0.352500106014987
CAGL0C05071g -1.04239391316086 0.352595301840633
CAGL0D00880g 0.559427485804778 0.352868337674114
CAGL0J02112g -0.315616002158266 0.352906076370143
CAGL0K03641g -0.29379846119363 0.435207676819764
CAGL0L04642g 0.504764521216078 0.435365244659213
CAGL0H05709g -0.305549126762919 0.435430562288689
CAGL0L06424g -0.394848358904071 0.43556509214984
CAGL0G07711g -0.448620699415622 0.353331764230075
CAGL0L02871g -0.474779106310563 0.353867926955893
CAGL0F08547g -0.485487867121941 0.354228864246144
CAGL0F08459g 0.41087906600361 0.354235108214647
CAGL0K00891g -0.502480160281344 0.354621345142556
CAGL0I04708g -0.829765823558959 0.355134720399603
CAGL0K01661g -0.486186131254457 0.355356635329807
CAGL0M10659g 0.456856554741284 0.357503401035622
CAGL0L01287g -0.688026962090489 0.357758328337939
CAGL0L06490g 0.326931501464011 0.358079816088337
CAGL0K11088g -0.594836382321445 0.358654782815083
CAGL0K12848g -0.33232098158733 0.361878556596039
CAGL0A01958g 0.369050692749514 0.362042361845304
CAGL0I00594g -0.267290894568142 0.362831225379689
CAGL0I08965g 0.306523426743771 0.363366578984223
CAGL0G02101g 0.312309461226728 0.363434564841003
CAGL0J03146g -0.632976675249603 0.363602622816352
CAGL0K12650g -0.528170521000792 0.36426229399581
CAGL0C03850g -0.313304572485953 0.364478670959738
CAGL0G07293g -0.795016144741104 0.365463424572713
CAGL0G08712g -0.819515724768813 0.365795683061043
CAGL0K08866g 0.351307104401258 0.366622599818974
CAGL0G01276g -0.735435296878751 0.366655182439653
CAGL0L11484g -0.555634035689996 0.366960276433375
CAGL0J04862g -0.963273043513504 0.368042725471422
CAGL0F05357g -1.97753846414092 0.368609822572606
CAGL0M03355g -0.319873494772186 0.368846144860502
CAGL0G03113g -1.47639634570874 0.455669308526162
CAGL0F07403g 0.442760557102704 0.3696576328458
CAGL0K02893g 0.660963548547905 0.369915268770267
CAGL0I00572g 1.31629062051138 0.370143764138536
CAGL0K01793g -1.84000632966727 0.37142230480273
CAGL0I00924g -1.61647745540958 0.460221200770383
CAGL0F01463g 0.30675554627162 0.374223262870475
CAGL0L10846g 0.414872117444941 0.374341489962665
CAGL0E05896g 0.306179133476263 0.375755843894515
CAGL0F06941g -0.293815093310062 0.376772716021553
CAGL0I09262g 0.753542023794707 0.377303933396808
CAGL0D03454g 0.443349822504817 0.377370567747999
CAGL0J03322g 0.392803261231446 0.377928637411584
CAGL0K06853g 0.675146840551296 0.378715226311246
CAGL0I06809g 0.253236444087953 0.378971621882499
CAGL0M10197g -0.459702423783634 0.380410300208817
CAGL0F07601g -0.260454313025463 0.380686105186723
CAGL0M12837g -0.275668943281848 0.380954243353373
CAGL0F09207g -0.326030027146752 0.381268314906495
CAGL0L01969g -0.872992693378449 0.64764720617933
CAGL0G08085g -0.625356952052952 0.381591529971758
CAGL0C01639g 0.527158057270409 0.381688043043011
CAGL0J07722g 0.83685104054387 0.382046516020382
CAGL0K01265g 0.618378613864822 0.472754225795576
CAGL0I05258g 0.587879880424 0.382640639360157
CAGL0H09218g -0.764337119372924 0.474354737345615
CAGL0J08569g 0.297506844575384 0.384365241263806
CAGL0H01815g -0.436690178796978 0.384888361687168
CAGL0M11352g 0.650962955569946 0.385439400300174
CAGL0J10252g 0.754946452637936 0.386264354894239
CAGL0D05874g -0.549474840126914 0.387152068633342
CAGL0K05467g 0.351959714590329 0.480014113568308
CAGL0J08954g -0.251882047041045 0.387734264021699
CAGL0K09922g 0.542036598799608 0.481206438974647
CAGL0L13046g 0.806434259876763 0.481523410074099
CAGL0I01232g -0.555805997854078 0.388876397770455
CAGL0I06160g 0.266098317571505 0.388956341469002
CAGL0K07161g 0.399890564788874 0.482016069809965
CAGL0B00352g 0.25396583331703 0.389901666059926
CAGL0A02750g -0.374053212198272 0.390040309868427
CAGL0J10582g 0.41006596857413 0.390550394355846
CAGL0H06457g -0.413144797633205 0.390960343867748
CAGL0F01749g -0.311437313466055 0.391005350425734
CAGL0E03157g 0.283621875222734 0.391573338525969
CAGL0A01045g 0.287716587012534 0.391576866463595
CAGL0A03971g -0.262872954916819 0.671718361452827
CAGL0B02794g 0.408049386638245 0.392160405035424
CAGL0L05456g 0.490280288844436 0.392346364726171
CAGL0F03135g -0.317366307682624 0.392890549688614
CAGL0J10186g -0.404551803778296 0.393465365876744
CAGL0K01683g -0.607909008519293 0.394002049858218
CAGL0E01903g 0.618999143186764 0.394575400086879
CAGL0B03619g -0.42945565702303 0.394940833125921
CAGL0A01848g 0.7067936507469 0.490684999316704
CAGL0M05005g 0.241231671357894 0.681309230633528
CAGL0C00649g 0.254138511131656 0.396243590760507
CAGL0C02343g 0.370670415288745 0.396579843925311
CAGL0L13244g -0.342540950557391 0.397027530230111
CAGL0L08800g -0.391157179117794 0.39769459149829
CAGL0L08110g 0.468568703434577 0.397873397036863
CAGL0G00484g -1.55857551160987 0.398707288341266
CAGL0F00363g -0.585744726971973 0.399721403323978
CAGL0M11704g -0.378840383768513 0.400458367594699
CAGL0E04774g 0.407155269599096 0.400600187544399
CAGL0L02057g 0.450078808584538 0.400933862837911
CAGL0K11066g -0.521447797438122 0.400989300453334
CAGL0M02783g -0.578342793904134 0.401414877055502
CAGL0K02783g -0.371662407579314 0.402362684156732
CAGL0K04059g 0.342855321168589 0.403348102028544
CAGL0G09581g -0.360831817703397 0.404145114127022
CAGL0M05929g 0.196701799190072 0.701117232197684
CAGL0F04807g -0.293464485763765 0.404388931259743
CAGL0K07964g -0.727476277926892 0.404455464161268
CAGL0L01067g 0.249829536906798 0.405399759854027
CAGL0A04191g -0.336948733307334 0.504120107789794
CAGL0E05148g 0.612804235432426 0.40603019910991
CAGL0J02002g -0.405002471869404 0.506628784353472
CAGL0B00814g 0.233852823711106 0.408584951296624
CAGL0A03051g 0.779325379056089 0.507889203732482
CAGL0D05060g 0.487620825629938 0.409286958976814
CAGL0E06226g 0.261291600109417 0.409775916558035
CAGL0M07161g -0.628953810510413 0.410111547283479
CAGL0J00429g 0.574048455527486 0.410129097652488
CAGL0D02068g 0.303666283201732 0.411628051095233
CAGL0G00682g -0.498356890426605 0.411781075148616
CAGL0H05445g -0.367532690355185 0.412284191318479
CAGL0C04917g 0.398504052387123 0.412543033097711
CAGL0F00253g -0.274717202610193 0.413198808343985
CAGL0M00990g -0.90508899323002 0.514365930871781
CAGL0D05346g 0.220643526622847 0.727220325617248
CAGL0K12232g 0.306809686076935 0.414637018051299
CAGL0E05764g 0.818110170597084 0.414785159991627
CAGL0B03575g -0.318218988870847 0.516069783422217
CAGL0E03938g 0.339746149730467 0.41538312624554
CAGL0E01947g -0.665717680782507 0.517729685002104
CAGL0E01463g 0.315326910893391 0.41608838231853
CAGL0A03168g -0.529610780298281 0.416603530811062
CAGL0E06512g 0.329744746637454 0.416629141600749
CAGL0C02541g 0.748911022052032 0.41914848066628
CAGL0J01485g 0.382158347070151 0.740463071484575
CAGL0L09933g 0.408106966946306 0.523531594303479
CAGL0G04521g -0.367082791178594 0.422029958576117
CAGL0K10296g -0.823328927182722 0.527205188957598
CAGL0L06094g -0.53727838749587 0.423873278815098
CAGL0K09768g -0.428274550115892 0.424077437191367
CAGL0A03102g 0.288680536344283 0.529493231144291
CAGL0J03762g 0.355168334347371 0.42495354764446
CAGL0F02299g -0.869459351591716 0.425349762016185
CAGL0F00825g 0.510612251691051 0.427690491835227
CAGL0E00671g 0.33288595575707 0.428925232066024
CAGL0D00550g -0.301630293668212 0.428993702602148
CAGL0C04455g;CAGL0L09273g 0.571513315369342 0.429569724538723
CAGL0F07249g 0.468595841827332 0.536040680313929
CAGL0H08327g -0.267328224288031 0.431953383499143
CAGL0H04653g -0.344973746937437 0.432455475915614
CAGL0L12056g -0.282593824434782 0.433726669462898
CAGL0L06732g -0.703504352915313 0.434341866002288
CAGL0M05643g -0.269856872649854 0.78616914197359
CAGL0A04301g 0.60711232669882 0.544438433800363
CAGL0H01419g -0.595230817873374 0.43622765767922
CAGL0F03927g -0.332074932544724 0.438684762510059
CAGL0M05489g -0.426346693822185 0.439036071479617
CAGL0G04961g -0.323443934753667 0.439290550759127
CAGL0E05346g 0.232160595182473 0.440267282451354
CAGL0D05412g -0.28120238586599 0.440721526872713
CAGL0M11660g 0.239406342008624 0.441599674702793
CAGL0K11440g 0.25824190793803 0.442067123162869
CAGL0I03498g -0.120995469513858 0.811622113891429
CAGL0C01325g -0.249944336106844 0.442552140713965
CAGL0K02035g -0.516812008477538 0.554599466080694
CAGL0M00572g -0.881383059936979 0.555397486898645
CAGL0I03190g -0.650678969791888 0.443756238640234
CAGL0H10494g 0.386235541993949 0.443934421473846
CAGL0K10868g -0.433483915456971 0.445145303890423
CAGL0E01567g -0.63872723427101 0.446824579803404
CAGL0H01441g;CAGL0D03894g -0.548116464340396 0.447956636468178
CAGL0J05566g -0.374826060302016 0.448007749725526
CAGL0M13629g -1.03049175226279 0.561752972168245
CAGL0H01001g -0.329310503086216 0.4485118853343
CAGL0L09801g 0.222771624142939 0.449119673363499
CAGL0K12694g -0.272410017201894 0.44940111538544
CAGL0I01320g -0.107742798077489 0.840206981100043
CAGL0B01837g 0.575367927097885 0.563419070664132
CAGL0J00935g -0.438248421529728 0.450621143746531
CAGL0H08580g -0.938436378089509 0.565033541183617
CAGL0C02585g 0.754663189773716 0.566414455368754
CAGL0A01430g 0.223856739838231 0.453264465782319
CAGL0I03322g -0.33593151455765 0.453850143495862
CAGL0H01221g 0.323957569323146 0.569893576190576
CAGL0I09284g -0.33432874124071 0.454206960239607
CAGL0K04499g -0.270793373158208 0.456759751369761
CAGL0K02981g -0.79165158941942 0.573666854577315
CAGL0L08068g 0.483946815388721 0.457046019840758
CAGL0K09460g -0.547429142336348 0.457185216873833
CAGL0H04323g -0.395094996177673 0.575377460017853
CAGL0A02552g -0.449050443582831 0.57569988553438
CAGL0L04092g 0.631210523242362 0.575719606790584
CAGL0K05555g 0.443418183175277 0.458839930393321
CAGL0E04906g -0.373831991715684 0.459398177285238
CAGL0A04741g -0.446092947963384 0.459966006993069
CAGL0B01203g -0.291604662587425 0.461249255898145
CAGL0L07832g -0.328037785023959 0.46157748683756
CAGL0A00495g -0.240560862884995 0.461729286145817
CAGL0G07689g 0.61796940854845 0.463546114173748
CAGL0J05280g 0.428432042121901 0.584655057892558
CAGL0M12595g -0.0649626958134727 0.927431610577037
CAGL0K06677g 0.438646650599389 0.46500433242806
CAGL0C04279g 0.531978391769784 0.465735273750935
CAGL0K09328g -0.229453443435989 0.466260282701113
CAGL0F07359g 0.366937636186278 0.466778795901159
CAGL0L02211g -0.0401750197743388 0.95589741088962
CAGL0C04587g -0.387498480056578 0.589139139339069
CAGL0K03971g 0.0187981788877518 0.970398824796526
CAGL0L01111g -0.256747545755969 0.468109100808009
CAGL0A02090g -0.228056589109136 0.468263960772922
CAGL0K05973g -0.352241139354572 0.468482922405091
CAGL0K00297g -0.20397318688019 0.469777594794901
CAGL0L03025g 0.238390493941219 0.47037661574943
CAGL0F04433g 0.212543335003684 0.471031054602272
CAGL0I04840g -0.725964277813258 0.595626544638353
CAGL0K01595g 0.282442684222301 0.473017504425648
CAGL0L04664g 0.434113588816887 0.473797028416328
CAGL0K03399g -0.620844614426412 0.599241324279433
CAGL0K09526g -0.395494758718456 0.475493813689713
CAGL0M02849g -0.28319008607943 0.475826638266989
CAGL0H10582g -0.500542134302442 0.476390520988942
CAGL0I04356g -0.22772058257106 0.477292743216466
CAGL0B01881g -0.255487998580441 0.603257063896848
CAGL0J00385g 0.440891529801365 0.478286503731384
CAGL0L04268g 0.277107797709111 0.478291930969778
CAGL0H05489g -0.285606985957635 0.479020926998477
CAGL0I01254g -0.688265004073609 0.479989883609091
CAGL0M09185g -0.430394795339975 0.482222799573869
CAGL0L00957g -0.51372978700611 0.482736102380079
CAGL0L05236g 0.295287866383777 0.482998141105
CAGL0L11088g 0.404438708751565 0.483296432647837
CAGL0F08041g -0.28374175545609 0.483691070018836
CAGL0F01089g -0.622315148568538 0.483744316670372
CAGL0I08877g 0.217613684148807 0.483815549126408
CAGL0M12617g -0.35313802083949 0.615231239666514
CAGL0L10015g 0.2641452577142 0.615476075806885
CAGL0F01683g -0.696914406959769 0.487678728722982
CAGL0J06006g -0.750561847174459 0.487784708238256
CAGL0D05368g -0.675363358293002 0.488439518416345
CAGL0A02299g -0.360817647126391 0.621001616221174
CAGL0L02695g 0.510315098646854 0.621266072643882
CAGL0M04059g -0.445705080692243 0.491150801783542
CAGL0L08272g -0.290029484706095 0.491310993245839
CAGL0A02926g 0.210425684661082 0.491867312272216
CAGL0M00374g -0.201990493000089 0.491908479635949
CAGL0B00396g -0.754470792774119 0.492097056066991
CAGL0M00902g -0.540754413689791 0.62570736700373
CAGL0L01859g 0.501269303313698 0.493531638736826
CAGL0D03520g 1.43487395452094 0.494192991399044
CAGL0H07051g 0.314530060197328 0.495720517320131
CAGL0G00308g -0.812745837599708 0.496157466475984
CAGL0G08250g -1.01333480554897 0.497064910690769
CAGL0H04983g -0.662527962138491 0.498252520939651
CAGL0A02816g -0.575742683047283 0.499378412393883
CAGL0G05566g -0.195995494394668 0.636093745476879
CAGL0H03949g -0.347011703843469 0.63893854413367
CAGL0F05907g -0.319699111220277 0.502452182638754
CAGL0H07579g -0.316028160846097 0.502662756832081
CAGL0G06248g 0.711556864690675 0.502882831991649
CAGL0I08525g 0.222042122047418 0.502915372589857
CAGL0L11066g 0.612233460710353 0.504979581958861
CAGL0H09438g -0.541480569139876 0.505501499699581
CAGL0B01507g -0.266558006983628 0.506201604519459
CAGL0H05863g -1.22958673105737 0.506879142182157
CAGL0K10230g -0.63033578858727 0.510764059612237
CAGL0J07898g 0.942799997540821 0.51134162274136
CAGL0H05159g -0.299423127527763 0.51241555355616
CAGL0L04708g 0.220304475223861 0.513088776205434
CAGL0G07425g -0.257648202763075 0.514712706170077
CAGL0L06270g 0.270343142961724 0.514796686046701
CAGL0D03916g -0.836631928409907 0.660098375937627
CAGL0L02299g -0.581675045103115 0.515520937610907
CAGL0E05170g;CAGL0E05280g 0.243944966453914 0.51641350624755
CAGL0H09768g -0.300164066401108 0.517904463225306
CAGL0M13035g -0.226977800473943 0.51809033205373
CAGL0F04961g -0.681889963483238 0.518191447346972
CAGL0H03861g -0.206777407068372 0.518496523879628
CAGL0H07931g -0.458063796249332 0.519566260860451
CAGL0H04697g 0.238567376176616 0.521307532227556
CAGL0L05148g -0.387441903332305 0.521708533631468
CAGL0J11286g -0.18446546322577 0.522253028684923
CAGL0F06127g -0.269594823732197 0.522753680440931
CAGL0A04279g 0.271443653336499 0.522980825222532
CAGL0J05214g -0.203245448393694 0.678350464192382
CAGL0L10164g 0.270795695392017 0.527775561847528
CAGL0B02717g -0.229136760465558 0.528025305553806
CAGL0I08745g -0.197896636151392 0.529157331252672
CAGL0L11440g -1.12113639246879 0.5306259181705
CAGL0I01100g 0.271101508322939 0.53135940659565
CAGL0G09339g 0.507776985554408 0.531439004253937
CAGL0B01947g 0.207928104255606 0.686020785974521
CAGL0M14003g 0.524569855453404 0.532764393284923
CAGL0G09691g -0.213222044982262 0.53354509553709
CAGL0L01485g 0.299515045813437 0.534189292253776
CAGL0B01166g 0.458894834227266 0.693103923861721
CAGL0H04961g 0.179264709455431 0.536083882414836
CAGL0I00462g 0.20075677088319 0.536152881052771
CAGL0I07535g -0.253416889408136 0.537392807547725
CAGL0K11792g -0.301820501014991 0.696389338275716
CAGL0M07425g 0.327684071234187 0.53792486049529
CAGL0B04543g -0.220550070129381 0.538379517242775
CAGL0M12727g -1.11542712402482 0.53846301345734
CAGL0C01573g -0.24834310674182 0.539588460306251
CAGL0L12870g 0.220109116036007 0.540953423316044
CAGL0E04598g -0.353425706829865 0.543094162643369
CAGL0I06721g -0.758664294337752 0.707593687138793
CAGL0M05225g -1.57262685199398 0.545682231971467
CAGL0G06138g 0.425975534909459 0.548860531276583
CAGL0K08250g 0.236189467119332 0.549099671859278
CAGL0E06534g -0.287772497793446 0.549282611829453
CAGL0I02200g -0.232020441477705 0.550237108191212
CAGL0G00726g -0.249783136691388 0.550369036476061
CAGL0J10179g -0.365732820852363 0.55268623068185
CAGL0J09504g -0.562960624818636 0.552821494401547
CAGL0B01903g -0.176163058828048 0.723146028139729
CAGL0G03267g -0.342055368340343 0.724011648502578
CAGL0M02497g -0.196518965469851 0.555764779039137
CAGL0C02623g -0.470693351580149 0.556106982476751
CAGL0F01529g -0.620242987242462 0.556883567502464
CAGL0G01452g -0.349310480269842 0.557306852471854
CAGL0M08646g 0.490744932462613 0.559505707600347
CAGL0L00319g 0.182012039288125 0.559610357959593
CAGL0K08008g -0.133539453297625 0.735920736358699
CAGL0J09240g -0.21058026810115 0.561062316105302
CAGL0C05313g 0.259763336078213 0.561868666967492
CAGL0H07821g -0.460476965805102 0.562335335517594
CAGL0A02189g -0.198769698830739 0.562353972785925
CAGL0L12936g 0.174173967383679 0.56287222087066
CAGL0M00330g -0.23002723886846 0.563249221153359
CAGL0M12661g -0.36611233601614 0.74322386046756
CAGL0C04301g -0.362675867208563 0.565040812799033
CAGL0D05148g -0.1180473192457 0.744687255878233
CAGL0I01430g -0.26236357428159 0.566929520681476
CAGL0E03179g -0.266639953074027 0.567735853618183
CAGL0H05643g 0.24932337108 0.568836609938432
CAGL0L00891g 0.369776430023849 0.570690621344015
CAGL0F01045g -0.21813300633751 0.570930430216709
CAGL0C03608g;CAGL0E00561g -0.208630386378785 0.571008408861791
CAGL0L12254g 0.194184468955412 0.571897512632953
CAGL0H06787g -0.201513666747699 0.760628707349795
CAGL0L04532g -0.417380773365331 0.575907188014498
CAGL0G05115g 0.290267140451404 0.57744161046033
CAGL0L00869g 0.173890626583995 0.769106772206205
CAGL0E02013g 0.219401616396589 0.57819757358402
CAGL0G05654g -0.224046499259345 0.773661382191086
CAGL0K02827g -0.244429539419676 0.774760688342436
CAGL0G02035g 0.19074303325735 0.580691733708325
CAGL0L11858g -0.21613005286902 0.582846471735363
CAGL0L10406g -0.26194737757042 0.584237266229318
CAGL0I06787g 0.466901885062404 0.584698897810789
CAGL0L08360g 0.539983617716447 0.58613907617985
CAGL0J06710g -0.7125656988478 0.58790175101566
CAGL0J11220g 0.171287647656573 0.589569591487961
CAGL0B00660g -0.453377651063647 0.589624055787522
CAGL0M12705g -0.41625948846789 0.590001424485129
CAGL0H10054g -0.0973435256612588 0.798402401766338
CAGL0K09790g -0.274853887243672 0.592405731985917
CAGL0E02673g -0.534401199451688 0.592689039343736
CAGL0G02849g 0.219922647433467 0.593586323914828
CAGL0I03300g 0.18490109173191 0.593662931451391
CAGL0F08789g 0.337072431514821 0.593719787687103
CAGL0I06402g 0.259914063890451 0.803033398857381
CAGL0H03641g -0.277453519957145 0.594361605710727
CAGL0M03861g 0.148970586993456 0.594455938453913
CAGL0J05698g -0.227500696335572 0.804784092922144
CAGL0C01265g 0.220803201630687 0.806044282051518
CAGL0M01496g -0.448585637919533 0.595210268804384
CAGL0F04851g -0.108185272429109 0.807037544153884
CAGL0I07975g 0.204741388197776 0.595538362923537
CAGL0B02563g 0.159038485213921 0.595585411872562
CAGL0K01925g 0.153921193350011 0.595935323917436
CAGL0J10010g -0.262609749685519 0.596123278036929
CAGL0J07942g 0.344879921627489 0.597823445406639
CAGL0H00935g 0.184932905821406 0.814317351815664
CAGL0A04521g 0.176725505622553 0.598894306707472
CAGL0H08371g 0.154959305578483 0.59906195494976
CAGL0I03388g -0.937662068398147 0.599160642775765
CAGL0H08283g -0.314202136417916 0.599435091944813
CAGL0J06952g -0.250846818986418 0.600221058298144
CAGL0C03630g 0.17024546499701 0.60024795766314
CAGL0C04389g 0.145110375656899 0.820151878430291
CAGL0G00220g -0.238295934343189 0.601207972053274
CAGL0K01397g 0.327264068621638 0.820560723450399
CAGL0J02090g -0.441355876879749 0.821279211263352
CAGL0L04312g -0.325920188515608 0.601872636040033
CAGL0H10604g -0.240438833798541 0.601888668295783
CAGL0I09790g -0.181199853876952 0.602024012439868
CAGL0D06138g -0.227207227975925 0.602112095430656
CAGL0K11462g 0.24008560902002 0.602312056085886
CAGL0J00671g 0.314268191027112 0.602781191442753
CAGL0J02420g -0.342624753068755 0.603792141606229
CAGL0M01100g 0.121868195670432 0.827745820497564
CAGL0L03542g 0.17566711939127 0.604431992969704
CAGL0F06633g 0.34359334730059 0.604754286479236
CAGL0J02640g -0.180420308607274 0.829789077492524
CAGL0F06237g -0.203866635275698 0.605493760955239
CAGL0B04323g -0.34071228590948 0.60628086203305
CAGL0B03069g 0.149668648036345 0.60628962852456
CAGL0K07788g 0.158807138938186 0.606587313807295
CAGL0J07810g 0.159819380579624 0.606602864454737
CAGL0K11572g 0.325559732748137 0.606739173511015
CAGL0F03729g 0.183514662061142 0.835825922594136
CAGL0J10692g -0.351159944078753 0.60733699460689
CAGL0C05093g -0.668318480069928 0.608102750426305
CAGL0D01914g -0.0806338989477607 0.838492128716329
CAGL0L02431g 0.0767928769129058 0.839751872833625
CAGL0H04301g -0.164422188926441 0.609161947694191
CAGL0M04763g 0.111836859359879 0.840944618385109
CAGL0L04884g -0.278355989615986 0.841952334717325
CAGL0L03586g 0.272861747656214 0.610334377691041
CAGL0F04983g 0.256957604866386 0.610538035697641
CAGL0A04037g 0.204799808233545 0.610750072543413
CAGL0H04235g 0.311684509997879 0.610898690386621
CAGL0F04939g -0.0908243717342009 0.84762094757726
CAGL0M09999g 0.170612071567823 0.612427216708582
CAGL0I09482g 0.180211676169144 0.851320521442128
CAGL0L05082g -0.522353556202197 0.613179657042816
CAGL0M13651g -0.245644946419197 0.613645626327698
CAGL0D00770g 0.163348375590101 0.613996350159181
CAGL0M02629g -1.02712323776652 0.615049079929842
CAGL0I01804g -0.35358257510455 0.615609367299865
CAGL0K11858g 0.185794410382406 0.61583082089006
CAGL0B02035g 0.157605827756984 0.615865160066303
CAGL0A03278g 0.182242379697188 0.616188973206824
CAGL0I04444g -0.226974661381364 0.616403937632267
CAGL0L01727g -0.19805440990032 0.86405178072104
CAGL0F01947g -0.177648143424321 0.617494548196771
CAGL0F06875g 0.138182828997233 0.617542534263332
CAGL0F04213g 0.138470227138723 0.617562805568868
CAGL0K04015g 0.302422218749986 0.617961217089742
CAGL0K12914g -0.253767826181461 0.867546928482339
CAGL0K12474g -0.0663532783519506 0.872482925798584
CAGL0L06160g -0.498083847229712 0.623038056280023
CAGL0H09724g 0.206731460579827 0.623052595319275
CAGL0K10406g 0.452290006999158 0.624364510694868
CAGL0F03531g -0.217969780217457 0.625984004363202
CAGL0H08932g -0.165240598393102 0.626189615524424
CAGL0M11946g -0.436199054999627 0.626260292828772
CAGL0G04653g 0.19097603747436 0.894808461947551
CAGL0D01562g -0.360777057338355 0.626571380618557
CAGL0K12672g 0.229958557962697 0.627655215395138
CAGL0D04774g -0.0443304373366989 0.900863330520137
CAGL0M07656g -0.263997817324999 0.628033301046491
CAGL0B03883g 0.387775346004556 0.629236907896843
CAGL0K06369g -0.0700026604276559 0.915566456464018
CAGL0M11236g -0.0662592231790713 0.932256417476376
CAGL0J01699g 0.356342460506342 0.635722944368156
CAGL0H00737g -0.0591701649200564 0.964287037648636
CAGL0I05500g -0.200916914941165 0.638590944874676
CAGL0K02211g -0.0236287155825129 0.967971650048769
CAGL0I02882g 0.0345524906725943 0.973836202094932
CAGL0A03542g 0.0353810818756976 0.97639466101349
CAGL0M12188g -0.0120574013244493 0.985571232359735
CAGL0E01573g -0.00360781986223497 0.992170264010863
CAGL0M00858g 0.245871957987484 0.641524300999689
CAGL0E02739g 0.197188665347156 0.642416695636969
CAGL0F08965g -0.195851756661253 0.642766951270163
CAGL0G06754g 0.16277880509079 0.642895977070916
CAGL0I05192g -0.397133460426727 0.64370609382727
CAGL0J07062g 0.131399239885133 0.644389952803778
CAGL0H04763g -0.18848831938254 0.644408230569482
CAGL0L12804g -0.349232333577986 0.644971695461769
CAGL0G02585g -0.154093421888314 0.646341460846811
CAGL0K07656g -0.25061626378418 0.647125998312691
CAGL0K06149g 0.158302079292199 0.649965423397835
CAGL0C01529g 0.417673105791495 0.650711341747038
CAGL0M07095g 0.148263127954509 0.651675477924119
CAGL0M10235g -0.303900495576803 0.652319593086385
CAGL0J06600g;CAGL0L08492g 0.153035025985206 0.652906168461713
CAGL0D06424g -0.166237131244319 0.655560986412528
CAGL0G10153g 0.164427136378458 0.656498677969642
CAGL0K10494g -0.20765513223559 0.656800906609638
CAGL0D05280g -0.153035365507971 0.656855838788605
CAGL0F08987g 0.154609739130126 0.657161611837881
CAGL0L05566g -0.277038148834317 0.657218222463693
CAGL0L09108g 0.244422684895912 0.657416559445201
CAGL0H01529g -0.249923132181025 0.661883139177419
CAGL0J06160g -0.764741796034998 0.661966406697009
CAGL0H10142g -0.157663306686912 0.662336369902205
CAGL0L09229g -0.237501287102041 0.663892156321986
CAGL0G05225g 0.352853307134422 0.664199253136971
CAGL0J10384g 0.146332096568415 0.664231558606072
CAGL0C04983g 0.157844163414349 0.66519824641379
CAGL0D06160g -0.168019939921349 0.665248958706799
CAGL0K12012g -0.134685002977992 0.666258959785171
CAGL0A03872g -0.385275672425205 0.667598104335201
CAGL0E03850g 0.123557648678947 0.671285606496992
CAGL0J02838g 0.169256086985316 0.671820574684203
CAGL0F08261g 0.160629121513643 0.671909943742334
CAGL0M10637g 0.28953908211122 0.671928414720809
CAGL0B04895g 0.294126264039785 0.672456554268288
CAGL0K11616g -0.127570975516569 0.675217802794093
CAGL0E02343g 0.240214933696024 0.677724503263962
CAGL0I01276g -0.308298048697562 0.680159509220773
CAGL0M12386g -0.258035988430205 0.680371283149613
CAGL0K00671g 0.146420033176554 0.680622446917093
CAGL0D00902g 0.175560625313095 0.681536754781458
CAGL0I06006g -0.278949816316699 0.682079902443114
CAGL0K01045g -0.223771196455289 0.683177123602531
CAGL0M01562g 0.143403229845643 0.68434998803581
CAGL0L04840g 0.154258169911304 0.684520883616289
CAGL0G07843g -0.135093725090399 0.688609246628427
CAGL0I05940g -0.132096472075365 0.689742804096949
CAGL0J07238g -0.432585854898893 0.690295942631568
CAGL0J03454g -0.214134572332068 0.69033890557461
CAGL0M10241g 0.119764001610171 0.692580375137554
CAGL0A03036g 0.116164354953152 0.692737045436723
CAGL0B02519g -0.145468730325245 0.692943374250739
CAGL0M01320g 0.459037908825317 0.693068432729931
CAGL0H05511g 0.112425634273905 0.693367484785313
CAGL0I00616g 0.131118223443211 0.693686218203937
CAGL0E00869g -0.140869860234211 0.694385379327907
CAGL0I07557g 0.256031637625712 0.69547209232164
CAGL0K00759g 0.226857374405069 0.697415822608369
CAGL0G09130g 0.133303312523423 0.698473615400463
CAGL0G03443g -0.143254400253385 0.70016068176594
CAGL0I09548g 0.243290814497064 0.700236344812318
CAGL0L04334g 0.184937249033467 0.701035306082209
CAGL0G06028g 0.121068022776816 0.701963798071549
CAGL0H00506g 0.133175687198575 0.702738201816202
CAGL0H07403g -0.125614145188906 0.703985084012501
CAGL0B03597g 0.129692843471294 0.70413274229363
CAGL0I01166g 0.118915873024072 0.705374724876921
CAGL0G05610g -0.396729257850445 0.706437979462463
CAGL0M03619g 0.21550541685295 0.70645014672918
CAGL0K05731g -0.179252841048309 0.706625018258807
CAGL0K07480g;CAGL0K03421g 0.13292144334537 0.706858941337284
CAGL0A00407g -0.134003207120336 0.708030681805886
CAGL0D04752g 0.116602030987038 0.708085497282968
CAGL0L03245g -0.32112556594339 0.70920595788607
CAGL0M00484g -0.128998933075503 0.710080218697081
CAGL0L09713g -0.153181130023761 0.710452711299718
CAGL0K06787g -0.123004231779286 0.712168423211646
CAGL0G00440g 0.131917426797184 0.71383431991087
CAGL0K05813g 0.139799840838534 0.71388488151145
CAGL0D04004g -0.158884185671981 0.715316708094171
CAGL0K01859g 0.105610217547348 0.715678769698458
CAGL0I02992g 0.350235084918533 0.717617342774488
CAGL0G01925g -0.124563915165907 0.717869627007326
CAGL0J04598g -0.176914070713588 0.719002682609807
CAGL0E04092g -0.385379077038697 0.720171810541132
CAGL0H09658g -0.19105753800661 0.720212900290033
CAGL0K10340g -0.128707091392513 0.721732046770586
CAGL0C01595g 0.140784671474934 0.72644922460443
CAGL0F00561g 0.375361735239563 0.726615566340861
CAGL0M01364g -0.240501044830317 0.726810707863951
CAGL0G07205g 0.161845025534842 0.728411881854262
CAGL0G02915g 0.0996299185567145 0.729956672356264
CAGL0L03846g -0.0953548369650626 0.730361138089235
CAGL0H08195g 0.12515791295493 0.730371017239097
CAGL0G01364g 0.118842149386973 0.731121466607206
CAGL0I06050g -0.137197568770052 0.73112423921659
CAGL0E03982g -0.242711453475832 0.733071008181879
CAGL0D06556g 0.0943550689582522 0.733714149460544
CAGL0H08800g 0.304952937926972 0.734346522622428
CAGL0M11242g -0.155624159214939 0.735694125339903
CAGL0B02497g 0.108903312878313 0.736918983643839
CAGL0D03718g -0.142611193267156 0.737695454101275
CAGL0G05093g 0.171653234186903 0.745077978324508
CAGL0G01540g -0.195077768468596 0.747474421339637
CAGL0L12474g 0.162164941608 0.751164907315175
CAGL0G08558g;CAGL0J05632g -0.112908533271719 0.753409356515052
CAGL0G02629g 0.279535503805506 0.75502233625901
CAGL0J06930g -0.107773542147264 0.755134913596483
CAGL0C01683g -0.253959230316796 0.756349967655092
CAGL0F01199g -0.103381419594437 0.757148009853958
CAGL0H03377g -0.0977319806550241 0.757550482302451
CAGL0I05478g -0.167595126690346 0.757662838792395
CAGL0A04829g 0.120084189890378 0.75787288933326
CAGL0J09790g -0.134420789406486 0.760055423831881
CAGL0M00638g 0.277789647345361 0.761413698939355
CAGL0M13277g -0.0878131709042855 0.764786140246565
CAGL0G06490g -0.0881433203955469 0.765048343583015
CAGL0J06578g -0.153088871629307 0.765100578894665
CAGL0F05269g 0.0968965254260389 0.766278045424352
CAGL0M00874g 0.138559555083625 0.766971180230927
CAGL0K11396g 0.359878068602701 0.76705827236939
CAGL0M03377g -0.093546956804355 0.767194408333788
CAGL0L01309g 0.122749431237905 0.767919761485583
CAGL0D05170g 0.246731200575409 0.768274034426947
CAGL0H00242g -0.161337884288011 0.770040334839247
CAGL0I01188g 0.112900768431679 0.770398992349043
CAGL0H00462g -0.0930875383031588 0.770921740833444
CAGL0D02948g 0.116571103393186 0.773509988107743
CAGL0K06017g 0.087877238501656 0.775111226634011
CAGL0J10890g -0.139692970192593 0.776358927992905
CAGL0B01441g -0.182058910797945 0.776811158675283
CAGL0C03223g 0.0948119050569889 0.778952451214125
CAGL0M13717g 0.0771012269475093 0.780183791926061
CAGL0F09031g 0.0909711811230429 0.782457125192711
CAGL0F04653g 0.175555680119081 0.784501230683836
CAGL0M06523g 0.0908238670142049 0.78497673385799
CAGL0G01969g -0.264688659185106 0.785378187004045
CAGL0L03982g -0.128370662307485 0.78638763245686
CAGL0J01936g 0.140985732892849 0.787194979075341
CAGL0D05302g 0.0778090600395201 0.790688411906897
CAGL0M12012g 0.519402621975749 0.790730811884045
CAGL0I01122g -0.134988669006132 0.790865704503583
CAGL0H09064g -0.141415988366786 0.791826738854272
CAGL0G02673g 0.0915659209945922 0.793810697922923
CAGL0K00913g 0.0934326023523264 0.796384561308524
CAGL0D05500g 0.0979621713363019 0.79740926334901
CAGL0M11484g -0.122728004834347 0.798017360724497
CAGL0D01958g -0.101566258412654 0.798645224884523
CAGL0J07678g 0.152060264273466 0.801599429966691
CAGL0K03047g -0.104738247851842 0.802012551084412
CAGL0M13871g -0.107732369887758 0.805151334757844
CAGL0G04675g -0.199059178625122 0.805650168852685
CAGL0M03047g 0.120699982760475 0.805779599085815
CAGL0D04136g 0.118923319820295 0.805798427255592
CAGL0K08558g -0.069375640879679 0.806567928596504
CAGL0J06374g -0.321212546455203 0.806781316091526
CAGL0G02079g 0.0849304193890237 0.809656279613054
CAGL0D03388g 0.154912582521568 0.809726962779631
CAGL0K04389g -0.198353433847303 0.809766007909477
CAGL0G08690g 0.182780487953228 0.810424642332837
CAGL0B00550g 0.133805606025613 0.811412445718795
CAGL0H07887g 0.0661175002515406 0.812153862205619
CAGL0K06259g -0.201188556542534 0.813938010681984
CAGL0D01892g 0.0647990855715701 0.81406823125243
CAGL0E06358g -0.10372778763146 0.816064715335544
CAGL0D03498g -0.141930574923124 0.816217829175224
CAGL0K07051g 0.212247868147054 0.819055811635046
CAGL0H02937g 0.0998716493786334 0.819913160291882
CAGL0G01210g 0.0731649501810651 0.820427631243342
CAGL0E01705g 0.102706190031923 0.820430604170935
CAGL0M06237g -0.103724039404782 0.820780398853348
CAGL0I09570g 0.318597210954513 0.822296397021568
CAGL0G05027g -0.0634649863955201 0.825007868099517
CAGL0J06204g -0.253945925199324 0.825254556109649
CAGL0K11418g 0.0914613487548609 0.825541774533944
CAGL0K01023g -0.117087197881326 0.827286805378196
CAGL0B03839g -0.0649524754434849 0.827554462664371
CAGL0L10780g -0.0625736920717964 0.829065257103449
CAGL0D04290g -0.0800400623312023 0.829852129918835
CAGL0C05049g -0.153583341395435 0.829979833501291
CAGL0I04400g -0.223692839428918 0.831874647542236
CAGL0M11374g 0.124409742482998 0.832659429802625
CAGL0A04785g 0.300499299617753 0.832861183084956
CAGL0G07469g 0.079224421492579 0.833096411350916
CAGL0G09713g 0.0733246336236628 0.834005205904649
CAGL0I03454g 0.101111954051227 0.834945238215738
CAGL0C00275g -0.0949595622924687 0.838305315755707
CAGL0G01881g 0.21718057823786 0.843548945492406
CAGL0K12276g -0.0696674842484382 0.844783954641555
CAGL0J02882g 0.0547510897800712 0.844828747826393
CAGL0G07271g 0.123933957902845 0.845054325047526
CAGL0M06083g -0.0801474623592365 0.847429690950872
CAGL0L10824g -0.135996162112658 0.84776021896758
CAGL0I06424g 0.113856995649895 0.850946294449375
CAGL0A04015g 0.0596781599795237 0.8512458522768
CAGL0G05489g 0.154111597030062 0.851370441689804
CAGL0G01144g -0.0654606791265535 0.85254978643757
CAGL0F07139g 0.0703869896086236 0.852738784679733
CAGL0A04323g -0.153672037285326 0.85327273003294
CAGL0E02167g -0.144400798326856 0.855400119116146
CAGL0M02431g -0.0773997968774696 0.855504634364906
CAGL0L13200g -0.102366190202046 0.85665218817893
CAGL0D04114g 0.0602598652824665 0.856752820979208
CAGL0L10538g 0.0499284433384825 0.85779243725367
CAGL0K00847g -0.0778167334323156 0.857821569131209
CAGL0K02541g -0.0561019635269367 0.85913060868649
CAGL0J07128g -0.0795018297764848 0.860413018337466
CAGL0H07249g -0.0520207535753392 0.863313063843429
CAGL0G10131g -0.0519049649726835 0.865542935513968
CAGL0D00528g -0.0530716366842131 0.865548447924604
CAGL0M01056g -0.0967987011213506 0.865850168912662
CAGL0G06798g 0.13262754227725 0.8679370769084
CAGL0M13343g 0.0495103004646754 0.869583235681149
CAGL0E04070g 0.0446317084723346 0.870122690978466
CAGL0D03058g -0.0525671885179876 0.872182895212453
CAGL0F02277g 0.15637464864788 0.874516842083286
CAGL0I04686g -0.0507917215051938 0.875153901397294
CAGL0K03465g 0.0600148332487167 0.875525346464157
CAGL0E03223g 0.127198859345576 0.875895193083286
CAGL0C00451g 0.0614910452954824 0.877114408499631
CAGL0E05610g 0.051638285520213 0.877319549706128
CAGL0F00407g -0.0579875875120032 0.877329223153536
CAGL0I02398g 0.102653012475012 0.87951251665387
CAGL0J05258g 0.0982153596544909 0.8811691031333
CAGL0M02937g 0.0528747777725258 0.881938312517407
CAGL0F00957g 0.0439549721399676 0.884037522097659
CAGL0J09394g 0.0567449160399762 0.884776307582867
CAGL0I07799g 0.0919510912168066 0.885886444710198
CAGL0J04620g 0.0640951677156266 0.886275275727307
CAGL0D00858g 0.0867630705481934 0.886886567287081
CAGL0K05313g -0.0499248666531896 0.889239788364792
CAGL0L04048g 0.0663753253830404 0.889330485530397
CAGL0L11528g 0.0703422058816404 0.890764415469275
CAGL0F04719g 0.0582916744128222 0.89388704390234
CAGL0J11440g 0.0425796122455888 0.894054639150436
CAGL0H04191g -0.095379442419565 0.894931971999293
CAGL0H01397g 0.0498703115067637 0.895185347059013
CAGL0G07623g -0.0763414747097147 0.896727905346211
CAGL0J02816g 0.0416657316916137 0.897202464740538
CAGL0K00253g 0.036916610460845 0.899560274781269
CAGL0F08503g -0.049819675558545 0.899844086159121
CAGL0L03740g -0.0807925887491525 0.900962776042531
CAGL0D04356g 0.0360572889008253 0.903044122667708
CAGL0K10472g 0.0445483804462809 0.90316649651798
CAGL0M11110g 0.0344446939024717 0.905527558163154
CAGL0J00737g 0.0815938194608902 0.906276561000835
CAGL0L12540g -0.09426874292582 0.906306596414153
CAGL0B03333g -0.0592688544295149 0.90648364664005
CAGL0G05357g -0.0637072835780565 0.906627682970369
CAGL0B04521g -0.105274809832036 0.906656155595559
CAGL0K06567g -0.0513672732030579 0.906847510090014
CAGL0J11132g 0.071905327184665 0.907951290130885
CAGL0F03399g -0.0814003791998175 0.909624762070756
CAGL0K08646g -0.0445768407000764 0.911162513977531
CAGL0F03993g -0.100522823940903 0.912088951668156
CAGL0M09614g -0.0486453770932363 0.912321614009283
CAGL0C05247g -0.030405845764115 0.913701226584222
CAGL0H08976g 0.0346674851911127 0.913741698020726
CAGL0K10978g 0.0303369015066268 0.914595828181671
CAGL0M00814g 0.0401003221075089 0.915127905980868
CAGL0I05214g -0.0613454716269671 0.915702504711642
CAGL0J03806g 0.0375456074064333 0.916111378447117
CAGL0I02926g 0.0283120514989493 0.918416548895015
CAGL0L03311g 0.0414834133186878 0.919929197206948
CAGL0G06578g -0.104684777063998 0.921125933168346
CAGL0G00154g -0.0298054568339615 0.923330417741532
CAGL0I02574g;CAGL0I02024g;CAGL0K10890g;CAGL0L09537g 0.0383806282162926 0.923512515828281
CAGL0J05346g -0.0575237094083351 0.924331292280266
CAGL0F07887g -0.0271343255900299 0.92434384405223
CAGL0I03080g -0.0655849284772905 0.926304622934654
CAGL0I09240g 0.0779456002321044 0.927413918373695
CAGL0D03828g -0.060722575035499 0.927916021594495
CAGL0E05016g 0.0514811873365856 0.928156400557294
CAGL0A02673g 0.0256631605360548 0.932580686793971
CAGL0F04367g -0.0353753524631106 0.933992433216603
CAGL0K07293g -0.0229819324671421 0.9358408481514
CAGL0D03212g -0.033721436529882 0.937483642406831
CAGL0D01804g -0.034399062288322 0.937871956572161
CAGL0E04444g -0.0487962861328853 0.93835965989098
CAGL0H03993g 0.0232282920141329 0.938438464538236
CAGL0E06138g -0.0209408604409051 0.940764780240864
CAGL0D04026g -0.0472003457519255 0.941712998536342
CAGL0H06281g -0.041698368119937 0.94178816640888
CAGL0M06721g 0.0460636682896288 0.943007661639284
CAGL0I01078g -0.0761458096174089 0.943335385290734
CAGL0G08151g -0.0231419498181658 0.947139407458387
CAGL0F06501g -0.0213926156955497 0.94778451837365
CAGL0I10835g 0.0233663974221934 0.948644218986237
CAGL0I09878g -0.0239429118591531 0.949345110667553
CAGL0H03289g -0.0681873830934818 0.951445812144431
CAGL0I08987g -0.020965887334443 0.951984886737933
CAGL0J07568g -0.0204571410800741 0.953282472630677
CAGL0L06798g -0.0212192617720874 0.95334102499721
CAGL0G06424g 0.053687197002809 0.954016188283041
CAGL0J08778g 0.025040088898136 0.954942706937094
CAGL0J07832g -0.0220142285114027 0.956214703561168
CAGL0B04345g -0.0154152809679397 0.95696231970135
CAGL0F09075g -0.0748432631192228 0.957792940410627
CAGL0H03707g 0.0144128049218005 0.958515998152493
CAGL0L06204g -0.0230995465981044 0.959051819558394
CAGL0G02189g -0.0131864282156424 0.963886197426051
CAGL0E01177g 0.013585766570767 0.965705234099857
CAGL0K05357g -0.0223659291220186 0.967270769288508
CAGL0I05698g 0.0276179646356832 0.969848563659968
CAGL0I07315g -0.0146386073647835 0.971170273569777
CAGL0G03971g -0.0187163510566771 0.972434745865694
CAGL0L00495g 0.0122650166258909 0.973010960023112
CAGL0E04576g 0.0408982667757065 0.973583876594605
CAGL0K04235g 0.0132688016768286 0.974523932635172
CAGL0B04015g -0.0171434067984757 0.974692441699855
CAGL0G01903g -0.0106260985174712 0.976051462375201
CAGL0L03828g -0.024653520350971 0.976685698673392
CAGL0I00880g 0.0454583350780018 0.976783732074811
CAGL0J03366g 0.0165309385717944 0.976857600611576
CAGL0G01254g -0.00916782789053533 0.978615687876886
CAGL0I00814g -0.031559991484587 0.978843084401557
CAGL0B02189g 0.0167592392449235 0.98011659130178
CAGL0B04961g -0.00893241565000408 0.981082321659418
CAGL0L05126g -0.00834761037346538 0.983360037452067
CAGL0A02409g 0.00964948456825393 0.983623634143991
CAGL0D02002g 0.0115720776494206 0.984946312043512
CAGL0K01991g -0.00529887507621282 0.9879592579717
CAGL0H07557g -0.00441509826147965 0.988144618033139
CAGL0G03795g -0.00522239825601406 0.99013243668691
CAGL0B01232g;CAGL0B00220g -0.00876199362090979 0.991054213413411
CAGL0G08173g;CAGL0D05082g -0.00358674022203456 0.991381496407097
CAGL0E01991g -0.00311831380829442 0.991530901002914
CAGL0M03223g 0.00288290863877289 0.992010630434701
CAGL0F04103g -0.00639497218402538 0.993024074377096
CAGL0K01177g 0.00276335966009719 0.993878256315078
CAGL0G09020g 0.00246382841319215 0.994642769816945
CAGL0L11792g -0.00218251418521834 0.994938095617731
CAGL0K05027g -0.0024187819244035 0.995270300031071
CAGL0K00781g -0.00197860982305968 0.995271760792283
CAGL0L01925g 0.00164481295646268 0.996026669801702
CAGL0C02475g NA NA
CAGL0L06600g NA NA
CAGL0L08338g NA NA
CAGL0C00737g NA NA
CAGL0J06490g NA NA
CAGL0I04422g NA NA
CAGL0B00880g NA NA
CAGL0K07612g NA NA
CAGL0K03459g NA NA
CAGL0F03905g NA NA
CAGL0J00451g NA NA
CAGL0F08525g NA NA
CAGL0M10065g NA NA
CAGL0J10340g NA NA
CAGL0D05192g NA NA
CAGL0B00836g NA NA
CAGL0M00242g NA NA
CAGL0A02882g NA NA
CAGL0B03267g NA NA
CAGL0G02805g NA NA
CAGL0I09372g NA NA
CAGL0E05984g NA NA
CAGL0K01089g NA NA
CAGL0E00935g NA NA
CAGL0K06545g NA NA
CAGL0J03938g NA NA
CAGL0J06754g NA NA
CAGL0L10604g NA NA
CAGL0F03817g NA NA
CAGL0H10120g NA NA
CAGL0L08580g NA NA
CAGL0E01551g NA NA
CAGL0L03872g NA NA
CAGL0J04466g NA NA
CAGL0J01914g NA NA
CAGL0M09064g NA NA
CAGL0K04477g NA NA
CAGL0I07667g NA NA
CAGL0H02607g NA NA
CAGL0K03927g NA NA
CAGL0B03509g NA NA
CAGL0K10956g NA NA
CAGL0K04917g NA NA
CAGL0K04609g NA NA
CAGL0G10065g NA NA
CAGL0C03047g NA NA
CAGL0I02904g NA NA
CAGL0D04972g NA NA
CAGL0I09009g NA NA
CAGL0C00583g NA NA
CAGL0H10274g NA NA
CAGL0F04279g NA NA
CAGL0M12320g NA NA
CAGL0H04829g NA NA
CAGL0M03245g NA NA
CAGL0M00836g NA NA
CAGL0J06468g NA NA
CAGL0M11858g NA NA
CAGL0M10681g NA NA
CAGL0D03124g NA NA
CAGL0K09350g NA NA
CAGL0G01298g NA NA
CAGL0M08338g NA NA
CAGL0K12188g NA NA
CAGL0B04147g NA NA
CAGL0M08404g NA NA
CAGL0H02805g NA NA
CAGL0L01199g NA NA
CAGL0G00902g NA NA
CAGL0H00616g NA NA
CAGL0H09240g NA NA
CAGL0I05676g NA NA
CAGL0J11704g NA NA
CAGL0M12749g NA NA
