# Supplementary material for: Pixel: a content management platform for quantitative omics data
Source: PeerJ. 2019 Mar 27;7:e6623. doi: 10.7717/peerj.6623 (PMC6441322; doi:10.7717/peerj.6623)
Supplement: Supplemental Information 2 — Mutli-omics data to be imported in the Pixel Web App to reproduce the case study presented in the main text. [file peerj-07-6623-s002.zip › Dataset1_T60.txt]

OmicsUnit Value Quality_score
CAGL0A03971g -5.37391915783134 1.10731092891681e-07
CAGL0J04202g 3.62971224847733 2.94698250223567e-06
CAGL0M00198g 2.31770397757699 6.30079732087766e-06
CAGL0D00176g -1.57819458613127 9.98379842184181e-06
CAGL0D05940g -2.00309262860828 1.05061283485967e-05
CAGL0L12804g 2.17994204470588 1.30829301582319e-05
CAGL0H02101g 1.84518724089148 1.59949671717487e-05
CAGL0A03102g -2.94431333046904 2.18755560501761e-05
CAGL0I02970g -2.64314921647866 2.1927840609334e-05
CAGL0E04576g -3.80867554554629 2.30822283280212e-05
CAGL0J05280g 1.38718152007219 2.3767089005466e-05
CAGL0M12210g 1.69870012692186 3.0868073952826e-05
CAGL0B04037g 1.43737122175426 3.15907877744812e-05
CAGL0G06094g 1.66916574541368 3.27492972882899e-05
CAGL0F08987g 2.26597263143631 3.58125380512069e-05
CAGL0J03718g -1.65417540566335 4.11460141640889e-05
CAGL0A02948g 2.26661962215631 4.48100629917631e-05
CAGL0L02717g 2.4593314453002 4.53721422535679e-05
CAGL0L01089g -2.26587094409935 5.03848976575409e-05
CAGL0C00275g 1.27010868582449 5.09832470352385e-05
CAGL0K07964g -1.37231457499607 6.45191310321303e-05
CAGL0L08580g 2.08717567442412 6.52379166548252e-05
CAGL0J09372g 1.17010488352715 7.19050389752625e-05
CAGL0E04532g 1.1971552883135 7.30115105200833e-05
CAGL0F04807g 1.80520484477087 7.31419655746243e-05
CAGL0F05907g 1.65781249514571 8.4354941545622e-05
CAGL0F07491g 1.41858626190814 9.09776971037494e-05
CAGL0K02497g 1.20232816029154 9.23100307985558e-05
CAGL0J00957g -1.61638457894429 0.00010674946985484
CAGL0L01551g -1.2429422860759 0.000108606433375948
CAGL0K07392g -1.12006714277655 0.000121479333301788
CAGL0E00935g 3.22028063038586 0.000122527437904586
CAGL0L00385g 2.57857836155551 0.000123015956294748
CAGL0L06600g 2.20976425695031 0.000154220236806364
CAGL0E05742g -1.86371136659455 0.000164711832780953
CAGL0H03333g 1.01936132273079 0.0001689561016587
CAGL0M09185g -1.46685789466276 0.000173059213865284
CAGL0I08327g -1.04945771315906 0.000184724564686059
CAGL0H03509g 1.22640453891006 0.000185894256306876
CAGL0G10065g 1.4885860723538 0.000243811815709077
CAGL0C03003g 0.952399122769906 0.000193904195686498
CAGL0K05511g 1.98447438856816 0.000251738741012618
CAGL0C02475g 1.45984706685278 0.000196964774412294
CAGL0K04477g -3.10159138894632 0.000282990744158324
CAGL0K00803g 1.09730061940406 0.000221160392331078
CAGL0D00792g 2.34816008879081 0.000246334600378586
CAGL0K07744g 1.62830809980754 0.000251342522915828
CAGL0M01562g 1.31581225209977 0.000251511750585943
CAGL0M10505g 1.45758704369666 0.000251872544239516
CAGL0B00836g 1.6636901385433 0.000259017568055496
CAGL0G00176g -1.18760303918347 0.000261357514737776
CAGL0M12188g 3.28876080534599 0.000270767103281991
CAGL0G02101g 0.912984485032324 0.000274549474788998
CAGL0L00957g 1.22090544336005 0.000275510523774858
CAGL0A02409g -1.43822430577558 0.000282577738811545
CAGL0G05940g -1.48436098315367 0.000288236309866241
CAGL0F00605g 1.08634470906699 0.000305640670650056
CAGL0L03872g 1.62011915063049 0.000308589299516074
CAGL0C04741g 1.51971158703102 0.000308879425297903
CAGL0J04466g 2.21416175689274 0.000317145577973361
CAGL0H05159g -0.938625099366855 0.000318942934222937
CAGL0K04389g -1.04646119715592 0.000320878132698129
CAGL0I07557g 0.946690508060954 0.00032648473603836
CAGL0A00495g -0.924896373565976 0.000327478571004895
CAGL0A03278g -0.953607005014148 0.000332507508842129
CAGL0F00627g -1.63706278852842 0.000439190324530362
CAGL0M06369g -1.28204025966851 0.000352258156408456
CAGL0I07447g -5.95235500405883 0.000566554355789813
CAGL0M12034g -0.966371274627181 0.000376393170792708
CAGL0G01034g -2.14206233219573 0.000393076866320795
CAGL0C03069g -1.08325109560714 0.000398522176819065
CAGL0I04070g -1.250609894111 0.000412437361945581
CAGL0K08536g 1.06028886494778 0.00041561804018629
CAGL0E00781g -1.49850137954279 0.000420239773551101
CAGL0G05071g -1.30410255571502 0.000426226446536419
CAGL0A03388g -1.00251610485897 0.000432678854033734
CAGL0K04609g -1.25819878364557 0.000436001220057105
CAGL0B01881g -1.13222213614472 0.000458819651784318
CAGL0D01188g -0.870708655218746 0.000473816746204196
CAGL0C01265g -0.848898972821138 0.000487360470673883
CAGL0G05610g 0.830931587582458 0.000506037494604613
CAGL0F03399g -1.67203344091507 0.000510041797400474
CAGL0C04455g;CAGL0L09273g 1.33097973254 0.000523022045882234
CAGL0I06721g 1.30263341904767 0.000537136574740342
CAGL0J01699g 0.788518321154803 0.000538053767997737
CAGL0H10076g -1.34628802421889 0.000542810940918719
CAGL0G03289g 0.868943180995783 0.000556494176743419
CAGL0L02321g -0.863835328610294 0.000562827272254793
CAGL0G01298g 0.922858358903496 0.000573303282955677
CAGL0L09581g 0.824615818287749 0.000574277621713567
CAGL0B01419g 0.917323461795311 0.000576882861028613
CAGL0M02739g 0.837620872385942 0.000580672492329389
CAGL0I02530g 0.990323128875657 0.000580955243174019
CAGL0M04763g 0.904822742010984 0.000584773063568089
CAGL0L03289g;CAGL0G08668g -0.914001239008122 0.000615992587388427
CAGL0G03707g -0.980719972806918 0.000628411558111437
CAGL0L08068g 0.985526208727746 0.000641489673681189
CAGL0I02398g -1.03218932871547 0.000644194297266355
CAGL0G09361g 0.769276827697867 0.000650400333523646
CAGL0H10274g 2.13725327254755 0.00066448265333333
CAGL0C00495g 1.02844919530197 0.000694175408498266
CAGL0K06567g -0.762696545795148 0.00069843327991135
CAGL0J00429g 0.970881060196392 0.000703200113123478
CAGL0H10032g 0.968091803760149 0.000752977567313368
CAGL0L06160g 0.841558101848431 0.000755592329454443
CAGL0I01078g 0.74163442493998 0.000808865820019233
CAGL0A04719g 1.2206664733994 0.000822374768311137
CAGL0J10582g -1.00208097767098 0.000828327831672527
CAGL0L12870g 0.756814916481584 0.000843431604542814
CAGL0L10120g -2.38716256905384 0.000854715838545787
CAGL0H00418g 1.49403307160429 0.000868452319855385
CAGL0M13937g 1.47442197365978 0.000896695949179422
CAGL0G04653g 0.890587797032012 0.000903113703617987
CAGL0D03674g -0.816212903918821 0.000903746559048315
CAGL0F01023g -1.67446330044261 0.000917037231052128
CAGL0I00572g 0.860436034147451 0.000926874656919679
CAGL0E01551g 2.22019535399527 0.00129369858858787
CAGL0G09889g 0.688784773242607 0.000977807717371882
CAGL0H03377g -1.18754297032358 0.000998790330183589
CAGL0L08110g -0.839989537545181 0.00100002571816776
CAGL0K10758g -1.13336108543502 0.00101170953164349
CAGL0D01078g -0.661182571000976 0.00101999124053513
CAGL0J01331g 1.0291975930104 0.00103008148222657
CAGL0G00660g -1.40648895219043 0.0010506022904459
CAGL0L11484g -0.874524715281345 0.00107443313440713
CAGL0K09416g -1.20076375377865 0.00108648707684777
CAGL0A04015g -0.707703254130985 0.00109530918793849
CAGL0M00874g 0.787043756186884 0.00110260058557652
CAGL0I01100g 0.891709379495897 0.00110630366030673
CAGL0F09119g -1.14742056101273 0.0011257852106082
CAGL0H03685g -0.74748526543908 0.00115980523175881
CAGL0L05148g -0.714046947306438 0.00116206874036713
CAGL0M08646g 0.654134713926841 0.00117261343537925
CAGL0G02849g 0.669393404173191 0.0012077392706912
CAGL0J05764g 0.673954864959389 0.00121652293746558
CAGL0F09075g -1.659807102219 0.00121782842015431
CAGL0E06138g -0.750209928300955 0.00122864998367907
CAGL0M13915g -1.1149239043061 0.00123814933230422
CAGL0I02178g -1.29883628055084 0.00133303584013876
CAGL0A01221g -1.10009454974682 0.00133667706236037
CAGL0G03773g -0.721129128848092 0.00134344622658615
CAGL0F07139g -0.923889743599624 0.00139313842853781
CAGL0M01650g -0.717474253082662 0.00141733887184253
CAGL0M06457g -1.08321837831626 0.00194228657909953
CAGL0K08800g 0.733603400217049 0.00147393079385134
CAGL0L02343g 1.17218840905957 0.00148849679492
CAGL0M12595g 1.51674579566432 0.00148988612159802
CAGL0M14003g 0.616367484021507 0.00156796832055179
CAGL0M09273g -0.836145588727019 0.00163532171813111
CAGL0L00341g -0.698248450559882 0.0016355139185668
CAGL0J10032g -0.993688373935138 0.00164917982246241
CAGL0A01716g 0.953920759899136 0.00166661954438308
CAGL0L12672g -1.54123566857264 0.00172932285107241
CAGL0J02948g -1.34397965464744 0.00175461645581897
CAGL0K00297g -0.706475252710471 0.00179648553665651
CAGL0J02926g 1.01200482467023 0.00194166817253963
CAGL0K09768g -1.23099255827212 0.00194233165480902
CAGL0F08041g -0.611210602506028 0.00196786612025385
CAGL0E06534g -0.760839702540827 0.00197866616303028
CAGL0L11110g -0.916777101492558 0.00199108114825125
CAGL0E05148g 1.16530733248476 0.00200068996304506
CAGL0J07898g 1.29318237662886 0.00204373284742805
CAGL0L11440g -3.51151796110629 0.00204620232187654
CAGL0I03080g 0.681067528429372 0.00204866780760571
CAGL0E04334g -1.17166141895286 0.00205428821792737
CAGL0B00660g -0.772590024326595 0.00216403490615272
CAGL0G00396g 0.765814576766133 0.00219155732806562
CAGL0F05665g 0.96908296356804 0.00226962489446102
CAGL0L04026g -0.949452516848009 0.00228525683226354
CAGL0M00374g -0.674337519429127 0.00229898300460578
CAGL0D01958g -1.01653759589894 0.00231019101451001
CAGL0B00814g 0.593129293426954 0.00240622648274737
CAGL0M04719g -1.51896733848749 0.00242008210753025
CAGL0G07315g 0.999558225709358 0.00242046725023352
CAGL0B02585g -0.721237149026139 0.0024459746342599
CAGL0G00154g -0.800539708799191 0.00245699504943967
CAGL0K11616g -0.719498373560358 0.0024896628720316
CAGL0E00737g 0.629357965551792 0.00249510156698828
CAGL0L03806g 0.831847491061214 0.00251246358782512
CAGL0E06556g 1.48079543185346 0.00252257658775446
CAGL0J07238g 0.673360440769969 0.00261416806836616
CAGL0D05368g 0.637473149715225 0.00264905246431022
CAGL0G03465g 0.663626110854701 0.00266687575144327
CAGL0M07722g -0.596782028565787 0.00270008707011691
CAGL0H08844g 2.16321746773661 0.00292580503356691
CAGL0H06127g 0.866838712980979 0.00295183853372895
CAGL0M01364g 1.02701522861558 0.00296123555175428
CAGL0B03245g -1.00850968870315 0.00303095321398089
CAGL0G04851g -0.847784690828962 0.00310490231170971
CAGL0F07579g 1.20239738601999 0.00311552946118895
CAGL0J04664g 1.01054496888799 0.00313161915072184
CAGL0A02816g 0.553948141113424 0.00323252166506793
CAGL0M04675g 0.993902554850013 0.00329254081492678
CAGL0J06006g 1.13703200003209 0.00329336456506598
CAGL0M13519g -0.887212672932579 0.00329339493098657
CAGL0K08382g 0.886404675717859 0.00330629874327766
CAGL0C02849g 0.914834100912857 0.00338735093011673
CAGL0D00550g -0.539570181644621 0.00349380060299918
CAGL0L02013g -0.976268683431128 0.00354080075746567
CAGL0F04895g 0.896008147091695 0.00356322278695755
CAGL0M11484g -0.880863122084245 0.00357083926046455
CAGL0K04125g 1.01937048621832 0.00361698743822006
CAGL0D01562g 1.04791369494965 0.00372685229281465
CAGL0L11858g -0.561827634388218 0.00375943081014501
CAGL0C05115g -0.535964232210136 0.0037641660623959
CAGL0G07293g -0.969368350115048 0.00376524319266078
CAGL0I03916g 0.900686003586323 0.00384769476201105
CAGL0G04675g -0.571302196283531 0.00385460608982858
CAGL0A01452g 0.925405525866747 0.0039228298160614
CAGL0K08558g -0.795830635819235 0.00396038075728969
CAGL0L11066g 1.09863775090599 0.00402129738326935
CAGL0F03861g -0.834282455050363 0.00403368737058067
CAGL0K10010g -1.03719349474741 0.00405169566970651
CAGL0J03476g -0.816588825474729 0.00407663125232393
CAGL0K03069g 0.526444308061293 0.00411613584121392
CAGL0K12804g 1.12271747458539 0.004216025250818
CAGL0M07656g -0.65953213643143 0.00421820776980685
CAGL0E01705g 0.581263630752365 0.00425358323005258
CAGL0J00847g -0.691962986908159 0.00427373403688391
CAGL0K02827g 0.920656668758908 0.00429881993888345
CAGL0E01199g -1.04520760769804 0.00430647893840716
CAGL0M12727g 0.927061082449775 0.00454087494935572
CAGL0H01375g -1.29292206039565 0.00457111261819554
CAGL0H05643g -0.693969270848238 0.00463360266532098
CAGL0D00220g -0.710372237135073 0.0046468564559551
CAGL0I09878g -0.496582116000319 0.0046603976381178
CAGL0I02354g -1.26731315877358 0.00621924806816429
CAGL0K02123g -0.720075788708045 0.00472894484793214
CAGL0H00935g 0.837033450496412 0.00478982048344437
CAGL0A03234g -0.568479913130788 0.0048702943268063
CAGL0L11770g 0.649486629110387 0.00649144958599871
CAGL0H05709g -1.30796789782267 0.00488756763548242
CAGL0K01771g -0.966970262874655 0.00499255186830517
CAGL0D03124g -0.927389316879416 0.00977335398344748
CAGL0A02112g -0.583841117639003 0.00514586419155154
CAGL0D00880g -1.0413353121868 0.00518572314725495
CAGL0F01529g -0.634471452770561 0.00518855890404448
CAGL0K05093g -1.28630993009167 0.00519532620705601
CAGL0I06534g -0.757049933925035 0.00536157584599297
CAGL0E01397g -1.88461227836881 0.00718492629546118
CAGL0E03564g -0.503926590183088 0.00540733763071294
CAGL0H01441g;CAGL0D03894g -0.623119609620906 0.00542513974458657
CAGL0G03091g -0.655724199214189 0.0054254633449981
CAGL0M10637g 0.685692335771004 0.0054590443905615
CAGL0K04499g -0.490412571782727 0.00546705157586487
CAGL0M02629g 1.13798065627545 0.00550475122716939
CAGL0F04719g 0.495888231411132 0.00552208547713772
CAGL0F03553g 0.668604603658641 0.00552518468873225
CAGL0B03509g 1.71064659967815 0.0163807476524864
CAGL0J05698g 0.714469892191619 0.00558212748763232
CAGL0M07447g -0.519085920354475 0.00568893165234205
CAGL0G02079g -0.784253032155634 0.00571929609451753
CAGL0F03531g -0.671794581280217 0.00578287662667384
CAGL0L01969g 0.77050278189176 0.00579782422443341
CAGL0J04598g 0.756012227434424 0.0058450649026942
CAGL0I02904g 1.67322839546964 0.0172975803876411
CAGL0L10021g -0.471299502879928 0.00585472301539565
CAGL0I04906g 0.53130833900819 0.00586258291150082
CAGL0A02321g -1.57187517439199 0.00589928914621693
CAGL0I09790g -0.462626187723332 0.00601383800468697
CAGL0H01529g 0.459269064917128 0.0060645811239696
CAGL0C01639g -0.513918277099872 0.00610572451128448
CAGL0K01991g -0.564398769479879 0.00611002888099576
CAGL0J07678g 0.464704867735265 0.00611583657521365
CAGL0I01320g -1.19424996836415 0.00613019258817384
CAGL0L06314g -0.584215900859393 0.00628896328741358
CAGL0J03102g -1.05549583020391 0.00632908463616705
CAGL0I01584g -0.565928280112291 0.00633189386989639
CAGL0G01430g -0.801765779208618 0.00633382249618112
CAGL0M05929g -0.622403886160885 0.00641132795355707
CAGL0J09724g -0.733755880456178 0.00642999500035528
CAGL0J03454g -0.519315396973314 0.00658580153820621
CAGL0H07205g -0.554429624440457 0.00658940629883635
CAGL0I08745g -0.754121645956258 0.00663973892511284
CAGL0M06105g -0.769716486218361 0.0067232065123281
CAGL0G06072g 1.15576619399734 0.00695496451434958
CAGL0J06402g 0.455407550566194 0.00697954927154622
CAGL0L08448g -0.568861230782597 0.00703683267667889
CAGL0L03846g -0.476676250109128 0.00710552406608665
CAGL0K05731g 0.45873874316557 0.00712402872487374
CAGL0M01694g -0.548322713417799 0.00713876870737916
CAGL0I10923g -0.74048477357684 0.00717279500538427
CAGL0M07227g -0.596151171654423 0.00721913028408812
CAGL0G07623g 0.470413783941917 0.00726375360586326
CAGL0H08580g -0.935233562470316 0.00727089067599048
CAGL0I07315g 0.530025616007262 0.00727334035667209
CAGL0M05775g 0.613252660935762 0.0072809258224376
CAGL0E06512g 0.491799700102111 0.00729197200623365
CAGL0J07084g 0.48983153498096 0.00731976890202684
CAGL0A00539g 1.35470993259301 0.00732620920217447
CAGL0I08767g 1.34504358708664 0.00746027958522896
CAGL0J02640g -0.651786977238253 0.0074855724357274
CAGL0G02893g -0.559255375182302 0.00750376678917864
CAGL0J10890g -1.13001760227274 0.00755322321031736
CAGL0A04785g -1.0105234604871 0.00761826411489197
CAGL0H09724g -0.491690154999464 0.00763387275573653
CAGL0K06787g -0.527693129521039 0.0076997691922075
CAGL0M00814g -0.471576912001442 0.00772856559209149
CAGL0H05137g -0.526104572963709 0.00774238512437822
CAGL0L05456g 0.470984064680141 0.0079464676859027
CAGL0G03575g -0.428710676352362 0.0079702466441525
CAGL0A02211g;CAGL0D02640g -0.611332758594279 0.00802149612957991
CAGL0D06424g -0.618966056653475 0.00804986625903231
CAGL0I04708g 0.442795272377825 0.0081894268830799
CAGL0M13057g 0.826392403968434 0.00819204073653711
CAGL0F07183g -0.590198818615307 0.00823107276539261
CAGL0L06094g 0.651651141969222 0.00827052496848136
CAGL0B01617g -1.46751281816633 0.00827802932162254
CAGL0C04543g 0.679504744011896 0.00830576252957048
CAGL0G07843g -0.735212498410407 0.00831878737443953
CAGL0G08272g -0.466923454818395 0.00833524193628758
CAGL0G06138g -0.859109530287841 0.00834515952620743
CAGL0M07678g -0.709280697802821 0.00838112683208607
CAGL0L04884g 0.734120210883317 0.00838216997834517
CAGL0K12012g -0.440469139925706 0.00845008192573093
CAGL0D02112g 0.547844294398677 0.00847197443427035
CAGL0I08833g 0.443976509863655 0.00872551708195388
CAGL0M04873g 0.850914170515508 0.00881288486049271
CAGL0J02794g 0.427005558844842 0.00881888366348195
CAGL0H09944g 0.826354843419365 0.00885671972134031
CAGL0H05863g -0.873779051885374 0.00888104712926345
CAGL0K07986g -0.731130305391129 0.00899347087682854
CAGL0I03300g 0.673023837620252 0.00920766132600612
CAGL0H03157g 0.773169851424497 0.00923208224587677
CAGL0K01925g 0.532072443284348 0.00929030818635154
CAGL0K09790g -0.707869959738988 0.00929351612904672
CAGL0J06490g -0.846796804969516 0.00933732887990347
CAGL0F04213g -0.455033713218113 0.00941886583838761
CAGL0K10626g 2.17753191577152 0.00942381593556344
CAGL0M12661g 0.592699023117595 0.00942478984000291
CAGL0I01122g 0.48672435251098 0.0094261687647305
CAGL0F02431g -0.451610895470442 0.00944701726578913
CAGL0K09988g -0.931060210191094 0.00945920397181643
CAGL0E05170g;CAGL0E05280g 0.460568904039643 0.00951032874308772
CAGL0K05357g -0.511182732961978 0.00951730746177533
CAGL0M13651g 0.4888485261205 0.00953687949771867
CAGL0D04026g -0.570406570183693 0.00954692230360378
CAGL0M04983g 0.767347764292582 0.00955974787825889
CAGL0I03718g -0.732812751738644 0.00958656455149726
CAGL0J05434g 0.732030953692444 0.00960241494486135
CAGL0A00561g 0.787087537681374 0.00970762220805154
CAGL0J09350g 0.450115110378056 0.00984235820233771
CAGL0E01177g 0.441942564669156 0.00987064442965725
CAGL0K08954g 0.990200309438052 0.0100931523699804
CAGL0K10912g -0.5604936598661 0.0100931901593875
CAGL0G05874g 0.632689607575651 0.0102019123946226
CAGL0K10868g -0.671301118498347 0.0102870388145631
CAGL0M00836g 0.652414990405648 0.010348246278759
CAGL0F07403g -0.489019022790378 0.0104395724397777
CAGL0B02541g -0.620001644133555 0.0105820891554432
CAGL0L12760g -0.455367106837123 0.0106983559292763
CAGL0J08800g 0.497082492181337 0.0107144914423431
CAGL0J11770g -0.93514351218002 0.0108873705406972
CAGL0G04741g -0.486198753058707 0.0109957423157995
CAGL0J07942g -1.05559048812371 0.0110161038303505
CAGL0K03861g -0.620206476995412 0.0111256999158646
CAGL0B01203g -1.35091727273313 0.0111438115833612
CAGL0G04895g -0.501204810594247 0.0112484845378653
CAGL0K09702g;CAGL0K02629g 0.499120791978275 0.0113241581426797
CAGL0L02057g -0.448923036690071 0.0113249487367672
CAGL0C03113g 0.396573754145487 0.0113523613885097
CAGL0I05874g 0.665420498686583 0.011521820687815
CAGL0I10516g 0.57184891218723 0.0115835540786982
CAGL0L02299g -0.440270058443388 0.0117448615938748
CAGL0I01166g 0.511087752620996 0.0117538409262085
CAGL0F01243g -0.744255493705755 0.011758026036537
CAGL0E04356g 0.447803132371198 0.0117702107272082
CAGL0G01738g 0.748683653363152 0.0118012920425251
CAGL0L10406g -0.502992046990383 0.0119164023736818
CAGL0K07436g -0.776514186909734 0.0119362267988714
CAGL0G06424g 0.88801630372918 0.0119764043121226
CAGL0D03520g 0.554819044577184 0.0120999425781326
CAGL0H04565g -0.70004897884882 0.0121169633449415
CAGL0L10978g 0.551374224004628 0.0121476004049763
CAGL0K10362g -0.627324203168263 0.0121523514126037
CAGL0G06666g 0.501806427252712 0.0121640992929652
CAGL0K12232g 0.502070492881957 0.0122560975166585
CAGL0J06094g -0.810362310177799 0.012440718489641
CAGL0I04488g 1.76346318004837 0.0124503783263719
CAGL0F04587g -0.440680960557823 0.0125292437562374
CAGL0A03652g 0.622068339662309 0.0125818536113363
CAGL0A01111g 0.690602980807731 0.0126457661744172
CAGL0M01804g -0.41705096797065 0.0126484260988559
CAGL0K11858g 0.430465341480743 0.0127503668164557
CAGL0I06424g 0.74671159805127 0.0127847981782429
CAGL0B03993g -0.519756566315762 0.012998504572867
CAGL0M05665g 1.08730614827625 0.0130773348995758
CAGL0M03223g -0.438798503597859 0.013118084770841
CAGL0D03212g -0.618401979746975 0.0131209401635262
CAGL0H03553g -0.590524664629686 0.0171697255637394
CAGL0L10780g -0.433344218115755 0.0132440753422702
CAGL0L09042g -0.430865295088948 0.01348026928629
CAGL0G05357g 0.888376915051154 0.0135182575083721
CAGL0D05280g -0.401533596369534 0.0135355081402372
CAGL0K10340g -0.405752643273863 0.0135363658667716
CAGL0K01001g -0.56010396273594 0.0135625359451919
CAGL0H08541g 0.478413820134678 0.0136580758636792
CAGL0M07271g 0.75423272131291 0.0137587050699517
CAGL0B03487g -0.423279734797671 0.0137867857623107
CAGL0A04697g 0.673037113014877 0.0138273862003518
CAGL0I03476g -0.436695672172294 0.0138974284545661
CAGL0K02475g 0.400909930825264 0.0139461774113706
CAGL0B00990g 1.20924971720578 0.0140202731984959
CAGL0L07238g 0.454309098433308 0.0140702666723937
CAGL0M11660g 0.440341652420595 0.0141072724782269
CAGL0J00473g -0.569569056226071 0.014143894385626
CAGL0J09812g;CAGL0L13112g 0.485894331429376 0.014162849745209
CAGL0H07557g -0.612010785758476 0.0142620667109064
CAGL0G08041g -0.713814438486731 0.0143284706596906
CAGL0F07073g -0.388666493098875 0.0144364627386676
CAGL0L05676g -0.566382463444035 0.014466951276333
CAGL0G07106g -0.473679068025284 0.0149654872794051
CAGL0I07843g -0.406012037984439 0.0150223824482696
CAGL0J05324g 0.577074787515336 0.0150428369817749
CAGL0H01265g -0.541095509706623 0.0150688053795235
CAGL0J03850g 0.776161980545625 0.0151278512844726
CAGL0L04840g -0.53837775148443 0.0151544064069211
CAGL0K08910g 0.581320382482866 0.0153055993486152
CAGL0M01848g -0.535505016901999 0.0154213375904665
CAGL0J07766g -0.430693277012125 0.0154893075991063
CAGL0D03982g 0.789727442262503 0.0156899168827203
CAGL0I07799g -0.628695622758819 0.0158439193634496
CAGL0C03608g;CAGL0E00561g -0.782454417469974 0.0159755151962291
CAGL0L00429g -0.540642462005152 0.0160137929023758
CAGL0K00935g 0.559713185806006 0.0161799496588666
CAGL0G02805g -1.17853197756422 0.016203524180888
CAGL0K09724g 0.505849226146605 0.0163035229180611
CAGL0C01947g -0.468138615103996 0.0163677261535224
CAGL0E02255g 0.751069492825624 0.0165759540993596
CAGL0A02299g 1.09152649843337 0.0166823979497899
CAGL0A00363g -0.397960563573574 0.0168554385460273
CAGL0K05313g -0.358561204456863 0.0169997253151031
CAGL0E00803g 0.724222949267078 0.0171703314404873
CAGL0J08657g -1.14080812809701 0.0172313025402576
CAGL0M02211g 0.605512711000401 0.0174698230241654
CAGL0J01265g -0.510800780407141 0.0177251390146896
CAGL0M02937g 0.403777813894988 0.0177675655478407
CAGL0K03091g 1.08956480159136 0.0178255393397422
CAGL0K05555g -0.518386666255894 0.0178411879643059
CAGL0C02189g -0.455329482226796 0.0185711652958386
CAGL0M03047g -0.52037112191197 0.0185834250243406
CAGL0M06853g 0.574711864731371 0.0188893070907218
CAGL0M00506g -0.933442407123448 0.0245080116001679
CAGL0G01452g -0.430963067538919 0.0190167424034574
CAGL0E05390g -0.409470417616365 0.019062249922912
CAGL0K08866g 0.429151706792463 0.0192142802153295
CAGL0I09592g -0.376734251604352 0.0192163147761537
CAGL0F04433g -0.399406829135469 0.0192931512258833
CAGL0I08437g -0.85443786686471 0.0193693856209974
CAGL0H09768g 0.436535447798593 0.019492465433999
CAGL0K00913g -0.396947967749977 0.0195226937071285
CAGL0L02079g -0.442111824879408 0.0196273668181677
CAGL0A00473g -1.1385285987785 0.0199227285719209
CAGL0H07183g -0.398858822908316 0.0200231008260325
CAGL0K11462g 0.744745722169559 0.0200792457062272
CAGL0I01276g 0.461002428064624 0.020080512231061
CAGL0E05258g -0.651412707317268 0.0200899418502641
CAGL0E04070g 0.397706359476909 0.0201164961122906
CAGL0K10780g -0.392612890077446 0.0201597888539212
CAGL0K03047g 0.722548128958491 0.0201956499094562
CAGL0K09922g -0.692906573783091 0.0203418356126687
CAGL0M00902g -0.739333538378688 0.0208116214897687
CAGL0J10384g -0.557476902147215 0.0208178204241944
CAGL0F02013g 0.826732406228172 0.020849225593574
CAGL0D01892g 0.411979974704465 0.020859134147285
CAGL0I09372g 1.23435160317301 0.0209613068622879
CAGL0L04642g -0.988334186318478 0.0209958124121618
CAGL0E02013g -0.580694364735539 0.0213655075303933
CAGL0H01705g 0.675956698685703 0.0213724882293598
CAGL0F03993g 0.696174034126078 0.0214187841004452
CAGL0L04092g -0.617122319977023 0.0214376891109125
CAGL0A04807g 0.341507790161402 0.0215098349413634
CAGL0I08217g -0.574855029706111 0.0215416426789169
CAGL0K09966g -0.452083375358295 0.0215734004858685
CAGL0G08085g -0.65984500596811 0.0218163408916621
CAGL0M12991g -0.336433846525229 0.0219112339754528
CAGL0C05511g 0.33210266258146 0.0221550931360988
CAGL0H07023g 0.580956068796021 0.022165479915083
CAGL0F07447g 1.02978504391432 0.022307732170034
CAGL0H04323g 0.578165018399812 0.0224057763558092
CAGL0L01243g -0.640181986005471 0.0227473929771076
CAGL0L07150g 0.39883665785004 0.022763179527903
CAGL0G01991g -1.01957332232308 0.0229244388714569
CAGL0H10560g -0.62258566204316 0.023015161495784
CAGL0I10945g -0.42274218647165 0.0230510848039083
CAGL0F08459g -0.456762616792416 0.0232681374422443
CAGL0G08063g 0.621399847350725 0.0234696470201746
CAGL0K12144g 0.510564851756967 0.0235448822030178
CAGL0I08459g -0.535469759917984 0.0235781297982297
CAGL0J08635g 0.549582426947118 0.0235922391020342
CAGL0B04257g -0.533077195482236 0.0236179802196028
CAGL0B01122g -0.372695304722708 0.0236291170540146
CAGL0J03366g -0.648822335663593 0.0237189453497698
CAGL0C02623g -0.657012898137304 0.023750777569772
CAGL0K04147g -0.44935093904193 0.024022410968002
CAGL0A04125g 0.566181969033036 0.0241637564998202
CAGL0G07689g 0.601508454340656 0.0243829056913023
CAGL0M09713g -0.392644979543169 0.0245343529989731
CAGL0F02541g -0.478692554762909 0.0247707456004413
CAGL0K10516g -0.396108515469976 0.0248899527036317
CAGL0F07359g -0.756155108659595 0.024904947446492
CAGL0I03674g 0.399185861640293 0.025136025050941
CAGL0G01947g -0.66773728214356 0.025146218329432
CAGL0M04631g 0.537903275618329 0.0252375354079897
CAGL0D02310g -0.533092068193406 0.0253667896033725
CAGL0G03883g 0.422043201716707 0.0253983241822919
CAGL0G05742g 0.445252640838354 0.0254072570207932
CAGL0H07249g -0.326809514720174 0.0257247679364095
CAGL0A03927g -0.584535388494325 0.0259207910712007
CAGL0H02607g -2.22908016897498 0.0468247834952743
CAGL0F07777g 0.712586196277815 0.0263925892377563
CAGL0J00341g -0.371079634632762 0.0269452520144002
CAGL0G07491g -0.354360317993417 0.0269867848692916
CAGL0K09834g 0.710019497080353 0.0274105210892527
CAGL0M02849g -0.315613866218356 0.0278803033837004
CAGL0K01661g -0.536558436965684 0.0279205651242725
CAGL0A02090g -0.389465330435546 0.0279637108641546
CAGL0H00957g -0.324573780193216 0.0280066647334339
CAGL0A02750g 0.422417633888692 0.0280102484245206
CAGL0M05027g -0.429953878468558 0.0281997876272342
CAGL0F06919g 0.536281254750319 0.0287516059922439
CAGL0H07931g -0.474384134870816 0.0287568843373797
CAGL0F00913g -0.751040173301997 0.0288970042737354
CAGL0F06693g 0.656781475685328 0.028919640064343
CAGL0I10791g -0.358924520355447 0.0289569401994541
CAGL0G10043g 0.652345032966816 0.0291078601325794
CAGL0A04301g 0.474411376348797 0.029236897466842
CAGL0J00385g 0.733959952779195 0.0292941210893943
CAGL0L11088g 0.607336765825545 0.0294913346193766
CAGL0K01331g -0.526150718782282 0.0295319748569542
CAGL0L02871g -0.400836665543934 0.0298232048455457
CAGL0M06831g -0.507634888087344 0.0299536251970793
CAGL0G08734g -0.362823030586306 0.0299687751009384
CAGL0F00363g -0.489450757216155 0.0299882818500183
CAGL0B00792g -0.507810711525043 0.030268514895547
CAGL0K06149g -0.370763858900759 0.0304504029662779
CAGL0H04191g -0.332177527002546 0.0304721516719244
CAGL0M03311g -0.406846861415637 0.0306448093004965
CAGL0C04191g 0.386411275044151 0.0307550079755448
CAGL0C01419g -0.338112201040963 0.0309604340542275
CAGL0G02915g 0.683858516237805 0.0309938475362483
CAGL0F04829g 0.502404733693874 0.0310283092941119
CAGL0K03289g 0.465596131071174 0.03112870283264
CAGL0J07744g -0.417328186822402 0.0313578463982995
CAGL0I02882g 0.326432416568394 0.0313657748919492
CAGL0B03619g 0.535164481985824 0.03144618675837
CAGL0L10824g -0.985105920895587 0.0317243456856594
CAGL0G07975g -0.696875190525029 0.0318806061647646
CAGL0G04961g -0.756052697964011 0.0319693365950623
CAGL0G00220g 0.509561008275657 0.032062918607678
CAGL0F06941g -0.375302548595827 0.032072305234764
CAGL0M11704g 0.355513476322601 0.0323650205204142
CAGL0F07029g -0.334271043058467 0.032367438147764
CAGL0L09130g 0.483216444960769 0.032599227529954
CAGL0J03780g 0.432326603413423 0.0327551537384441
CAGL0C01595g 0.338980539485318 0.0327718987704481
CAGL0J01958g 0.541579860244153 0.0329280597802768
CAGL0H07755g 0.653713423688402 0.0331733224699682
CAGL0E05896g 0.320124301348718 0.0331870977151131
CAGL0F04609g 0.312602799380506 0.0332800189612578
CAGL0I06050g -0.318209012148027 0.0333044633982692
CAGL0L01287g 0.370914137464783 0.0333552954784937
CAGL0L06732g -0.487476472820466 0.0333790352906076
CAGL0J01287g -0.603607783672718 0.033426467780916
CAGL0A01848g -0.593152482849701 0.0334776997914989
CAGL0L08932g 0.478917535657126 0.0335744197781155
CAGL0M11308g -0.654912928471759 0.0335900851515425
CAGL0L10758g -0.428681839040984 0.0336637841005738
CAGL0E03267g 0.45344123764139 0.0337057106783157
CAGL0B00352g -0.379977101039662 0.0337616210632641
CAGL0A03322g 0.394565408298217 0.0337787800285528
CAGL0D05060g -0.414448176912693 0.0339086464747676
CAGL0M03333g -0.409242372694388 0.0339169011954164
CAGL0I01496g -0.385451711764246 0.0339771986664719
CAGL0L10846g -0.371565562433349 0.0342167530134475
CAGL0J11330g -0.78851501420525 0.0344824383452003
CAGL0F01199g 0.511088889732073 0.0346339449523742
CAGL0L12936g -0.320089107107735 0.0348904443364808
CAGL0G09713g -0.507406956774614 0.03504068939763
CAGL0D00352g -0.732732713594865 0.0353096990775992
CAGL0M04939g -0.646075964886722 0.0353443820538099
CAGL0G06248g -0.48199067619493 0.0355157368560959
CAGL0M07513g -0.399334447142155 0.035527325510741
CAGL0I05214g 0.519002128405259 0.0355625503768372
CAGL0J01441g -0.360324214332551 0.0357762468299726
CAGL0I05478g -0.344058302686093 0.0358685544669666
CAGL0D05962g -0.881924138243048 0.0360800576776695
CAGL0H04081g -0.312546577340363 0.0361878356458618
CAGL0D01606g -0.295237970054756 0.0364177279617519
CAGL0M02431g 0.409536341020075 0.0364305365252843
CAGL0L05280g -0.603218508118074 0.0369783761119711
CAGL0K08184g -0.409758761431693 0.0371310541539044
CAGL0G07513g -0.967078512916453 0.047916917179566
CAGL0L07678g -0.652275981873891 0.0378299302889442
CAGL0L04862g -1.19028960087465 0.048024773445941
CAGL0F08107g 0.405740080829389 0.0380504263459525
CAGL0B04983g -0.658813174825524 0.038188999385649
CAGL0L09757g 0.638718123222978 0.0384501540798477
CAGL0H10494g -0.464840365348191 0.0386717053278402
CAGL0D04158g -0.361391543191458 0.0387943140266891
CAGL0I04400g 0.441134045918078 0.039022281112766
CAGL0K09526g 0.320400201214526 0.0390321258895741
CAGL0H03773g -0.522115174267858 0.0392391795941121
CAGL0H08481g -1.41528543029137 0.0392591204734168
CAGL0I09548g -0.439501924642047 0.0393876877131964
CAGL0M02453g 0.507571958397599 0.0395161241777724
CAGL0I01232g -0.318908968536283 0.0396896400168227
CAGL0C04807g -0.48805823491195 0.0397221701051101
CAGL0I04356g -0.300147994458598 0.0400255333877085
CAGL0I10967g 0.426116052474421 0.0403048504379588
CAGL0G07271g -0.366064919385581 0.0403363578336326
CAGL0E04422g -1.04083767208175 0.0403635979174941
CAGL0H04631g -0.921366678958268 0.0404745949382243
CAGL0B01837g -1.2454223931268 0.0405506514515989
CAGL0J00737g 0.414719178142082 0.0405927891118033
CAGL0C04697g 3.28015379043305 0.0409446905458696
CAGL0K07480g;CAGL0K03421g 0.425496340282637 0.0409619238839867
CAGL0J07832g -0.389767649007997 0.0411037028810911
CAGL0K11297g 0.632274894543213 0.0412392734633649
CAGL0L01309g 0.346109522591258 0.0413350225484065
CAGL0E04092g 1.51465823490296 0.0415409239072684
CAGL0H10384g -1.75019126781683 0.0416551283046767
CAGL0L11044g 0.449227537945845 0.0420806924730845
CAGL0E06358g 0.298552549875455 0.0421522505815156
CAGL0J05566g -0.414025078910632 0.0426548415428763
CAGL0J11286g -0.440545507958489 0.0426903017705409
CAGL0K08404g -0.57340012993321 0.0431506921589974
CAGL0H07007g 0.34583892272173 0.0433721500617886
CAGL0D01452g 0.313206247182132 0.0434354722267218
CAGL0L07722g -0.282926321987963 0.043441678707967
CAGL0G03267g -0.280547387231807 0.0434606088293189
CAGL0K01067g -0.416240266042959 0.0439334188422266
CAGL0H08437g 0.566726701947854 0.0439359213093111
CAGL0H01397g 0.447820658618725 0.0444515167720527
CAGL0G08250g -0.373720772447753 0.0445967912150775
CAGL0F02277g -0.753717278348721 0.0449942056873522
CAGL0K03509g -0.336934925131756 0.0450470869459523
CAGL0M03245g -0.478900166772897 0.0778549259201007
CAGL0G03971g -0.526235083887128 0.0454199978704238
CAGL0D00902g 0.3295978898999 0.045680214796317
CAGL0H02937g -0.550490902105555 0.0458463007160688
CAGL0K11748g -0.396016294604077 0.0461702458786861
CAGL0H04983g 0.563452251375185 0.0464387473075012
CAGL0K11044g -0.381612830750657 0.0464583895523766
CAGL0G09383g -0.337877798270007 0.0465188952365599
CAGL0C05379g -0.287656665586387 0.0468334113137235
CAGL0C03531g 0.419381862066786 0.0468450924866619
CAGL0M09977g -0.553205978124188 0.0471301634816596
CAGL0L04796g -0.270613738410686 0.0471825376478928
CAGL0B04675g 3.13536050813105 0.0471874065902436
CAGL0D06336g -0.554375592114393 0.0472846489722608
CAGL0F04983g -0.41549966247388 0.0473071996987391
CAGL0E03850g -0.489478635961054 0.0476056054550642
CAGL0J04070g 0.314762564055561 0.047784070148766
CAGL0I02992g 0.431684790931429 0.0477997043014335
CAGL0F02563g -0.305014283287952 0.0478599437024534
CAGL0M05995g 0.498436993967274 0.0479136563876645
CAGL0M01100g -0.308614703644907 0.0480359102500728
CAGL0I08503g -0.417678759177215 0.0484061513793026
CAGL0D05500g -0.431574442071646 0.0484688058059496
CAGL0M08492g;CAGL0I06204g -0.534035968497894 0.0486100370274311
CAGL0K02233g -0.358219719748224 0.0486366289441127
CAGL0L03828g -0.435274662407419 0.0487524152376455
CAGL0C02343g -0.331426170180361 0.0497320121151766
CAGL0J10494g 0.788937463865757 0.0500805918131672
CAGL0E06270g 0.455373057154478 0.0505316061498945
CAGL0J09966g -0.290072958034022 0.0506285950362946
CAGL0A04433g 0.38713336040409 0.0507948022283334
CAGL0L06490g 0.434189175069655 0.0508340534300805
CAGL0G09911g -0.28568503834821 0.0508653588149108
CAGL0E04598g 0.480242106345948 0.0508911852890175
CAGL0H07051g -0.305387984168268 0.0512586462139631
CAGL0K04961g 0.432799822392252 0.0520008335766806
CAGL0D02706g 0.451586471003207 0.0521427632442261
CAGL0K11088g -0.642261187697914 0.0521733264760418
CAGL0L06798g 0.278922694297371 0.0523738392902606
CAGL0J09416g -0.550020492504263 0.0524133735602619
CAGL0D06688g 0.319877793875218 0.0525518547550739
CAGL0H04125g -0.269121208581175 0.0525796995950296
CAGL0J06314g 0.30551775404717 0.052651571671507
CAGL0M00660g 0.381624277088873 0.0526620468516504
CAGL0J05346g -0.293229731394649 0.052804487978934
CAGL0M09603g -0.487657742626165 0.0536190126643535
CAGL0M04213g 2.87953372588166 0.0674684833521536
CAGL0K00451g 0.264687732185002 0.0537055772234708
CAGL0D03828g -0.43667241413566 0.0539825380568094
CAGL0J02354g -0.326054296833827 0.0544316580981279
CAGL0B02563g -0.43602209101996 0.0546155279710883
CAGL0M12617g -0.341796249875135 0.0547463712629933
CAGL0B02717g -0.323400447188987 0.054952488724956
CAGL0F05863g -0.388996916858409 0.0550521834145925
CAGL0M05005g 0.463487393527554 0.0550590839617757
CAGL0F06501g -0.376008136853802 0.055554873182216
CAGL0L13244g -0.303804988018729 0.0559558707946287
CAGL0L07788g 0.312554087575423 0.055956133716299
CAGL0A03883g -0.364989018028847 0.0566495652486483
CAGL0B00418g 0.444211524603451 0.0575002591985305
CAGL0F01463g -0.398430438029172 0.0579383487945083
CAGL0M02409g -0.551513777487239 0.0580104150002319
CAGL0K03839g -1.34832029492281 0.0581147157037277
CAGL0F04477g 0.264976639031912 0.0583348520815711
CAGL0I04026g 0.427244009908676 0.0589048099830217
CAGL0K06831g 0.25830018693531 0.0591293845380131
CAGL0I04422g -0.931825891786258 0.0592594747818884
CAGL0J02838g -1.07443796933837 0.0593428720763264
CAGL0G02629g -0.40451322600564 0.0593779648232253
CAGL0I01298g -0.55986139310617 0.0594633807950515
CAGL0K02255g -0.86125648657767 0.0595294413799039
CAGL0F08239g -0.336189648135247 0.0596523731443171
CAGL0F00407g -0.308837771319274 0.0598695665837408
CAGL0I03938g 0.395970915603945 0.0599018326390201
CAGL0J03806g -0.374224958020453 0.0599059329945774
CAGL0G09691g -0.249338370085752 0.0599160195985462
CAGL0L03179g 0.525307418758432 0.0600016017789561
CAGL0J00275g -0.466539559951513 0.0604563629331117
CAGL0I04840g 0.386214090464088 0.060538044294486
CAGL0L11528g -0.383154079719329 0.0607219531769125
CAGL0E03069g -0.495544796828023 0.0610933501065351
CAGL0I04125g -2.69524383362837 0.0616784798422972
CAGL0H06479g -1.30281163996812 0.0617588121748862
CAGL0M09999g 0.638563046184546 0.0625956057690684
CAGL0M05489g -0.663007121395913 0.0635521759533434
CAGL0E03982g -0.607891538460371 0.063713505992461
CAGL0L00605g 0.364099845416441 0.0641885390293917
CAGL0H04961g -0.316515511535615 0.0643737724857328
CAGL0F03817g -0.611915104449068 0.0645714934146942
CAGL0A03542g 0.562221180505462 0.0647663931372935
CAGL0E05500g -0.599543035869264 0.0650989585606228
CAGL0B03883g -0.377561117315965 0.0657526789094187
CAGL0E00649g 0.382277485125856 0.0662228706787682
CAGL0M08382g -0.339209431222475 0.0663648908250636
CAGL0L12408g -0.711943132760306 0.0666148505118051
CAGL0H03883g -0.357020915394204 0.0666721927042582
CAGL0E00869g -0.364363682738476 0.0668269984453704
CAGL0A00979g 0.29057957639866 0.0676203681906951
CAGL0J02090g -0.554233122838161 0.0676761053499641
CAGL0B02794g -0.263977473074274 0.0677432189731808
CAGL0H08349g 0.252835247797984 0.0685934350645217
CAGL0G03399g -0.892077840276563 0.0687183028161916
CAGL0G09581g -0.285133985598229 0.0687293732374765
CAGL0I02442g 0.464480401933445 0.0687809351795485
CAGL0L01859g 0.378679485205704 0.0688045404596383
CAGL0K10472g -0.266070802722231 0.0689639215042142
CAGL0I06336g -0.512543935162115 0.0694312370288595
CAGL0C00693g -0.410297725226695 0.0701187367329753
CAGL0J09790g -0.247845874030929 0.0704436952797436
CAGL0L02497g -0.292385307145607 0.0708278849859589
CAGL0C05247g 0.359314208312076 0.0710753772423961
CAGL0A04059g -2.26202547353175 0.0895961012253546
CAGL0J06578g 0.339197692283004 0.071789980069842
CAGL0J04136g 0.697116590725071 0.0718311443319882
CAGL0K04917g -0.411062475309443 0.0718427677607595
CAGL0F01397g -0.921803497457439 0.0721799294028292
CAGL0F07535g 0.290687669351316 0.0728227503507459
CAGL0G05049g 0.5186496588941 0.072830749144178
CAGL0D05170g -0.600203501006997 0.072935460119195
CAGL0H09438g 0.285137251259584 0.0729932029728322
CAGL0F00957g 0.245395919895735 0.0730363707590164
CAGL0K09592g 0.264468106804094 0.0732573000284845
CAGL0F03729g -0.550773511081423 0.0733325687880627
CAGL0K01089g -0.52693454678399 0.0734149732536218
CAGL0G00814g 0.292534600025265 0.0736709709978084
CAGL0J05984g -0.267801827746072 0.0737011655472637
CAGL0H03641g -0.267476009205921 0.073716327713283
CAGL0I05566g -0.690736636148479 0.0737972291739778
CAGL0K01793g -0.366447139464781 0.0739833387266603
CAGL0A00407g 0.275251341177588 0.0745629928578703
CAGL0A01562g -0.31068702020952 0.0746382819413519
CAGL0F08965g -0.317568127374152 0.0746814792227414
CAGL0E04378g -0.408897747926849 0.0747323746208065
CAGL0C04565g 0.710636780742101 0.0753360239224252
CAGL0D03014g -0.264635111250003 0.0753391475980387
CAGL0M12639g -0.355487067847243 0.0753477527385855
CAGL0I10670g -0.37852131816568 0.075535560204472
CAGL0J03124g -0.238848409636187 0.0758062554379622
CAGL0C00451g 0.419760291305737 0.0763250851019423
CAGL0J10758g -0.34101621029587 0.0765013003487685
CAGL0C03597g -0.363891709658158 0.0767153732685053
CAGL0D01914g 0.562644499641799 0.0771424982133236
CAGL0K02893g -1.20289279218484 0.0773510772723162
CAGL0K05071g 0.491233361316864 0.0774805337404678
CAGL0I09350g -0.515755762022473 0.0775414240549459
CAGL0I08547g -0.280418636009415 0.0776001989819246
CAGL0L13024g -0.475145679600727 0.077903026766761
CAGL0A03051g 0.948455272082793 0.0779172045511933
CAGL0H05093g -0.643819389611522 0.0780379906364186
CAGL0F00693g 0.343409681741513 0.0783265970811202
CAGL0I06160g -0.37635598897897 0.0783400318967586
CAGL0K10230g -0.332505175028154 0.0786552701830423
CAGL0F06479g -0.451678898448954 0.0787697283597631
CAGL0J09394g 0.306463989817658 0.0791298646507003
CAGL0D01738g -0.319630474500051 0.0792930631904769
CAGL0L11462g -0.249012031157379 0.0794947064765397
CAGL0I07139g 0.474328952057878 0.0795493748702284
CAGL0K02937g -0.26765335038401 0.0796840135863736
CAGL0M03399g 0.319830928401688 0.0797258354966896
CAGL0C01325g -0.301892101557029 0.0798888380215851
CAGL0E01793g -0.580375853438679 0.079990530677988
CAGL0J09064g 0.373415377671681 0.080319524952596
CAGL0L11352g 0.35286696219946 0.080731004098214
CAGL0E02167g 0.400747599778006 0.0810835315710724
CAGL0A02530g 0.268135396253534 0.0813264330866553
CAGL0D00748g -0.650307373812185 0.0815593618111617
CAGL0J09900g 0.245994370107729 0.0818698878084361
CAGL0L04532g -0.502253087683813 0.0820969204887045
CAGL0G03311g -0.23995453817681 0.082161721874541
CAGL0J01485g -0.439813422441182 0.082163630991848
CAGL0G06974g -0.359157499475861 0.0831378978692653
CAGL0L08074g -0.423566796946118 0.0846714251775587
CAGL0L06424g -0.638406167899328 0.0848799017850113
CAGL0K01133g 0.37483434016426 0.0850532610374104
CAGL0C00429g 0.558544619566463 0.0853690583144968
CAGL0K11660g -0.362851472010585 0.0854338538686927
CAGL0L08360g -0.466496909518133 0.0865248978257671
CAGL0J07568g 0.351242713041836 0.0873391657645633
CAGL0I07975g -0.387080705431455 0.0876058141474745
CAGL0A01540g 0.249804545296884 0.0877930309670087
CAGL0G03113g -0.355950916113376 0.0881816290292918
CAGL0D05412g -0.357763610432002 0.088518908950068
CAGL0H03531g -0.252555330719815 0.0886475750048014
CAGL0K02761g 0.433962803924895 0.0887731168828048
CAGL0I03960g 0.334365528782925 0.0888183215291897
CAGL0H02057g 0.342660639604514 0.0889977991241556
CAGL0M05643g 0.443110548096102 0.089064057071209
CAGL0J09240g 0.239375832691054 0.0895750554686179
CAGL0M00858g -0.28655520849795 0.0898848759065579
CAGL0J10340g -0.227497591540103 0.0901115148140211
CAGL0A01958g 0.476521124088338 0.0902807885939381
CAGL0B01903g 0.453132238691281 0.0905320536938093
CAGL0D04730g -0.318083481690402 0.090681008546927
CAGL0J01111g -0.34692173078795 0.0914816877250977
CAGL0H03707g 0.284802311843895 0.0916368528706843
CAGL0J03245g -0.544633506225962 0.0918090709162235
CAGL0G05291g 0.302571104806071 0.0925228744273192
CAGL0J05852g 0.285976733385792 0.0926890135213086
CAGL0L11000g -0.466602745010762 0.0933728782344402
CAGL0J02244g -0.239388044708822 0.0940723017881722
CAGL0H08283g -0.226946465944012 0.0944037901349804
CAGL0J11198g -0.355572691439801 0.0953494291442776
CAGL0E01287g -0.273483630044103 0.0954445130059596
CAGL0F01045g -0.263100017695723 0.0954675400917822
CAGL0J08096g 0.295768226613981 0.0956130794983746
CAGL0B00550g 0.281123812652592 0.0959000884857755
CAGL0A04191g -0.427418515434457 0.0959925771630683
CAGL0H00506g 0.213655976820708 0.0960428179038772
CAGL0L03586g 0.302780674717512 0.0961932276137699
CAGL0L04114g -0.818822819971297 0.0963717989059115
CAGL0I08987g -0.261682869987145 0.0964112585135216
CAGL0L07304g 0.25345106994489 0.0966222987319644
CAGL0B02431g -0.327865311298584 0.0966486893042283
CAGL0L09229g 0.216724163572801 0.0968105670705867
CAGL0F06633g -1.48759842921817 0.0968232757224489
CAGL0A03036g -0.32278194584258 0.0968844108697067
CAGL0I06270g 0.287852874280324 0.0969886423991228
CAGL0J05720g 0.234925959135409 0.0970753638861378
CAGL0B04917g;CAGL0H03663g 0.41654247539781 0.0972495253231318
CAGL0D03190g -0.302765572241365 0.0973575648022977
CAGL0D04818g 0.271250676234697 0.0975518691970548
CAGL0E01573g -0.427476756627366 0.098236817448259
CAGL0I00792g -0.241105248954964 0.098290162353463
CAGL0B04059g -0.504947832109333 0.098502314858654
CAGL0M06017g -0.367679489905523 0.0992125566819233
CAGL0F08415g -0.485305396783386 0.100117402876161
CAGL0K11396g -0.523241590635717 0.100399573296039
CAGL0G00374g -0.534254880056614 0.10051885745262
CAGL0L06182g -0.40545839519906 0.10112866512814
CAGL0M06127g -0.412403867135991 0.101366200712273
CAGL0C05071g -0.941068715754239 0.101702476961752
CAGL0L04246g -0.244098653012453 0.102306259236294
CAGL0K01859g -0.308852907797738 0.102457716513185
CAGL0L01177g 0.272728207368124 0.102977157876145
CAGL0G04213g 0.222588635598215 0.103869399235554
CAGL0J03652g -0.257586261245501 0.103918082681156
CAGL0C04257g -0.528345913868021 0.104034926899501
CAGL0M00550g 0.308529995061383 0.104536877876351
CAGL0K07293g -0.262432785095845 0.104821670559018
CAGL0H05731g -0.435137912825466 0.104918347922084
CAGL0D03916g -0.402981464013643 0.105565378726146
CAGL0B00946g 0.620699607812264 0.105770211809729
CAGL0J07260g 0.317351202039501 0.106493549172429
CAGL0K03553g -0.321472819769285 0.106503886406514
CAGL0I06182g -0.613517589238465 0.107103128254631
CAGL0H10604g -0.210382745422981 0.107237115975835
CAGL0I03498g -0.299211931571808 0.108494726178802
CAGL0H01815g 0.255047982160685 0.108624158372324
CAGL0J10406g -0.219988842437065 0.108635366594521
CAGL0F01749g -0.279739252146882 0.10895846570438
CAGL0J05940g -0.976965235384984 0.109137481901433
CAGL0M13717g -0.241683363012947 0.109638907217611
CAGL0M11242g 0.223978951755544 0.109893928029791
CAGL0G01276g -0.225354297694912 0.110080174415832
CAGL0E01309g -0.438419115263617 0.110242099859539
CAGL0K11726g -0.212193805488325 0.110478065475355
CAGL0K03641g -0.458627236679998 0.110597402050657
CAGL0C04389g 0.393220817337462 0.110950761373656
CAGL0I03762g -0.264135892680511 0.111229442495208
CAGL0L07282g 0.523579298926202 0.111395102789392
CAGL0A04829g 0.223325956300536 0.111518942707569
CAGL0M13893g -0.220298259531092 0.112133588114606
CAGL0M02783g 0.397198334519224 0.11249891374493
CAGL0M08932g -0.619074114278567 0.112508941848766
CAGL0K00671g -0.352970614394924 0.112643674988049
CAGL0F01705g -0.225292220407217 0.112716618201105
CAGL0H05819g -0.44345930971797 0.112750115771798
CAGL0J00649g 0.265902901481735 0.114258879508634
CAGL0F02695g -0.260235725125831 0.115209850415447
CAGL0J00693g -0.471651063450495 0.115391576369434
CAGL0C02739g 0.532860069807217 0.115895867804537
CAGL0G06578g 0.396163059302833 0.11604731351882
CAGL0H10318g -0.462560621549947 0.117309469370375
CAGL0H05511g -0.200508516522761 0.117444656329255
CAGL0H03597g 0.355120748826329 0.119338801846862
CAGL0I09262g 0.30320478579718 0.119510741923809
CAGL0J07656g -0.380899270360636 0.119765726869246
CAGL0I08525g 0.414385999184804 0.120452535414958
CAGL0H06743g -0.362409199819533 0.12078608299546
CAGL0M03795g -0.357817218697216 0.121003469345126
CAGL0C01243g 0.208220702653287 0.121116095830032
CAGL0A03718g -0.223331090637695 0.121214644954665
CAGL0G05115g 0.220164390919012 0.121474488926397
CAGL0L03245g -1.39496886076811 0.121925655511904
CAGL0K03971g 0.471882125887133 0.122485318557258
CAGL0E04752g 0.245588335748999 0.123092515604163
CAGL0I07535g -0.443995158664631 0.123232965632645
CAGL0I04598g -0.57257916430005 0.123555981556156
CAGL0H01309g -0.294186091658029 0.124110388501969
CAGL0H05005g -0.40733883327183 0.124229009291812
CAGL0K01265g -0.816886247608254 0.124280557881654
CAGL0L04708g -0.251815792573249 0.124416633884573
CAGL0M00330g 0.289427806710029 0.12456254415926
CAGL0L01837g 0.286758688112941 0.125256300057892
CAGL0E06490g 0.315539917485418 0.125373600123213
CAGL0A02365g -0.23258414751584 0.125635189161325
CAGL0I00880g -1.37674718740655 0.126928147348868
CAGL0B03663g;CAGL0L09086g -0.42433293696137 0.127359202783705
CAGL0C05137g 0.220307177102465 0.127389844533733
CAGL0F06809g -0.271559985558192 0.127393384327082
CAGL0M04059g 0.402987255543955 0.129086197991916
CAGL0J03960g -0.302651157765773 0.129151924115749
CAGL0J04620g 0.335682195191491 0.129449781998101
CAGL0K06853g -0.253925882038938 0.129705415038289
CAGL0E03938g -0.243634837059011 0.131171044247914
CAGL0C00363g -0.266222733171139 0.131340943687909
CAGL0M13871g -0.232166080510654 0.131711356861724
CAGL0L09152g -0.189635579638211 0.131976871185062
CAGL0D00484g -0.479536430019756 0.132482392681175
CAGL0A03993g 0.231167178296055 0.132594289295095
CAGL0F00539g -0.206877788315334 0.132675189620845
CAGL0E02453g 0.243326148933192 0.132685882762339
CAGL0F07007g -0.480217766240155 0.132966923527191
CAGL0D03564g 0.243309279775518 0.133312488112525
CAGL0I00924g -0.498204622781402 0.133325923262972
CAGL0L08734g -0.225264343669502 0.13353801074882
CAGL0M06083g -0.20310954854977 0.133602335464027
CAGL0J02420g 0.290132636616576 0.133652129663274
CAGL0L12254g 0.338728268940123 0.133781058100402
CAGL0C01529g -0.230465216800839 0.134427976812202
CAGL0M01782g;CAGL0E04642g -0.249514469453582 0.13445646591441
CAGL0B00880g -1.07536757887564 0.134611451549872
CAGL0A03454g -0.258580458267409 0.134861275033536
CAGL0G03795g -0.22343134632143 0.134988290086452
CAGL0B04895g 0.347293620003971 0.13553272543484
CAGL0G02409g -0.456051905159552 0.135768887335036
CAGL0J11880g 0.27403212078521 0.135924323208799
CAGL0F06061g 0.270173030804088 0.136282346732985
CAGL0I09482g -0.578963341728564 0.136621305681627
CAGL0H00803g -0.49383884294906 0.137012850319941
CAGL0M06589g -0.423896531052908 0.137315591043559
CAGL0I03366g 0.309983376554705 0.1374786435875
CAGL0J08074g 0.183591209350289 0.138143892643474
CAGL0K04059g -0.417447460106865 0.138318371112216
CAGL0M02497g -0.237967759787364 0.138473705477087
CAGL0E06336g -0.271205881012478 0.138953922896666
CAGL0J07722g 0.258993536265562 0.138971861567432
CAGL0J08569g -0.324388503297341 0.139266236883831
CAGL0G00594g -0.226857962061724 0.139290232617762
CAGL0J09746g -0.268922700039266 0.14029448736642
CAGL0L06886g -0.227630442808105 0.140636749065445
CAGL0F04873g -0.404195576148308 0.140943033462165
CAGL0C00737g 0.530155309836664 0.143566098264874
CAGL0H02079g -0.797298583313729 0.143786425384947
CAGL0L07656g 0.337865864150594 0.143970946398724
CAGL0A00275g 0.249218602687757 0.144009079875936
CAGL0F03135g 0.188488906966425 0.144070964109126
CAGL0B01815g -0.235294186376097 0.144085843865795
CAGL0M02761g -0.547990455966948 0.144150362019377
CAGL0G02695g -0.30979830978687 0.144579570350581
CAGL0M08822g 0.20208305466891 0.144589017780005
CAGL0K12276g -0.315588093421015 0.144772295370277
CAGL0E02673g -1.90489590383382 0.145814427405824
CAGL0C01683g 0.398868365111983 0.146591984475242
CAGL0H10582g -0.805506449045559 0.146639812050781
CAGL0M05159g -0.600187305990067 0.146673370107136
CAGL0J07810g -0.57063267019371 0.147115506736173
CAGL0I07227g 0.179481027743631 0.147431192301263
CAGL0I00594g -0.201987712290912 0.150653201669801
CAGL0M07205g 0.472529123720888 0.150993531558255
CAGL0I05126g -0.217181746035584 0.151679666555912
CAGL0E04994g -0.34391678729791 0.151818592367563
CAGL0K11231g 0.269370025192977 0.152413098058903
CAGL0I05940g 0.391232134286093 0.152552233256312
CAGL0I02046g 0.447055451338222 0.152891644762391
CAGL0K11022g -0.853023228516631 0.15374192125986
CAGL0C05181g -0.30052079846615 0.15472861163958
CAGL0K00407g 0.19014502109815 0.154936756848669
CAGL0K09042g -0.19213873189348 0.1553823935059
CAGL0I02486g -0.17593801987118 0.155565661331229
CAGL0H07425g 0.308497049257799 0.156002352850591
CAGL0B03069g 0.220017229356939 0.156754196765199
CAGL0I08569g -0.360406417319286 0.157042725896009
CAGL0B01507g -0.299677780512137 0.157920567392817
CAGL0M12012g 0.271115979426115 0.15853683037355
CAGL0J10164g -0.279853164688197 0.160274830343288
CAGL0L09713g 0.257747058238222 0.161536646675613
CAGL0G05225g 0.361234177011052 0.161608303593441
CAGL0G07909g 0.276669740591112 0.16185012729037
CAGL0H06853g;CAGL0M14047g -0.191333379845051 0.161942631666895
CAGL0L02805g -0.346181542479108 0.162923270560885
CAGL0D01826g -0.194173736209452 0.163558762849217
CAGL0A04521g -0.279540463371204 0.163769450486376
CAGL0L04048g -0.22282729513946 0.163917003094366
CAGL0K08844g 0.230447633447778 0.163998635123326
CAGL0J06754g 0.445916631010934 0.265522139358292
CAGL0D04752g 0.275005500765985 0.164806421662655
CAGL0C04301g 0.253858779301944 0.165098953346676
CAGL0L10015g -0.547304152031609 0.165251765475257
CAGL0F05555g 0.605611998388015 0.166317597914963
CAGL0G09669g -0.170322066006879 0.166514961301392
CAGL0D04774g -0.22964583523825 0.16701916217821
CAGL0G07227g -0.243494201258322 0.167082270642058
CAGL0B01683g -0.32519414621697 0.167647925256998
CAGL0D02068g -0.168863951605148 0.168831830195924
CAGL0I09328g -0.288666059596911 0.169984334725705
CAGL0C00649g 0.241322928130806 0.172450760395764
CAGL0K05401g -0.22171424096652 0.172543834663375
CAGL0L05478g 0.264081556817581 0.173276872341611
CAGL0L09867g 0.216493320536929 0.173876991698047
CAGL0D03454g -0.272399220523756 0.173917205704592
CAGL0H06105g 0.23075230366371 0.174516009788155
CAGL0E03960g 0.181869729346976 0.174866469593975
CAGL0G07931g -0.318548895875848 0.175157582154292
CAGL0G01144g 0.282071349432727 0.17523588097721
CAGL0K01441g -0.640275020140894 0.175502007485283
CAGL0F04939g -0.428724676461997 0.176288923041287
CAGL0L05544g 0.316028318844783 0.177744426745756
CAGL0H03795g 0.235383219683368 0.177879757440994
CAGL0L04664g -0.323064205667023 0.178131553820784
CAGL0L10516g -0.29790143242064 0.178777253745652
CAGL0K11792g -0.574684059558306 0.179058851393925
CAGL0F06897g 0.207749061948111 0.17949505674341
CAGL0H00869g -0.270022635527839 0.180388875578039
CAGL0I10648g -0.188393663478593 0.182234353160779
CAGL0C02453g;CAGL0K09394g -0.172077128194093 0.182303728291244
CAGL0M07425g -0.310053435794401 0.182691196458172
CAGL0C01793g -0.355912970733099 0.183499798248696
CAGL0H02497g -0.415886329337532 0.183947085865711
CAGL0H08976g -0.277687496004999 0.185329048981314
CAGL0I00616g 0.276782928842052 0.185699374880611
CAGL0L06908g 0.215195499663922 0.186195464493522
CAGL0K07414g -0.224363583563956 0.18634278634353
CAGL0E03289g -0.274662492825148 0.186475271176122
CAGL0L05522g -0.163355964467955 0.186964659070651
CAGL0K02541g -0.162120702885369 0.187928436206806
CAGL0J06160g 0.312487100331628 0.188490127066971
CAGL0J02266g 0.223688807626089 0.188813031570932
CAGL0D01936g 0.293968387888473 0.189203018444327
CAGL0L05566g -0.304498273522997 0.189374210509932
CAGL0J01936g 0.243457736909669 0.190045709488183
CAGL0J02882g -0.173248492513117 0.190121298464576
CAGL0H09548g 0.200588193859679 0.19023429183654
CAGL0I03806g 0.175960616876558 0.190610268331267
CAGL0F02761g 0.411844202775373 0.191297344109864
CAGL0K11418g -0.186076709901019 0.191870068922042
CAGL0E06424g 0.224026970400989 0.192226849007271
CAGL0G03355g 0.271412029753626 0.194936665184545
CAGL0D00858g -0.26459983477614 0.195781154423062
CAGL0K07788g -0.177642768012892 0.197060187730383
CAGL0G09020g 0.245963397349354 0.197095103134814
CAGL0L10560g -0.250912403634374 0.197496602522134
CAGL0E00671g 0.209092221997087 0.19787609853295
CAGL0K12056g -0.215742086415768 0.197903732866622
CAGL0B01947g -0.300881228383774 0.198052093454366
CAGL0A00209g -0.273069805660565 0.200452376333249
CAGL0I00462g 0.160015665616569 0.200498624534629
CAGL0K07612g 2.65409256197413 0.246809342416552
CAGL0B04521g -0.283546375951474 0.201568021585421
CAGL0B00682g -0.206753345650143 0.20313082140298
CAGL0G07469g 0.171349970622532 0.203214150977987
CAGL0J08954g -0.205973937574581 0.205556087494617
CAGL0K09460g 0.176787398059923 0.205933912367021
CAGL0L08602g 0.185208283767638 0.206858814385527
CAGL0H02739g 0.259927554447882 0.207042473499728
CAGL0D01342g 0.25072837068791 0.208594401871409
CAGL0E05808g -0.268407546115696 0.208779448964082
CAGL0C05313g 0.385481128452895 0.209408951665629
CAGL0J06050g 0.287299297847148 0.20955460184611
CAGL0M11236g -0.328998013030918 0.209656819455224
CAGL0E05610g 0.163592514193562 0.210656239576003
CAGL0K08888g -0.246652288068768 0.210715359933873
CAGL0M13959g -0.283494047455962 0.211276608547692
CAGL0J04268g 0.177413967574592 0.211375347489403
CAGL0H09218g 0.292524646826987 0.211846393333053
CAGL0M02563g -0.224755209382888 0.211856937468147
CAGL0E02959g 0.293692764385311 0.21229457126033
CAGL0L01485g -0.161342690734507 0.212456048047541
CAGL0H06699g 0.188907083269675 0.21247655121719
CAGL0J06204g -0.176570255028569 0.212878713153241
CAGL0M11374g -0.206358435222601 0.212909476340356
CAGL0F08261g 0.155378242351998 0.213057709330026
CAGL0C04917g -0.193387442219472 0.214708133888545
CAGL0H03069g -0.166052483547673 0.216443897283126
CAGL0J07128g 0.160527224411059 0.216854088319685
CAGL0L03025g 0.279267947275019 0.218218248880826
CAGL0M08118g -0.175184472724108 0.219568116348454
CAGL0C01925g 0.242845543302445 0.221487799614826
CAGL0A03117g -0.245384828218506 0.22181602757317
CAGL0L12474g 0.253109302448143 0.222686693251013
CAGL0K00781g -0.176052065060817 0.222698620849038
CAGL0K05973g -0.181050827180687 0.223917238295923
CAGL0G08690g 0.217757980404988 0.224332220534389
CAGL0B01100g 0.199745739611218 0.226529017378449
CAGL0D04972g 1.07206110507166 0.227547630939044
CAGL0B00726g -0.202065112501236 0.227701905772733
CAGL0F00253g 0.172825763589782 0.228669780695273
CAGL0L01727g -0.284740629269603 0.23232185358113
CAGL0J02112g -0.263713942760697 0.233154134348583
CAGL0J04554g -0.163694449781037 0.234245881037956
CAGL0J06710g -0.346961429949596 0.234863074296366
CAGL0M03883g -0.185297183173771 0.235216381974482
CAGL0I02926g -0.157945818870241 0.236001653589193
CAGL0E06160g 0.199829455333926 0.237444965573593
CAGL0K06391g -0.226127061456771 0.237724327250393
CAGL0K10978g -0.180699355191932 0.23868990479929
CAGL0F06875g 0.16206639364672 0.238696242164795
CAGL0A04741g -0.238631360062976 0.239168986894694
CAGL0H02409g 0.274421392191816 0.240186763619015
CAGL0F01925g -0.756047980143043 0.240797756456881
CAGL0K09020g 0.328851519798788 0.241922877911011
CAGL0B02167g -0.32781337913622 0.242122014680715
CAGL0G06732g 0.159588385566246 0.24251712529374
CAGL0G07425g -0.27835762978228 0.242761069447438
CAGL0M12903g 0.176408407169738 0.243117062116724
CAGL0J06952g 0.169497022974611 0.243408956418781
CAGL0G06402g -0.224458914402462 0.243727334774131
CAGL0L05236g 0.14650298659409 0.244479125687962
CAGL0B01232g;CAGL0B00220g -0.204617376187237 0.244499519828834
CAGL0L02915g;CAGL0J06908g -0.193011551944927 0.24517265720346
CAGL0L12364g -0.143835321285994 0.247654935845968
CAGL0L06952g -0.150505688271069 0.248118384637311
CAGL0L13200g 0.233407419638773 0.24914632202255
CAGL0H06523g 0.565784304427432 0.249519169476505
CAGL0D04004g -0.150438406412688 0.250029328975956
CAGL0I02310g 0.437722872536351 0.250171868102049
CAGL0L04444g 0.186465618970398 0.250711208241066
CAGL0L04312g 0.253483390599489 0.252432556882416
CAGL0L05258g 0.963525540060912 0.252805365393268
CAGL0I02200g 0.184434967929547 0.253774304662983
CAGL0F06369g -0.139840227028163 0.255822516137809
CAGL0M07920g;CAGL0G02937g -0.145077266977242 0.256349409752188
CAGL0B01925g -0.200973845265524 0.256781881041798
CAGL0K01023g -0.189703385714618 0.257363810975102
CAGL0D01034g -0.138601488373874 0.25766417255876
CAGL0D03718g -0.140978731078336 0.258759782142989
CAGL0J10252g 0.251198590368198 0.259698793614766
CAGL0J02816g -0.191611316095812 0.259841690959269
CAGL0J11154g -0.20412157140484 0.260273753060272
CAGL0L10868g -0.152854078514668 0.260633441522618
CAGL0I06600g 0.326182118622644 0.261398187680242
CAGL0J00319g 0.135599607715004 0.261916889082538
CAGL0I01188g -0.134483517976632 0.262139821442314
CAGL0I06688g 0.308782989193467 0.263618111561017
CAGL0I04686g 0.18746230765508 0.263694185194788
CAGL0K11528g -0.17942106794275 0.264196775852089
CAGL0F06457g 0.192527213476176 0.264738614262004
CAGL0F02937g -0.180892198973706 0.264812192215959
CAGL0L04268g -0.193559273529812 0.26520975777604
CAGL0K05335g -0.391196302344897 0.266712161746811
CAGL0D00528g -0.135627888590338 0.267427005324111
CAGL0H06919g 0.264963452565727 0.2695975583211
CAGL0K00110g -0.228598832761128 0.270101366531646
CAGL0G04521g 0.247987753037556 0.271380196479299
CAGL0H09658g 0.134237235833806 0.272529058712009
CAGL0C00583g 0.309716613578336 0.27428561060568
CAGL0M12408g -0.242897367515022 0.274334495798864
CAGL0F03905g -0.299386739225218 0.27508524720264
CAGL0M00880g 0.136480353155782 0.275534834265572
CAGL0E02607g 0.220199770812803 0.27827535602943
CAGL0G01628g -0.304830011238006 0.278571333529292
CAGL0I08481g -0.189250920288879 0.279382894656916
CAGL0M14025g 0.150070109324703 0.27962197551648
CAGL0B04961g 0.218777374350285 0.280605367856812
CAGL0I10406g 0.234173211051524 0.282023163176823
CAGL0I04994g -0.144542878278603 0.282711851235841
CAGL0K04235g 0.140521891958872 0.28327548507217
CAGL0L00495g -0.131699401212837 0.28337207481859
CAGL0G10131g -0.145272106884724 0.284359255739756
CAGL0F02893g 0.229122336691027 0.284366670381245
CAGL0G01100g 0.986108364683623 0.284719711138246
CAGL0I01804g 0.1857766248495 0.285100686777165
CAGL0C03179g -0.14976147250148 0.285494801868927
CAGL0J11682g -0.298122594489439 0.286549406864076
CAGL0J04312g -0.284808619759349 0.286803195735804
CAGL0G09801g -0.219510918483542 0.286980425245292
CAGL0A00627g -0.288101633933103 0.289075649335308
CAGL0H08932g -0.216265872921839 0.28946559146736
CAGL0L05500g -0.272368720436161 0.357241146335123
CAGL0M06633g 0.222095367231621 0.291672676594101
CAGL0D01540g 0.217619317227522 0.291719069911222
CAGL0L09108g -0.210564541696433 0.292496691201827
CAGL0F00561g 0.204853277093481 0.292609002094183
CAGL0F03663g -0.129382899004906 0.293449660897641
CAGL0A04345g -0.193568735552692 0.293711913444704
CAGL0J02002g 0.220890018227638 0.294453673786771
CAGL0I06006g -0.141176995463443 0.295109441357321
CAGL0J06930g -0.199137253359506 0.295792072526842
CAGL0D05874g 0.14989937779055 0.296051061626579
CAGL0L09647g -0.209039286395051 0.297740302100313
CAGL0G07535g 0.249960924804083 0.298497559352667
CAGL0K06457g -0.259184789650853 0.299743999924362
CAGL0L11792g -0.184811666182046 0.299865125265523
CAGL0L11308g -0.28952691763741 0.300691293433667
CAGL0K10296g 0.260335299019929 0.300849843567022
CAGL0L09801g 0.149618754784775 0.301848661152078
CAGL0J02992g 0.144622909630471 0.302167450704979
CAGL0M11110g -0.136426088890681 0.303878846811075
CAGL0B03575g 0.144571263033075 0.303994454254899
CAGL0D06182g -0.166225585739865 0.304932183100795
CAGL0A01045g 0.195876732803909 0.305709326377633
CAGL0A04323g -0.158673277000305 0.306329352350565
CAGL0I08877g -0.194532815479938 0.306507186555756
CAGL0M03861g -0.167506726475211 0.306993938735393
CAGL0J01155g -0.169295310665728 0.308810133113537
CAGL0L00759g 0.125849160301718 0.30920008170136
CAGL0I05016g 0.16266110346064 0.309211898627285
CAGL0E00979g -0.155718581506191 0.309268787462522
CAGL0L02035g 0.193662961772238 0.309519610340368
CAGL0G09317g 0.184156922364857 0.310092512050377
CAGL0J06666g 0.275936498096976 0.310431509533105
CAGL0C03223g -0.182753535713578 0.310490368501971
CAGL0I04532g 0.170005104145412 0.311179585372694
CAGL0J05214g -0.237686832950419 0.311980532802678
CAGL0H09064g -0.133133953326312 0.312024744030099
CAGL0H06787g 0.223298318860547 0.31282823178526
CAGL0G06028g -0.149840355076774 0.313373189043499
CAGL0F00451g 0.213215770117557 0.313669930525391
CAGL0K03927g -0.472837662976004 0.314005233739322
CAGL0I03388g -0.200819047536149 0.314918130495678
CAGL0D03388g -0.42043342224296 0.316329460623044
CAGL0D01408g -0.159236024681569 0.317592029671876
CAGL0K08250g 0.14164490396539 0.318250686818332
CAGL0L06974g 0.286119120493574 0.318612553411113
CAGL0L06754g -0.121717851417957 0.31940165337401
CAGL0D05346g 0.271921065773958 0.320915203375961
CAGL0M06391g 0.262757472730765 0.321007030738264
CAGL0K06281g 0.168866290523048 0.321645669169046
CAGL0M03377g 0.200136348130655 0.322775425039825
CAGL0J01199g 0.143865697945585 0.323242877527534
CAGL0C02541g -0.156963843858232 0.323831252318583
CAGL0L07370g 0.158586803344916 0.324407037702955
CAGL0D06292g 0.1143469667735 0.32452818665783
CAGL0G01881g -0.17674221517708 0.325382531466061
CAGL0L12078g 0.150230422117931 0.32784032286778
CAGL0F07601g -0.247225086694656 0.328201842665789
CAGL0E01221g 0.270070139798264 0.329629280507624
CAGL0F05357g 0.243870151640723 0.330354229343315
CAGL0G01210g 0.146261019632321 0.330364469050338
CAGL0H03267g 0.205675731449141 0.330641347813642
CAGL0I03828g 0.184629645661127 0.331592474964149
CAGL0F09031g -0.188478498059845 0.331745246886522
CAGL0K06369g -0.162367070879247 0.332930507365308
CAGL0F04961g -0.274843409426931 0.333677655753863
CAGL0H03817g 0.138480832948504 0.333837186775963
CAGL0H00462g -0.118655395634201 0.334519910425023
CAGL0G07887g 0.291391902487441 0.335438117647402
CAGL0K10956g 0.154453620475701 0.335960675962149
CAGL0L00891g 0.189431208468917 0.33597136121094
CAGL0F02123g -0.172780013374554 0.336923802060725
CAGL0B04587g -0.190461227529013 0.337208702790395
CAGL0C03047g -0.465989244480931 0.560511966816863
CAGL0K11440g -0.150106296135395 0.337348721514905
CAGL0K09086g -0.266748467303397 0.337774352391084
CAGL0F04741g 0.206258998393023 0.338050355048691
CAGL0G05093g 0.191527282511215 0.33868627770373
CAGL0H03905g 0.133620621077731 0.339732073118969
CAGL0H07975g -0.127161683050014 0.340643745891834
CAGL0K02717g -0.128157893393521 0.3410144256892
CAGL0L10208g -1.00365791458363 0.420240088896024
CAGL0H10120g 0.371276411864756 0.341587909267661
CAGL0E02343g -0.304395623648756 0.342211590559893
CAGL0K00825g 0.111090196613767 0.3425650066006
CAGL0K01551g 0.206132756391184 0.342717509175677
CAGL0H10252g -0.307394221998172 0.343506654203238
CAGL0G08558g;CAGL0J05632g 0.169076964754055 0.344590020301226
CAGL0J09152g 0.194174474861509 0.345820646612195
CAGL0G02035g -0.20576762788792 0.347372505925675
CAGL0I05236g 0.11670895055356 0.34764492315696
CAGL0M02695g -0.174385744501875 0.347811564284657
CAGL0H03729g 0.144818025856285 0.348180358035157
CAGL0I09240g -0.358509773584281 0.348819752917053
CAGL0I03234g 0.14796770501225 0.348840076620551
CAGL0F05643g 0.143605335194447 0.350057142453426
CAGL0G03663g 0.112950172368687 0.350215318778976
CAGL0I04554g 0.222686246070753 0.352650839657018
CAGL0E01067g 0.113508257838107 0.354118649075393
CAGL0M03619g -0.167279162229177 0.354426008525751
CAGL0A01430g 0.111776563272294 0.354674029831904
CAGL0L00825g -0.184483050333948 0.356426673630018
CAGL0G07711g -0.120358295070756 0.356648579632076
CAGL0I07931g -0.215982987823179 0.357447889455055
CAGL0H07403g -0.22338377952887 0.357981330841361
CAGL0L05412g 0.172772783939636 0.358128786422208
CAGL0K08426g 0.127042924444136 0.358644538495964
CAGL0M12430g -0.119332583145711 0.359224892864966
CAGL0L01111g -0.182342571820795 0.360671297827164
CAGL0G09130g -0.14423355019227 0.360881248688608
CAGL0B04807g 0.128986956728816 0.361007183137801
CAGL0M10351g 0.147016944409087 0.362667540961369
CAGL0E03245g -0.117951539014015 0.365733849871254
CAGL0E03157g 0.10877726541632 0.367803716003024
CAGL0I05742g 0.209084028531052 0.368258482900422
CAGL0D03058g 0.151464019347366 0.368960410059651
CAGL0F00517g 0.159520929112917 0.369036610588192
CAGL0F06721g -0.194064256011034 0.370897089000472
CAGL0F06765g -0.164718153613867 0.372131740100938
CAGL0K00759g 0.120375949099266 0.372898540161014
CAGL0I09570g -0.143412658301046 0.372943070542313
CAGL0F01683g -0.142775555912684 0.37432766883972
CAGL0J07062g -0.103713210111389 0.376558577567365
CAGL0K05665g 0.17090598565215 0.379251363811457
CAGL0F00825g 0.11951223515313 0.379350156453443
CAGL0M10615g -0.135898716803049 0.379676102889797
CAGL0D06556g -0.118775444079069 0.379904635683102
CAGL0A04037g 0.113614340036434 0.381955075303128
CAGL0D00616g 0.146874825977069 0.383450671881725
CAGL0H09460g -0.542059700210846 0.383597149796113
CAGL0F06017g -0.113397178800293 0.383699287893858
CAGL0I08965g -0.14885206070088 0.38508986615061
CAGL0J01177g 0.134729812273507 0.386090618105028
CAGL0M12837g -0.115789015828568 0.388984127199742
CAGL0D06402g -0.148736380674589 0.389440504311242
CAGL0G01925g -0.231195593401204 0.390422348719902
CAGL0F07645g 0.174260715690288 0.390760957716249
CAGL0K02849g -0.113753381782434 0.391613665351618
CAGL0L00847g -0.151555686441851 0.391617971633024
CAGL0G00990g -0.106573893587439 0.39239229718047
CAGL0D05302g 0.197730697300234 0.392631560851135
CAGL0E05830g -0.129904683684172 0.392855794208426
CAGL0I04092g -0.177667508970829 0.39307209249679
CAGL0J00451g 0.177562739819907 0.39397214073559
CAGL0J08778g 0.105679931885546 0.395547042958604
CAGL0D01364g 0.111666220001159 0.397918397616742
CAGL0I01254g 0.169240692028594 0.39830304150668
CAGL0H04653g -0.131144067883089 0.398578105712094
CAGL0F05269g -0.183395833501215 0.400521601632443
CAGL0G06776g -1.03929653816796 0.400579932992324
CAGL0D04356g -0.115866735157521 0.400737116484044
CAGL0M09537g 0.144730268914128 0.498249715026
CAGL0L11660g -0.205285234975978 0.401535323366406
CAGL0E04774g -0.100104609725202 0.402135378056947
CAGL0H09372g 0.131770278377032 0.403157195471565
CAGL0G07205g -0.183245593785296 0.403236308260506
CAGL0C01903g 0.231363773328555 0.404449943393251
CAGL0H01727g -0.132221883434394 0.405434252173981
CAGL0L10890g -0.133067093402928 0.405477173290415
CAGL0H01595g 0.137270700941789 0.405493715394365
CAGL0J06600g;CAGL0L08492g -0.122785984161104 0.406027990343999
CAGL0D03498g 0.133296212505874 0.408040550121787
CAGL0K12100g -0.143788804426977 0.408596771685417
CAGL0D03740g 0.217464436691522 0.408756205313044
CAGL0G08151g 0.115843379128813 0.409090798213257
CAGL0G08294g -0.115879178211689 0.40933071642527
CAGL0G03245g 0.115767424822163 0.410295115101704
CAGL0F04565g -0.114645340325202 0.410570240281666
CAGL0F09163g -0.137772518692121 0.411549020999435
CAGL0D01144g -0.27009368469539 0.413615587015676
CAGL0L02233g -0.178383460676201 0.41366598137601
CAGL0F04279g 0.0780827704491158 0.735070171262645
CAGL0J03234g -0.098700570750494 0.416640575094104
CAGL0F02299g -0.153590376469119 0.416724742265841
CAGL0G05566g 0.248032125652742 0.419726500212943
CAGL0E04246g -0.171105045072976 0.420544887264072
CAGL0K07161g 0.142483536555808 0.4206181804443
CAGL0F04367g 0.105866902945295 0.421518085877271
CAGL0E05478g -0.186281424006084 0.421593887550792
CAGL0E03179g -0.188462093591468 0.422118103117407
CAGL0K12826g -0.140848822428673 0.423246565424564
CAGL0G09339g -0.174133004847841 0.424021896055903
CAGL0A02926g 0.171179237228998 0.424502572730775
CAGL0H08327g -0.145912523737486 0.424673217799498
CAGL0L03542g -0.139596100599873 0.42602785294936
CAGL0C05049g -0.165850302240279 0.42701826013622
CAGL0H06732g -0.283281923236384 0.427026625261936
CAGL0E01463g -0.11264827664518 0.428043530988016
CAGL0B02497g 0.0942296314003863 0.428430247250962
CAGL0H02585g 0.248867183195397 0.429569782062826
CAGL0M00572g -0.253567435980863 0.430181153223662
CAGL0H08459g -0.191287078290164 0.43118030630234
CAGL0D03168g -0.171172004177919 0.431372403778636
CAGL0I07579g 0.096326572808055 0.431735243716461
CAGL0K05643g -0.205058453236201 0.431756653715645
CAGL0C00319g 0.103022873555957 0.431923913560655
CAGL0G02189g -0.117065151018183 0.432919872610841
CAGL0B01441g 0.0976495420774244 0.433484850519496
CAGL0B02035g 0.0983138973241735 0.434009935052618
CAGL0G02321g 0.303770151030824 0.434191808144229
CAGL0B03927g -0.148713267265461 0.435491694930487
CAGL0L01067g -0.312994374228733 0.435883555581842
CAGL0J00671g -0.168264558672317 0.438850237570931
CAGL0F08503g -0.150819528146492 0.438873927857492
CAGL0I03036g -0.115996251478229 0.441998390847863
CAGL0A02574g -0.12388762742756 0.442205637962712
CAGL0K12694g 0.096273204130795 0.442328138066934
CAGL0C04499g -0.259998217997075 0.443843733757439
CAGL0H06875g 0.224461576078982 0.445166034939856
CAGL0B02607g -0.132768508793459 0.445936078940256
CAGL0J10362g -0.225229677405901 0.446232654763001
CAGL0M03993g -0.236498546975467 0.446243625942416
CAGL0C01573g 0.102479029688823 0.446719522136667
CAGL0H04301g 0.132162899274325 0.447601045905349
CAGL0F02233g -0.104751871841612 0.449115114245992
CAGL0K01045g -0.227116200560308 0.450323254429792
CAGL0G01826g -0.160778898823217 0.450754506902831
CAGL0F03179g -0.136317457224167 0.450884682131699
CAGL0M04609g -0.128517917117071 0.451298994983356
CAGL0I10472g 0.0891199491044223 0.451417324317711
CAGL0K02211g 0.123886415726129 0.45191046270839
CAGL0K00319g 0.116130082389246 0.452938371304138
CAGL0I10835g 0.103993648470209 0.453153641255408
CAGL0F04103g -0.251267886435873 0.453282545739935
CAGL0J10450g -0.151331164562449 0.453332687581677
CAGL0M10659g 0.0993448546401569 0.454007356935022
CAGL0M12705g 0.202410174676898 0.456868150351592
CAGL0D01298g 0.117490897718684 0.457634819642583
CAGL0J07964g 0.0856839941767197 0.459546427544842
CAGL0D04576g -0.153747019630031 0.460733206576959
CAGL0M13343g -0.0922171766251941 0.461748784841083
CAGL0H02805g 0.452157774837026 0.583962786930385
CAGL0M03531g -0.0984399713254851 0.463404791670094
CAGL0G01969g -0.182847085973556 0.463842448072616
CAGL0E01133g -0.115254161984215 0.464319680237169
CAGL0M13805g -0.147036050928243 0.464800647956688
CAGL0C04279g -0.14348306995443 0.465457307748673
CAGL0I04444g 0.0841926803562364 0.465604216335135
CAGL0K01595g -0.0996973836616723 0.467047027517815
CAGL0I07645g 0.175068094808974 0.473819263133874
CAGL0J10692g 0.173818846495038 0.474572492892166
CAGL0M10747g 0.153685474259508 0.474827161225266
CAGL0J02750g 0.0959782076014174 0.475879012184588
CAGL0J08679g -0.116725882730048 0.476021924925378
CAGL0I06402g -0.0935303219168063 0.478685416946936
CAGL0M10725g 0.105828927107114 0.479763368589142
CAGL0G00726g 0.123894151906768 0.480220244247307
CAGL0J09856g 0.113918286070626 0.48189702356069
CAGL0L00319g -0.0891406306749305 0.48193409375137
CAGL0G02585g 0.0865952248355053 0.48211842633634
CAGL0H09878g -0.0974817960196777 0.483256870061467
CAGL0E00847g 0.192553301421003 0.483675059662467
CAGL0M11506g 0.0883885295500835 0.483775967986125
CAGL0M11946g 0.196528644606121 0.484248082655872
CAGL0H04521g -0.183244251600823 0.484687654374654
CAGL0C03025g 0.132637916464539 0.48624981129661
CAGL0A03949g -0.0966578506620693 0.4877181561377
CAGL0B04565g -0.0791075837994493 0.488035838820213
CAGL0F01089g 0.221729066222083 0.488083698391023
CAGL0L05126g 0.137881713642962 0.489155305291631
CAGL0J11110g 0.12438174507365 0.490114302904833
CAGL0K01177g 0.115047933883173 0.491163546818566
CAGL0H09526g -0.173026420327746 0.491400465581901
CAGL0J00935g -0.144398719296443 0.491569251004328
CAGL0A02673g -0.207808928036236 0.491634659751042
CAGL0G01254g 0.0782554892993544 0.492126786526591
CAGL0G00946g 0.101850966806895 0.493100320099968
CAGL0L10164g -0.0807531673217358 0.493844596108372
CAGL0J04422g -0.105240966817752 0.49406072999988
CAGL0J04510g -0.125000305673246 0.494335032915455
CAGL0F00429g 0.0777267798011296 0.494377048766221
CAGL0K11506g -0.293603717265645 0.495151517221139
CAGL0I04268g -0.0998180087185138 0.496706435651581
CAGL0H06457g -0.105074262178388 0.497492989751431
CAGL0J08415g -0.122866823300799 0.498229825498563
CAGL0M04037g 0.0811150585016578 0.500475844105784
CAGL0I01430g 0.0807201377189771 0.501512324519707
CAGL0C03630g -0.10145022360785 0.502058033894214
CAGL0F01595g 0.157881354866896 0.503519888733852
CAGL0F06237g -0.178367563871606 0.504238075261073
CAGL0M03575g 0.236151735539975 0.506933273576618
CAGL0H09416g -0.202839957127269 0.508466189181324
CAGL0K10906g -0.127944077435953 0.508491506963093
CAGL0F03927g -0.101339547574298 0.50877655511242
CAGL0F06039g 0.0817333359361233 0.509158070587373
CAGL0I01342g -0.0813920629960441 0.509842131433146
CAGL0F04257g 0.124378482391911 0.510086530102625
CAGL0K05489g 0.184232138365765 0.514569402142555
CAGL0H05665g 0.107183482839151 0.515705670959892
CAGL0M08844g -0.0807768688205053 0.51635239149634
CAGL0K01683g -0.0792836295074531 0.516391065167806
CAGL0L12056g 0.111219140772961 0.516454836624457
CAGL0M06237g 0.0757909735013823 0.516479606381054
CAGL0K12210g -0.187714592765188 0.516827578302787
CAGL0K06061g -0.0773970979872923 0.518154718670601
CAGL0K06677g -0.158683113176073 0.518771798700644
CAGL0B02519g 0.107416306749611 0.519111098744385
CAGL0F04653g 0.291333020636851 0.519862053424041
CAGL0E01947g -0.124533005773464 0.519924029766534
CAGL0K02035g 0.166349891422302 0.521841874306662
CAGL0L03982g -0.0938423995339273 0.522162561574624
CAGL0H07579g -0.0975791693902246 0.526155722314864
CAGL0H04675g 0.0842057661133551 0.526214948902928
CAGL0E03520g -0.144499556419176 0.526746362527702
CAGL0L00869g -0.550884707259365 0.52735092917069
CAGL0H08734g -0.107237284844661 0.527514066368643
CAGL0M10065g 0.532571139099825 0.527756430306492
CAGL0F07315g 0.127505723540469 0.528103011873146
CAGL0M10829g -0.142956981982174 0.530772823745471
CAGL0M12386g -0.122866452108521 0.532861420274057
CAGL0F07249g -0.0822419656421895 0.535461176923769
CAGL0M08514g 0.437092389477761 0.537223796838947
CAGL0M01320g 0.106173274691758 0.538906337943417
CAGL0L01925g -0.102090232316071 0.539443944552749
CAGL0J02310g -0.225735729700065 0.539836982945321
CAGL0J10179g 0.0988794414012228 0.540029433770054
CAGL0L12540g 0.130451523312731 0.540866773166063
CAGL0I07667g 0.168310197014042 0.541532898613273
CAGL0L08272g -0.0740761035362509 0.54282009373737
CAGL0F09185g 0.138054958516474 0.54518694193488
CAGL0L02695g 0.189258888446121 0.547028277101117
CAGL0C02585g -0.118110893517422 0.547367336309592
CAGL0G06490g -0.0747375267099972 0.547482240569718
CAGL0M12320g 0.0568609404700452 0.716866414696188
CAGL0D03432g -0.11572944497361 0.547671862812336
CAGL0K01397g 0.134288058139397 0.549324266816744
CAGL0K11066g -0.145410805749597 0.54951295404989
CAGL0G09955g 0.0899666538971629 0.550352860324861
CAGL0F02673g 0.116460583849002 0.550902306757506
CAGL0C01287g -0.125958265016573 0.55259648869503
CAGL0G06754g -0.0852318231461263 0.55674164159111
CAGL0J05412g -0.0834277804954649 0.557510886988569
CAGL0K00891g 0.0824746191896562 0.557646003898344
CAGL0K03729g 0.0976132302583764 0.559363485257099
CAGL0J00561g 0.0879956733341289 0.562036089825654
CAGL0H03289g -0.591218128033014 0.562853191320643
CAGL0G02673g 0.0684908536262636 0.566171688970958
CAGL0M13211g 0.119714342915087 0.566420223619807
CAGL0H07029g 0.0800909560973981 0.569903023813445
CAGL0I10879g 0.119427878676946 0.569991976976854
CAGL0B03333g 0.0914685798389738 0.572587306364014
CAGL0H07359g -0.300645268025492 0.572666721192732
CAGL0J03146g 0.106339001786695 0.573141334789238
CAGL0G06358g -0.0676782781237009 0.573465262757905
CAGL0K01419g -0.179705706286848 0.575040250490071
CAGL0C01705g 0.0865699091841718 0.57565382927204
CAGL0G08712g -0.0669671291477989 0.576359197675686
CAGL0L01331g -0.0708566569854635 0.576612994853512
CAGL0I08635g 0.134242651030046 0.581564406753839
CAGL0M06721g 0.123566056009556 0.58164257882978
CAGL0B00704g 0.0794291767939286 0.581726591649283
CAGL0L06270g 0.102948201188289 0.581823445880495
CAGL0A02387g -0.0788935739853532 0.582233221038107
CAGL0M00484g -0.0730066474453638 0.582652086845492
CAGL0H06369g -0.0784283806513481 0.586786417905988
CAGL0H00242g -0.140677893239358 0.587867890968553
CAGL0I04730g -0.0911747039439123 0.588537802149959
CAGL0J03520g 0.0833616671934149 0.590133703531967
CAGL0F09207g 0.0633530995806109 0.590606418016992
CAGL0K00275g 0.0790842395847712 0.592573614088282
CAGL0J11528g -0.069404813210766 0.593726271507475
CAGL0J05258g -0.0673934635045806 0.594301470444266
CAGL0E06226g 0.0612583887181913 0.595211089733496
CAGL0K10406g 0.108417570936417 0.596236532159969
CAGL0D05588g -0.117745311363065 0.597707507804747
CAGL0F01001g -0.105015675726621 0.598194233713994
CAGL0H01001g 0.0856571611486744 0.601593447576165
CAGL0L05390g -0.0614828810749471 0.602799999140351
CAGL0D01804g 0.0933683106754918 0.603670319291687
CAGL0J11440g 0.0853675035609767 0.604776485510228
CAGL0A04279g 0.0953193618678128 0.604944654149375
CAGL0K09064g 0.155463472162753 0.6059997586239
CAGL0G05445g -0.105334019504158 0.606663921196775
CAGL0H05489g 0.0726598619282482 0.607593228034156
CAGL0M11104g -0.0671754263464677 0.60884522879432
CAGL0K06259g 0.0687585032495475 0.609096631253216
CAGL0H08019g -0.0734606319508812 0.609663823759619
CAGL0K04015g -0.15992838191519 0.610954188832762
CAGL0L13046g -0.210642234621042 0.613752641534508
CAGL0C03443g -0.0641539341163127 0.616004111984743
CAGL0G01606g -0.095080543575229 0.616309289670467
CAGL0E05346g 0.0821081313614068 0.616908063702156
CAGL0I00440g -0.145677032131145 0.617406638706961
CAGL0K06017g -0.059442456602065 0.618108999804763
CAGL0I00748g -0.131154120300218 0.618745957448633
CAGL0J07612g 0.0813879951256893 0.618763099520836
CAGL0K08338g 0.190845732260248 0.618827192582007
CAGL0D05764g 0.081230974447175 0.620158570402652
CAGL0F07887g -0.0731713366545118 0.622475625560023
CAGL0A01067g -0.0924140231362418 0.624119055488363
CAGL0H10054g -0.0877431402690662 0.625499826577385
CAGL0E05764g -0.0929752410548918 0.625505507579895
CAGL0F01947g -0.061403596984974 0.626123686931763
CAGL0E04048g 0.0853259355418544 0.627784609065617
CAGL0M09581g -0.0616717246833462 0.628013819940403
CAGL0H01419g -0.0867099570954815 0.629138427550696
CAGL0B02255g 0.0674646805688504 0.630266400026581
CAGL0J03762g 0.151366917847205 0.631259357637806
CAGL0L03630g -0.106115929480819 0.631791252265834
CAGL0F07095g 0.0626968920672705 0.632079057836867
CAGL0D02002g -0.0905349254691557 0.63272994428717
CAGL0L04356g 0.132950715397475 0.634781716169187
CAGL0C02233g 0.120019133403489 0.635682127984951
CAGL0K08646g -0.0975036953658287 0.636913459663259
CAGL0L06820g 0.372506595788148 0.63801204522713
CAGL0K00847g 0.0529268186045284 0.639432287957714
CAGL0D03696g 0.173339718944126 0.641802570845082
CAGL0K02431g -0.0922755666771762 0.643268334039768
CAGL0J08316g -0.0558808963478596 0.644014341049763
CAGL0H05445g -0.0706607040026487 0.644096899271254
CAGL0M12881g -0.0712763330422206 0.644714853814502
CAGL0J03322g -0.102369607175162 0.645056946863563
CAGL0C02035g -0.0684849838746128 0.646869434617369
CAGL0J03212g -0.0719265167189522 0.647022109205113
CAGL0D06138g 0.0619140100149705 0.647411768626905
CAGL0D01716g -0.0626040630828133 0.647691646755431
CAGL0G05588g -0.109133762164347 0.648773395800981
CAGL0F00275g 0.108599976797261 0.651324806496002
CAGL0K03465g -0.0510714649898317 0.651608740047747
CAGL0M10681g -0.260986079545463 0.651774304029966
CAGL0I05098g -0.0931380329219317 0.653757836034275
CAGL0H08371g 0.0571634456020169 0.654499401039075
CAGL0I02574g;CAGL0I02024g;CAGL0K10890g;CAGL0L09537g 0.0602141027608064 0.655739338632071
CAGL0H08195g -0.0685965603885278 0.656489529716041
CAGL0L09933g -0.0877368894598378 0.657737797080116
CAGL0M07095g -0.0646650419784653 0.657816815852376
CAGL0M13431g -0.0777895589123372 0.660138205231037
CAGL0A02189g -0.0578942115257363 0.661854600895317
CAGL0M09614g 0.127828493414781 0.662098124870246
CAGL0L03740g 0.0500860759020643 0.662215484316688
CAGL0E05984g -0.172441961590235 0.662520590091368
CAGL0G06798g 0.125559597028378 0.663803850551631
CAGL0I09284g -0.0595449601301031 0.663867988848543
CAGL0K00649g 0.0849164767593902 0.664375104333386
CAGL0K07656g 0.0582847199781153 0.665389488779278
CAGL0H04763g 0.0563946055538466 0.665544293856772
CAGL0I00946g 0.119063282575258 0.667778456720882
CAGL0E00913g 0.0996079349274915 0.668601742029955
CAGL0K00253g -0.0856403946071102 0.672248822515271
CAGL0D03300g 0.0605678853916721 0.673697717069624
CAGL0J10010g 0.0944089426912057 0.67618451745595
CAGL0F08789g -0.155764519262065 0.676342290211992
CAGL0D02618g 0.105651746888315 0.676723213168419
CAGL0M00638g 0.0702907500501893 0.677115197391815
CAGL0M07139g 0.117979018447806 0.677638833915656
CAGL0B03685g -0.0830350736850786 0.678493634919464
CAGL0C05093g -0.067836862534807 0.678516068855235
CAGL0L03003g -0.061011406075898 0.679847165674623
CAGL0B02189g -0.0677793096099552 0.680005486887246
CAGL0G08778g -0.0604687551480383 0.68025861628698
CAGL0G01903g 0.083022214380027 0.681157717452168
CAGL0L11220g 0.0761014892366486 0.687151845551048
CAGL0L10538g 0.0604230232015597 0.68867374370761
CAGL0D05148g 0.10984639574419 0.690219970005124
CAGL0G05027g -0.0463506421999665 0.691308917657954
CAGL0E01567g 0.0541737455186704 0.691594269286094
CAGL0J09504g 0.0711838952271029 0.692438273721454
CAGL0J11836g -0.0696910980763005 0.692736069700766
CAGL0K12474g -0.0583662627472861 0.692936744003458
CAGL0J11484g -0.110971036830332 0.696078816017812
CAGL0G01804g -0.0514413477963788 0.697286678242532
CAGL0E00715g -0.049718022633748 0.697647274004268
CAGL0D00836g -0.099434334120065 0.697813689287094
CAGL0J05038g -0.0760433230128912 0.698962382942389
CAGL0I05258g -0.0768692266772764 0.699987608732449
CAGL0I02706g -0.0771609676150588 0.700201779833919
CAGL0D05016g 0.0540399457695792 0.702256570037007
CAGL0K12672g 0.0653139886510842 0.703338699537613
CAGL0K05467g 0.0809920475734382 0.703397371332167
CAGL0L08206g -0.0494542731532492 0.703906698771432
CAGL0E03223g -0.0756200984339401 0.706607728171256
CAGL0C00715g 0.0533402231523175 0.70840772768292
CAGL0L10472g 0.0586494785847792 0.709003427259543
CAGL0M05357g -0.0878317307969542 0.710657008756156
CAGL0L02365g -0.0672634715304917 0.711619465683889
CAGL0F06127g 0.0426822365569752 0.717619949195488
CAGL0G01166g 0.0496542752913611 0.7201923736363
CAGL0G03443g 0.0404940097557437 0.721094155981219
CAGL0I08393g 0.0723956158093393 0.722110382244942
CAGL0B03795g 0.0467190187348396 0.723830918811953
CAGL0E05082g -0.0441149212734104 0.726250701651797
CAGL0L11374g -0.0540447346067291 0.730166245574343
CAGL0F04851g 0.0838555726691514 0.732491201829092
CAGL0M04961g -0.0386001401276012 0.732820679091192
CAGL0H09108g -0.0417349610620482 0.732919315340617
CAGL0M05973g 0.0501041906465205 0.733694450519642
CAGL0L04598g 0.0573885004090693 0.734866677270225
CAGL0F08547g -0.0484036087448937 0.736270592212193
CAGL0E01903g 0.0626911079809667 0.737440123110459
CAGL0I05720g -0.052086134783524 0.737876878794303
CAGL0H07513g 0.0640719317738616 0.73874450920589
CAGL0E05214g;CAGL0E05192g 0.0587251453772489 0.741084531560961
CAGL0I00814g -0.0407876684826983 0.741474823787709
CAGL0L12914g 0.0697009316459671 0.743012697888337
CAGL0G00484g -0.0937890797474352 0.744274218366511
CAGL0M12122g 0.0413454376214461 0.746067873622098
CAGL0K05203g -0.0424296277867581 0.746552064133718
CAGL0H01089g 0.0487065987002847 0.746875866425155
CAGL0L00539g 0.0641128721188397 0.746923601109977
CAGL0G00308g 0.0403520019616547 0.747043322712965
CAGL0I05038g 0.0510511759691283 0.74750759205601
CAGL0D04290g -0.0449570194086837 0.747582188689132
CAGL0C04983g 0.0391632735349427 0.750037818397314
CAGL0A02552g 0.0610400296254297 0.750923022433609
CAGL0C03850g 0.083151948315305 0.751329279906977
CAGL0I05192g 0.0708550028993786 0.752652284721624
CAGL0H07887g -0.0383877125586284 0.752990115445284
CAGL0H04235g 0.0517695265913911 0.753347512756544
CAGL0L08800g -0.0523355720853467 0.75725560539878
CAGL0I04884g -0.0652502227749338 0.757566900880875
CAGL0J00605g 0.0391116948653532 0.757657340269291
CAGL0H01221g 0.0721184528711593 0.75830769198755
CAGL0B04543g -0.0347293571473791 0.762754206080418
CAGL0K00429g -0.0466926623681398 0.762860945876361
CAGL0M13035g 0.0489092954486283 0.76556351646638
CAGL0K12650g -0.0392958977071397 0.766309684235603
CAGL0E01991g -0.0399434077707989 0.772594466609477
CAGL0G01364g -0.0357979998652891 0.77266182470406
CAGL0A03366g 0.0355072092216892 0.773464605948863
CAGL0L04334g -0.0656751464732453 0.773981368603299
CAGL0D04114g -0.0439076021492497 0.777286380534771
CAGL0K12914g -0.168330567269914 0.777759802708182
CAGL0I06963g 0.054327143146805 0.778603276691308
CAGL0M07161g 0.0334701204804491 0.780832927231674
CAGL0G04367g -0.0335346441981284 0.782403282167849
CAGL0D00770g 0.0390336118312756 0.785215731247597
CAGL0J07436g -0.0416429374145787 0.786266738457514
CAGL0K12848g 0.0311699490695258 0.788387437700759
CAGL0M00242g -0.0575434172806515 0.795133867276503
CAGL0I05500g -0.0496258489969342 0.795703666779314
CAGL0B01166g 0.052826928444577 0.796656739625901
CAGL0F00231g 0.0298890532643276 0.796661570703323
CAGL0J02222g -0.0378264352411336 0.798595208997076
CAGL0A00253g -0.0417701986187136 0.801278929240193
CAGL0L06534g 0.0434248770306327 0.803197406737221
CAGL0M08338g 0.30694593502996 0.803587480443123
CAGL0I03322g -0.03440939126197 0.805078058036247
CAGL0K10934g -0.0786617985897417 0.806021369247578
CAGL0I07601g -0.0310587314195434 0.806646475740374
CAGL0M10549g 0.0519868225112653 0.80700948317981
CAGL0G01540g -0.0327456917490846 0.807266433498088
CAGL0L03311g -0.0324889544020147 0.810884612806752
CAGL0J08272g 0.0334222605945231 0.812075820173611
CAGL0K00385g -0.0654824606584844 0.813046262614533
CAGL0G01078g -0.0482049235468708 0.813598723628816
CAGL0L06204g -0.0297883561582191 0.815371316934203
CAGL0D00638g 0.0458074906950934 0.815480159544766
CAGL0L07832g -0.0389398262975966 0.817537396543047
CAGL0M00176g -0.0262773106947911 0.820654338502561
CAGL0E04444g 0.047253097274355 0.821082993530336
CAGL0D02090g -0.0250351672524426 0.822671079521724
CAGL0I01408g 0.0440640409074907 0.822883437004563
CAGL0C04587g -0.0301951374959036 0.82366476433789
CAGL0F08481g 0.0525603805894703 0.830305690958382
CAGL0E05016g 0.0295475668952419 0.830720149847884
CAGL0K09350g 0.224709984739622 0.831362280602559
CAGL0H08800g -0.0245717218331648 0.831612394003448
CAGL0I03190g -0.0530625074322442 0.831920819392087
CAGL0G06908g -0.0378800830079883 0.834521659791262
CAGL0F07931g -0.0476249503676437 0.835699535829495
CAGL0C01221g -0.0268973165284119 0.836421360286444
CAGL0K08008g -0.0480513151490609 0.836660046854677
CAGL0E01683g -0.0343187704340692 0.83795697848263
CAGL0B04829g -0.0688107833048246 0.838946908572992
CAGL0H01353g -0.064300327619714 0.839103104115681
CAGL0M00748g 0.0373889227802386 0.839279931268091
CAGL0M12859g 0.0392557520365001 0.844231959267057
CAGL0D04092g 0.0460636835660465 0.845644311877031
CAGL0G01672g 0.0343783635514333 0.848106198645396
CAGL0I03454g -0.0261477849229054 0.848991097440679
CAGL0M05291g 0.0819212712211073 0.849290605731734
CAGL0B04323g 0.0469015250252567 0.850571497250092
CAGL0J09614g 0.0452510795904141 0.850999884675248
CAGL0M10197g -0.0303443416856348 0.852278207965503
CAGL0H07953g 0.0332181969351031 0.854314611228233
CAGL0J11132g -0.0332595318832485 0.854475944260989
CAGL0J05544g -0.0217365269249334 0.854922501619756
CAGL0I00704g 0.033293116396683 0.854972605037631
CAGL0D04136g 0.0316720262239835 0.855421730946996
CAGL0D05808g 0.035219147067591 0.85712607220269
CAGL0G05489g 0.0233973361917577 0.857593320886176
CAGL0C03369g -0.0553809358027432 0.858561346348894
CAGL0B04015g -0.0210455492956403 0.859611589600448
CAGL0M13673g -0.0577870674690963 0.859748230272359
CAGL0I04290g 0.0327606623629333 0.860030711819649
CAGL0I04796g 0.0951015375663239 0.861036817745093
CAGL0K02981g 0.0461087472247315 0.86180538642431
CAGL0M11748g;CAGL0D01694g 0.0201306301698275 0.861934119893098
CAGL0J07788g 0.0475887022980082 0.864084742809429
CAGL0M13629g 0.048757325329831 0.865632232308515
CAGL0H10142g 0.0214890293472573 0.866347752672987
CAGL0J04862g -0.0341320507142207 0.866727344903331
CAGL0I06809g 0.0320349504232138 0.86690390790945
CAGL0K02783g -0.0211526765678046 0.869864049508306
CAGL0A03872g -0.0331257939288616 0.870666388234065
CAGL0H02321g 0.0269207444676976 0.871902238901396
CAGL0K11572g -0.0228301127242122 0.873195270010673
CAGL0J05742g -0.0293696376323585 0.873601515101665
CAGL0K05813g 0.0310477795748478 0.875540960151812
CAGL0B03839g 0.0191595945599594 0.87698577871024
CAGL0C02761g 0.0332379937871503 0.879154281290478
CAGL0M01056g 0.0446635615683765 0.879746765716531
CAGL0F00583g 0.0336678925415349 0.87986391944178
CAGL0J05302g -0.0733051367970637 0.880008716272961
CAGL0K02079g;CAGL0C01507g;CAGL0F03223g 0.0173080339234114 0.880205128606116
CAGL0K10274g 0.034347604554755 0.88219863051603
CAGL0K07524g -0.030147482066734 0.882572741423932
CAGL0K10494g -0.0312034710756262 0.883503892093911
CAGL0C04136g 0.016783918329653 0.884003360790142
CAGL0E01155g 0.0443978781848547 0.888990571094954
CAGL0E03872g -0.021304962870035 0.889114765242681
CAGL0L05082g -0.0233024760619894 0.891303647887358
CAGL0M09757g -0.0413031491823717 0.893839230485055
CAGL0J07392g 0.0151626990418466 0.894477995016869
CAGL0M10235g -0.0384242257984843 0.895616338485659
CAGL0H03861g 0.0221901883399044 0.8961531967204
CAGL0C04114g 0.027456877462309 0.901612058407131
CAGL0J04114g 0.0165211580835626 0.90255642622547
CAGL0B04345g -0.0163095808819129 0.904388083626999
CAGL0J11396g 0.0419413884735647 0.905951913743693
CAGL0G00440g -0.0160609231493625 0.906430160193554
CAGL0B00396g 0.0298840063964839 0.906500191182561
CAGL0K04587g -0.0128965296914448 0.908047563940329
CAGL0G03641g -0.0132375857751057 0.908585984586396
CAGL0I08283g -0.0392009988292508 0.911177294016448
CAGL0B03707g 0.0160147551432391 0.913446714020804
CAGL0K07051g 0.0225337089954927 0.913528941092081
CAGL0J02398g 0.0178409779588394 0.914205204907665
CAGL0E02739g 0.0195114193139919 0.914521605543697
CAGL0J05126g 0.0137377170608106 0.916717567161933
CAGL0H00737g -0.0161476356442238 0.920239430906177
CAGL0H04741g 0.0151672985371062 0.920981491389264
CAGL0K11253g 0.0216454708074385 0.921064878853931
CAGL0M03355g 0.0135047588437504 0.921504464033058
CAGL0G00682g -0.0125170009538585 0.923498410618969
CAGL0K09328g -0.0140169211506092 0.92403147499815
CAGL0M01496g 0.0196616017209076 0.924798987669724
CAGL0C04609g 0.0910114055354925 0.925470273029051
CAGL0H09086g -0.018965423166842 0.926038956517435
CAGL0J11220g 0.0133428073138653 0.926929198962826
CAGL0A03168g -0.0104683762822893 0.927971413112678
CAGL0K11968g 0.0190138383167185 0.928275986489527
CAGL0H07821g 0.0153004994170986 0.930400990528258
CAGL0K02409g -0.0236888238954885 0.931597365882636
CAGL0J03564g 0.00985020594266375 0.933096320710942
CAGL0H03949g -0.0182546690556996 0.933336185927449
CAGL0D02948g 0.0101284449591914 0.933755495628871
CAGL0A02629g 0.00984839941502871 0.934893913885237
CAGL0J00165g 0.01774395681397 0.935226324559403
CAGL0H06281g 0.0190297460181267 0.936416108840821
CAGL0G02277g -0.0143757836932368 0.936591116073001
CAGL0M06523g 0.0103777477907939 0.938841901912848
CAGL0J08250g 0.017113731279954 0.939040322011593
CAGL0B00902g 0.00968737976124811 0.941509254923157
CAGL0G10153g 0.0115604697498653 0.942511171953204
CAGL0M03553g 0.0101019273982308 0.943847035404658
CAGL0B03267g 0.00847431036430843 0.946101082404711
CAGL0M00990g 0.0210727824960095 0.946899196740448
CAGL0F07469g -0.00964025355588052 0.947416941455488
CAGL0L00451g -0.010376996327101 0.949481016883017
CAGL0B04367g -0.0243774744223926 0.949513188626928
CAGL0H04697g -0.0086113628406702 0.951528119605725
CAGL0K05027g 0.00933233165616175 0.951783941545627
CAGL0G08173g;CAGL0D05082g -0.0106118724518284 0.951806536256223
CAGL0I05698g -0.0167818171165308 0.952185709134601
CAGL0J09086g 0.0113431218438135 0.953317896263974
CAGL0H07535g -0.0120546634563578 0.954834894227782
CAGL0M11352g 0.0257798295783774 0.955039085621132
CAGL0C01331g -0.00958197810921471 0.955479208767923
CAGL0K05379g 0.0108853161631099 0.955824233912153
CAGL0J03938g 0.0139831121345623 0.957015305685025
CAGL0J06374g -0.00975975922889101 0.95766335649766
CAGL0F03839g 0.00968963252977104 0.958310341961704
CAGL0K08140g 0.00756920539595381 0.959626437911851
CAGL0L08228g 0.00894198288193666 0.962993882735986
CAGL0I08239g -0.00537234743987346 0.963422674602609
CAGL0M13277g 0.00723029565797433 0.965051729585249
CAGL0E04906g 0.00603215527156206 0.966051720343349
CAGL0B03047g -0.0038596653166689 0.972706569324412
CAGL0H03993g 0.00384025153933137 0.97315028481659
CAGL0M05225g -0.00885689752366138 0.975615333462627
CAGL0K03135g -0.00454817313316997 0.978212678539778
CAGL0L02211g 0.00420066405262629 0.978289728988633
CAGL0D05742g 0.00586271285078493 0.978354300572986
CAGL0I06787g 0.00401233586423844 0.981282391516337
CAGL0M10241g 0.00265766214475132 0.981663174913222
CAGL0D06160g -0.00276991750438244 0.983284044713703
CAGL0J05368g 0.00430156701353387 0.983633351999136
CAGL0J02442g -0.00275419130915931 0.983676316730583
CAGL0B04125g 0.00304957797749686 0.986645832539971
CAGL0G05654g -0.00289086366018428 0.988377418429242
CAGL0B03597g -0.00227512498061956 0.988637445076869
CAGL0M03201g 0.00215949082353076 0.98923397165755
CAGL0M10956g 0.00150920117604283 0.990800093756001
CAGL0J10186g 0.00179688398416549 0.990864955593345
CAGL0I10560g 0.00493188532581244 0.992261532742154
CAGL0K06743g 0.00372548414878715 0.9939178922937
CAGL0E02315g 0.000856759104874462 0.994850421291082
CAGL0F00297g -0.00144977807898422 0.995810038223189
CAGL0L08338g NA NA
CAGL0K03459g NA NA
CAGL0F08525g NA NA
CAGL0D05192g NA NA
CAGL0A02882g NA NA
CAGL0K06545g NA NA
CAGL0E00495g NA NA
CAGL0L10604g NA NA
CAGL0F00715g NA NA
CAGL0L04422g NA NA
CAGL0J01914g NA NA
CAGL0M09064g NA NA
CAGL0E02101g NA NA
CAGL0I09009g NA NA
CAGL0B04609g NA NA
CAGL0H04829g NA NA
CAGL0I00418g NA NA
CAGL0J06468g NA NA
CAGL0M11858g NA NA
CAGL0K12188g NA NA
CAGL0L02431g NA NA
CAGL0B04147g NA NA
CAGL0M08404g NA NA
CAGL0G00286g NA NA
CAGL0L01199g NA NA
CAGL0K03399g NA NA
CAGL0G00902g NA NA
CAGL0H00616g NA NA
CAGL0H09240g NA NA
CAGL0I05676g NA NA
CAGL0J11704g NA NA
CAGL0M12749g NA NA
