# Supplementary material for: Pixel: a content management platform for quantitative omics data
Source: PeerJ. 2019 Mar 27;7:e6623. doi: 10.7717/peerj.6623 (PMC6441322; doi:10.7717/peerj.6623)
Supplement: Supplemental Information 2 — Mutli-omics data to be imported in the Pixel Web App to reproduce the case study presented in the main text. [file peerj-07-6623-s002.zip › meta.xlsx]

## Sheet: Import information for Pixel
Experiment
# This section describes the experimental conditions that were applied to obtain the secondary datafile (see section 'Analysis' below). Note that these experiments can be already published (in this situation a DOI is required) or not (in this situation a laboratory has to be specified).
Omics area	—— Label free
Completion date	2015
Summary	In these experiments, mass spectrometry analyses were performed in the yeast Candida glabrata. Proteins were extracted using FASP protocol (by Camille Garcia from the platform proteomics@IJM). Technical and biolocal replicates were done in order to evaluate the variability associated to each type of data reproduction.
Release date	2018
Data source	Unpublished
Reference (entry)	CAMADRO
Analysis
# This section describes the data analyses that were performed on secondary datasets to obtain pixel datasets. The secondary datafile has to be associated to the pixel datasets during the import process.
Name of secondary data file	1503002-protein-measurements-PD2.1.csv
Name of notebook file	NoteBook.R
Description	Protein abundances obtained in two cell growth conditions (alkaline pH or standard) were compared, in order to identify differentially expressed proteins. LIMMA method was applied with default parameters, in order to calculate p-values.
Date of the analysis	2017
Pixel datasets
# This section lists and describes each pixel datasets to be imported in the system. These files have to be associated to the secondary datafile (and the notebook datafile if available) during the import process. A specific comment can be added for each set of Pixel to better describe their differences.
File name	Omics Unit type	Strain (Species)	Comment
Dataset1_T10.txt	protein	WT-deltaHTU (Candida glabrata)	This set of Pixel correspond to a time point T10 (10 minutes) after TRIS base addition in the cell growth media.
Dataset1_T60.txt	protein	WT-deltaHTU (Candida glabrata)	This set of Pixel correspond to a time point T60 (60 minutes) after TRIS base addition in the cell growth media.
